# Supplementary material for: Lipidomic Profiling Reveals Distinct Differences in Sphingolipids Metabolic Pathway between Healthy Apis cerana cerana larvae and Chinese Sacbrood Disease
Source: Insects. 2021 Aug 5;12(8):703. doi: 10.3390/insects12080703 (PMC8396520; doi:10.3390/insects12080703)
Supplement: Supplementary file 1 [file insects-12-00703-s001.zip]

Archive with 1 entries (1 files):
- table s1.xlsx
