# Supplementary material for: Lipidomic Profiling Reveals Distinct Differences in Sphingolipids Metabolic Pathway between Healthy Apis cerana cerana larvae and Chinese Sacbrood Disease
Source: Insects. 2021 Aug 5;12(8):703. doi: 10.3390/insects12080703 (PMC8396520; doi:10.3390/insects12080703)
Supplement: Supplementary file 1 [file insects-12-00703-s001.zip › table s1.xlsx]

## Sheet: total information
name	LipidIon	lipidGroup	Class	FattyAcid	FA1	FA2	FA3	IonFormula	CalMz	RT	QC	QC	QC	0h-1	0h-2	0h-3	CK_24-1	CK_24-2	CK_24-3	CK_48-1	CK_48-2	CK_48-3	CBSV_24-1	CBSV_24-2	CBSV_24-3	CBSV_48-1	CBSV_48-2	CBSV_48-3	Ratio(CK_24h/0h)	Pvalue(CK_24h/0h)	VIP(CK_24h/0h)	Ratio(CK_48h/0h)	Pvalue(CK_48h/0h)	VIP(CK_48h/0h)	Ratio(CSBV_24h/0h)	Pvalue(CSBV_24h/0h)	VIP(CSBV_24h/0h)	Ratio(CSBV_48h/0h)	Pvalue(CSBV_48h/0h)	VIP(CSBV_48h/0h)	Ratio(CSBV_24h/CK_24h)	Pvalue(CSBV_24h/CK_24h)	VIP(CSBV_24h/CK_24h)	Ratio(CSBV_48h/CK_48h)	Pvalue(CSBV_48h/CK_48h)	VIP(CSBV_48h/CK_48h)
POS1	Cer(d16:0)+Na	Cer(d16:0)+Na	Cer	(d16:0)	(d16:0)			C16 H33 O3 N1 Na1	310.235	1.066	1.56009e+06	1.63355e+06	2.19332e+06	1.05676e+06	2.38665e+06	1.12875e+06	1.53057e+06	852799	2.67742e+06	1.44401e+06	1.39191e+06	3.34441e+06	1.36545e+06	2.19455e+06	2.09872e+06	2.1542e+06	1.65564e+06	2.33043e+06	1.10687	0.823879	0.198942	1.35173	0.52667	0.422739	1.23765	0.512898	0.47775	1.34297	0.334474	0.648549	1.11815	0.753844	0.377074	0.99352	0.985133	0.0198999
POS10	Cer(d14:1/16:0)+H	Cer(d30:1)+H	Cer	(d14:1/16:0)	(d14:1)	(16:0)		C30 H60 O3 N1	482.457	10.8992	6.18492e+06	6.07604e+06	5.74512e+06	4.49006e+06	6.7456e+06	6.27262e+06	4.55819e+06	4.81452e+06	6.22678e+06	3.25738e+06	4.8354e+06	4.14299e+06	4.22083e+06	7.40491e+06	4.19449e+06	3.26385e+06	3.46641e+06	8.5555e+06	0.890978	0.500772	0.455725	0.698856	0.100089	0.89527	0.903586	0.680134	0.306823	0.873059	0.711095	0.271394	1.01415	0.953479	0.0706339	1.24927	0.600485	0.548395
POS100	Cer(d16:1+hO/22:0)+Na	Cer(d38:1+hO)+Na	Cer	(d16:1+hO/22:0)	(d16:1+hO)	(22:0)		C38 H75 O4 N1 Na1	632.559	15.792	4.74845e+07	4.40055e+07	3.59406e+07	3.07166e+07	2.95586e+07	3.24465e+07	3.00021e+07	2.57202e+07	4.00758e+07	4.33211e+07	3.81462e+07	5.14797e+07	4.37535e+07	2.65329e+07	4.43512e+07	4.47637e+07	5.54005e+07	3.85974e+07	1.03318	0.824698	0.168588	1.43383	0.0278674	1.07087	1.23636	0.283512	0.744669	1.49654	0.0368441	1.12356	1.19666	0.433946	0.907192	1.04374	0.772197	0.307318
POS1001	LPC(20:0)+H	LPC(20:0)+H	LPC	(20:0)	(20:0)			C28 H59 O7 N1 P1	552.402	5.39081	2.40778e+06	2.46686e+06	2.62149e+06	2.58227e+06	3.20481e+06	3.47914e+06	2.61806e+06	1.72074e+06	3.54109e+06	471392	2.03728e+06	1.51689e+06	1.55346e+06	2.33847e+06	2.21971e+06	1.2828e+06	1.63474e+06	2.74263e+06	0.850391	0.476356	0.490922	0.434435	0.0302928	1.05756	0.659561	0.0434373	1.16625	0.61084	0.0793769	1.01913	0.775598	0.366623	1.03206	1.40606	0.440396	0.789774
POS1003	LPC(20:0p)+H	LPC(20:0p)+H	LPC	(20:0p)	(20:0p)			C28 H59 O6 N1 P1	536.407	10.236	1.81548e+06	1.99015e+06	2.49038e+06	1.22402e+06	1.3728e+06	1.28509e+06	1.21188e+06	929841	1.44626e+06	2.07546e+06	1.61072e+06	1.78778e+06	1.50236e+06	1.76403e+06	1.02228e+06	2.61308e+06	1.00651e+06	2.98044e+06	0.924282	0.562624	0.39797	1.41012	0.0202331	1.09588	1.10478	0.573455	0.413144	1.7002	0.210202	0.7813	1.19529	0.425577	0.92234	1.20572	0.578185	0.580808
POS1004	LPC(20:1)+H	LPC(20:1)+H	LPC	(20:1)	(20:1)			C28 H57 O7 N1 P1	550.387	3.75461	3.29866e+07	3.46304e+07	3.34886e+07	4.98138e+07	7.22972e+07	1.03872e+08	2.43472e+07	2.39175e+07	4.1562e+07	6.71986e+06	2.34621e+07	2.05051e+07	1.78157e+07	2.42125e+07	2.5043e+07	2.39183e+07	2.97872e+07	3.62599e+07	0.397493	0.0533007	1.12044	0.224296	0.0240107	1.08587	0.296797	0.0287487	1.21386	0.398107	0.0478361	1.09	0.746672	0.291227	1.182	1.77492	0.105066	1.44994
POS1006	LPC(20:3)+H	LPC(20:3)+H	LPC	(20:3)	(20:3)			C28 H53 O7 N1 P1	546.355	2.082	1.77132e+06	1.84795e+06	1.73174e+06	1.9114e+06	1.48111e+06	2.10748e+06	1.00745e+06	2.04235e+06	2.31302e+06	550274	1.44029e+06	1.17947e+06	1.09815e+06	1.7578e+06	2.03056e+06	1.36358e+06	2.07498e+06	1.92455e+06	0.975059	0.922009	0.0993024	0.576371	0.0736891	0.959237	0.888458	0.572254	0.414679	0.975112	0.880454	0.118037	0.911184	0.759641	0.368034	1.69181	0.0990316	1.46705
POS1008	LPC(20:4)+H	LPC(20:4)+H	LPC	(20:4)	(20:4)			C28 H51 O7 N1 P1	544.34	2.77084	5.91247e+08	6.06498e+08	3.73073e+08	3.31628e+08	3.03186e+08	2.76703e+08	5.99507e+08	6.33388e+08	2.68812e+08	5.58826e+08	3.36557e+08	6.53904e+08	6.38953e+08	339384728	6.37099e+08	6.75104e+08	6.65077e+08	3.07301e+08	1.64748	0.169007	0.896183	1.69968	0.0896741	0.922997	1.77225	0.0804558	1.07309	1.8074	0.11469	0.955021	1.07573	0.8166	0.279781	1.06338	0.841279	0.213253
POS1010	LPC(22:0)+H	LPC(22:0)+H	LPC	(22:0)	(22:0)			C30 H63 O7 N1 P1	580.434	8.05608	1.53757e+06	1.53854e+06	1.46346e+06	2.43176e+06	1.26613e+06	1.71538e+06	2.76798e+06	2.06713e+06	2.7323e+06	138074	381530	330028	780502	4.37476e+06	1.01832e+06	257437	184125	596122	1.39794	0.153876	0.906337	0.156954	0.0118869	1.14221	1.14045	0.844217	0.147098	0.191693	0.0157986	1.19891	0.815811	0.714462	0.438836	1.22133	0.691613	0.418858
POS1012	LPC(28:0)+H	LPC(28:0)+H	LPC	(28:0)	(28:0)			C36 H75 O7 N1 P1	664.528	12.486	3.07185e+06	3.38225e+06	3.18931e+06	102256	210855	48273.3	4.27355e+06	2.51057e+06	4.12464e+06	2.84e+06	1.12901e+06	5.70915e+06	2.01601e+06	5.28666e+06	5.37064e+06	833745	816795	6.26979e+06	30.1861	0.00342922	1.3423	26.7808	0.080894	0.9446	35.0688	0.020613	1.2455	21.9167	0.237481	0.744085	1.16176	0.660083	0.525259	0.818372	0.807703	0.258827
POS1016	LPE(12:0)+H	LPE(12:0)+H	LPE	(12:0)	(12:0)			C17 H37 O7 N1 P1	398.23	1.27755	1.20266e+06	1.25119e+06	1.15724e+06	634686	811974	1.25276e+06	1.0131e+06	740550	1.87794e+06	631435	1.23358e+06	1.79315e+06	484847	820004	1.11678e+06	1.10764e+06	1.2705e+06	1.92614e+06	1.34533	0.469144	0.530172	1.35517	0.45039	0.489233	0.897095	0.738779	0.248389	1.59453	0.159884	0.853797	0.666823	0.357742	1.0491	1.17662	0.633891	0.500405
POS1017	LPE(14:0)+Na	LPE(14:0)+Na	LPE	(14:0)	(14:0)			C19 H40 O7 N1 P1 Na1	448.243	1.67791	1.26512e+06	1.42535e+06	1.6048e+06	637878	771073	1.83602e+06	702938	175897	3.11167e+06	433248	1.71735e+06	1.45469e+06	548002	1.33985e+06	1.47912e+06	1.45308e+06	1.71991e+06	2.92684e+06	1.22975	0.812312	0.182152	1.11104	0.8364	0.143862	1.0376	0.936192	0.0604644	1.87978	0.182651	0.81755	0.843748	0.837368	0.247829	1.69191	0.237479	1.14467
POS1018	LPE(14:0)+H	LPE(14:0)+H	LPE	(14:0)	(14:0)			C19 H41 O7 N1 P1	426.262	1.67791	1.17383e+07	1.23311e+07	1.14768e+07	6.77364e+06	7.61296e+06	1.79715e+07	6.60611e+06	2.79831e+06	2.3335e+07	5.38499e+06	1.61973e+07	1.22296e+07	6.23475e+06	8.32314e+06	1.2669e+07	1.24629e+07	1.55054e+07	2.42184e+07	1.01178	0.986878	0.0171263	1.04493	0.92428	0.0682552	0.841424	0.695838	0.290639	1.61279	0.259721	0.712212	0.831626	0.794076	0.314562	1.54345	0.26511	1.09106
POS102	Cer(d16:1/22:1)+H	Cer(d38:2)+H	Cer	(d16:1/22:1)	(d16:1)	(22:1)		C38 H74 O3 N1	592.566	14.9409	34737722	3.55615e+07	3.79485e+07	2.52389e+07	3.32992e+07	3.32629e+07	2.4584e+07	720955	3.43038e+07	3.48828e+07	3.81138e+07	4.49718e+07	3.45616e+07	2.5272e+07	3.3751e+07	4.00313e+07	4.10851e+07	4.32323e+07	0.649326	0.357603	0.624655	1.28504	0.094925	0.92996	1.01943	0.889072	0.104945	1.35455	0.0188058	1.17804	1.56998	0.337786	1.08794	1.05408	0.53289	0.647704
POS1022	LPE(18:0)+Na	LPE(18:0)+Na	LPE	(18:0)	(18:0)			C23 H48 O7 N1 P1 Na1	504.306	3.90558	3.43837e+06	3.3968e+06	3.45946e+06	2.74133e+06	3.60415e+06	4.69794e+06	3.85089e+06	2.6191e+06	8.11275e+06	1.17754e+06	2.15654e+06	2.68889e+06	2.37068e+06	7.31128e+06	3.79836e+06	1.64726e+06	1.24602e+06	9.30426e+06	1.32049	0.538925	0.457394	0.54539	0.0803591	0.942811	1.22067	0.632882	0.353329	1.10451	0.892886	0.0763474	0.924403	0.876515	0.187857	2.02517	0.482087	0.724709
POS1023	LPE(18:0e)+Na	LPE(18:0e)+Na	LPE	(18:0e)	(18:0e)			C23 H50 O6 N1 P1 Na1	490.327	4.78684	2.36343e+06	2.73095e+06	2.47323e+06	1.66991e+06	2.39857e+06	3.8427e+06	2.72615e+06	1.485e+06	7.40677e+06	767532	1.90889e+06	2.1726e+06	1.69775e+06	3.56586e+06	2.73858e+06	1.34751e+06	1.18618e+06	8.44087e+06	1.46854	0.553486	0.440602	0.612933	0.255829	0.685198	1.0115	0.972809	0.0255834	1.38722	0.701133	0.249586	0.68878	0.556809	0.694208	2.26325	0.448112	0.777591
POS1024	LPE(18:0e)+H	LPE(18:0e)+H	LPE	(18:0e)	(18:0e)			C23 H51 O6 N1 P1	468.345	4.78684	1.19615e+07	1.35874e+07	1.27819e+07	7.74997e+06	11788670	1.90498e+07	1.27061e+07	6.69921e+06	4.23147e+07	3.79297e+06	9.66042e+06	1.06829e+07	7.62346e+06	1.70801e+07	1.40098e+07	6.35758e+06	5.82163e+06	4.85178e+07	1.59944	0.539068	0.454645	0.625479	0.288738	0.646242	1.00324	0.992775	0.0068423	1.57293	0.638586	0.308469	0.627242	0.536468	0.728422	2.51477	0.442269	0.786811
POS1025	LPE(18:0p)+H	LPE(18:0p)+H	LPE	(18:0p)	(18:0p)			C23 H49 O6 N1 P1	466.329	4.62458	2.74588e+06	2.95928e+06	3.12896e+06	2.11846e+06	3.03847e+06	3.88239e+06	2.51466e+06	2.04832e+06	1.89174e+06	982210	1.86048e+06	1.0535e+06	2.13885e+06	4.48828e+06	2.62715e+06	1.20117e+06	1.06699e+06	1.85941e+06	0.714071	0.187547	0.853781	0.431026	0.0421574	1.02903	1.02378	0.93891	0.0573241	0.456624	0.0442518	1.10111	1.43373	0.275723	1.21455	1.05939	0.846359	0.206378
POS1030	LPE(18:1p)+H	LPE(18:1p)+H	LPE	(18:1p)	(18:1p)			C23 H47 O6 N1 P1	464.314	3.92513	1.96362e+06	2.03683e+06	1.89442e+06	1.57403e+06	2.0574e+06	2.69561e+06	2.27537e+06	1.52187e+06	4.70053e+06	705875	1.32039e+06	1.64052e+06	1.25291e+06	4.14545e+06	2.30115e+06	952967	736080	5.16307e+06	1.34309	0.51431	0.48318	0.579542	0.105301	0.8963	1.21692	0.640037	0.34622	1.08299	0.911383	0.0597965	0.906063	0.845296	0.235658	1.8687	0.509196	0.683335
POS1031	LPE(18:2p)+H	LPE(18:2p)+H	LPE	(18:2p)	(18:2p)			C23 H45 O6 N1 P1	462.298	2.69209	2.12085e+07	2.25271e+07	3.10549e+07	3.22931e+07	3.39072e+07	4.64486e+07	3.1229e+07	1.65506e+07	5.60331e+07	1.32271e+07	2.57014e+07	2.1311e+07	1.96525e+07	3.53905e+07	2.4019e+07	1.75788e+07	2.06677e+07	4.28234e+07	0.921559	0.823356	0.156653	0.534755	0.0389875	1.03943	0.701844	0.159213	0.92465	0.719669	0.3128	0.682374	0.761583	0.543474	0.716598	1.34579	0.471852	0.740513
POS1035	LPE(20:0e)+H	LPE(20:0e)+H	LPE	(20:0e)	(20:0e)			C25 H55 O6 N1 P1	496.376	6.972	7.20875e+06	6.16409e+06	6.43542e+06	4.68626e+06	7.75872e+06	1.39643e+07	5.53903e+06	1.91899e+06	1.66712e+07	1.18169e+06	4.03581e+06	4.6802e+06	3.64116e+06	8.14302e+06	5.54105e+06	2.09594e+06	2.41603e+06	1.76779e+07	0.913662	0.891082	0.0901476	0.374781	0.133806	0.853339	0.656028	0.37343	0.633277	0.84023	0.820947	0.178913	0.71802	0.649663	0.541995	2.24192	0.478934	0.729568
POS1036	LPE(20:0e)+Na	LPE(20:0e)+Na	LPE	(20:0e)	(20:0e)			C25 H54 O6 N1 P1 Na1	518.358	6.972	973493	663591	576508	438419	856757	1.53409e+06	537327	181975	1.91974e+06	66245	392721	253671	381160	797620	633158	175546	239908	2.25226e+06	0.932764	0.923308	0.0593654	0.25188	0.101445	0.906791	0.640426	0.376821	0.629221	0.942897	0.946404	0.0665237	0.686589	0.63878	0.559541	3.74344	0.397343	0.859097
POS104	Cer(d13:0/25:3)+H	Cer(d38:3)+H	Cer	(d13:0/25:3)	(d13:0)	(25:3)		C38 H72 O3 N1	590.551	15.2643	8.63889e+06	8.42302e+06	9.64495e+06	9.05341e+06	9.73478e+06	1.03327e+07	5.84106e+06	4.64425e+06	6.68014e+06	6.89345e+06	7.3477e+06	8.26793e+06	7.33669e+06	8.64714e+06	7.81282e+06	4.51079e+06	4.94878e+06	9.0525e+06	0.589454	0.00462502	1.31699	0.772952	0.0158179	1.11559	0.817167	0.0289797	1.21307	0.635697	0.0769281	1.02684	1.38631	0.0348573	1.92027	0.822427	0.42514	0.814072
POS1040	LPG(22:5)+NH4	LPG(22:5)+NH4	LPG	(22:5)	(22:5)			C28 H51 O9 N1 P1	576.33	1.263	434891	731761	633189	203759	206412	191998	172822	425046	1.40901e+06	81437.9	137340	105679	1.04655e+06	2.72152e+06	463607	213451	8.35523e+06	1.36271e+06	3.33275	0.282241	0.738721	0.538814	0.00526997	1.16732	7.02738	0.148346	0.942119	16.4927	0.288683	0.705792	2.10858	0.392652	0.982926	30.6093	0.276595	1.06943
POS1042	LPI(18:1)+H	LPI(18:1)+H	LPI	(18:1)	(18:1)			C27 H52 O12 N0 P1	599.319	1.88335	930597	882705	900118	864125	1.19991e+06	1.71235e+06	1.56352e+06	331891	1.90763e+06	572648	1.57857e+06	4.37022e+06	236293	1.47221e+06	1.45252e+06	1.08285e+06	1.19268e+06	4.07593e+06	1.00706	0.987616	0.033072	1.7269	0.475203	0.464024	0.837051	0.68956	0.2967	1.68189	0.443472	0.502674	0.831183	0.750863	0.381729	0.973935	0.971681	0.0379094
POS1043	LPI(18:1)+Na	LPI(18:1)+Na	LPI	(18:1)	(18:1)			C27 H51 O12 N0 P1 Na1	621.301	1.88335	983875	976054	978655	964050	1.47731e+06	1.81152e+06	1.6002e+06	381767	1.98668e+06	638204	1.79812e+06	4.65468e+06	270247	1.50071e+06	1.55537e+06	1.07605e+06	1.26414e+06	4.35966e+06	0.933168	0.869911	0.0964481	1.66734	0.480908	0.460026	0.782134	0.560098	0.427416	1.57537	0.496885	0.448786	0.83815	0.754861	0.375487	0.944838	0.938938	0.0817774
POS1046	LPS(36:1)+Na	LPS(36:1)+Na	LPS	(36:1)	(36:1)			C42 H82 O9 N1 P1 Na1	798.562	10.003	4.1428e+06	4.68889e+06	5.33068e+06	2.10883e+06	407909	379323	460967	201629	169664	1.79688e+06	205108	471613	1.39433e+06	6.6497e+06	1.61338e+06	4.96075e+06	4.61142e+07	1.48584e+06	0.287376	0.300638	0.745758	0.854125	0.861022	0.136595	3.33467	0.280842	0.747526	18.149	0.312693	0.678915	11.6038	0.16218	1.48025	21.2487	0.309036	1.01008
POS1048	MG(13:0)+Na	MG(13:0)+Na	MG	(13:0)	(13:0)			C16 H32 O4 Na1	311.219	0.98276	1.97847e+06	2.07356e+06	2.0859e+06	1.71555e+06	1.94643e+06	2.01994e+06	1.16244e+06	1.20784e+06	3.19601e+06	1.7229e+06	1.07359e+06	1.71541e+06	1.73775e+06	2.53656e+06	2.23983e+06	2.52284e+06	3.73345e+06	1.64222e+06	0.979651	0.957312	0.033965	0.794081	0.170793	0.808422	1.14647	0.33024	0.685282	1.39011	0.294562	0.70247	1.17028	0.679256	0.494621	1.7506	0.154124	1.32424
POS1049	MG(15:0)+Na	MG(15:0)+Na	MG	(15:0)	(15:0)			C18 H36 O4 Na1	339.251	1.14335	8.19611e+06	7.7319e+06	7.84454e+06	5.14987e+06	7.37797e+06	7.01099e+06	6.32458e+06	4.74372e+06	9.60903e+06	4.64875e+06	3.49539e+06	3.50574e+06	5.68126e+06	1.0844e+07	5.79414e+06	5.94622e+06	1.58869e+07	8.34619e+06	1.05827	0.823114	0.191539	0.596242	0.0290043	1.06932	1.14231	0.640372	0.345599	1.54458	0.312715	0.67736	1.07941	0.817802	0.277929	2.59052	0.110219	1.43568
POS105	Cer(d38:4)+H	Cer(d38:4)+H	Cer	(d38:4)	(d38:4)			C38 H70 O3 N1	588.535	15.132	838918343	8.19499e+08	7.9024e+08	6.44329e+08	6.35305e+08	7.32283e+08	7.11512e+08	6.72865e+08	7.5384e+08	8.23449e+08	8.68979e+08	9.54701e+08	7.60163e+08	5.46805e+08	7.85148e+08	8.02109e+08	7.97816e+08	943765675	1.06278	0.338655	0.670633	1.31572	0.0127572	1.13202	1.03986	0.759943	0.22873	1.26431	0.0359965	1.10495	0.97844	0.85554	0.219952	0.960924	0.604838	0.542105
POS1050	MG(16:0)+Na	MG(16:0)+Na	MG	(16:0)	(16:0)			C19 H38 O4 Na1	353.266	4.03505	3.68611e+06	3.85509e+06	3.88577e+06	5.29585e+06	4.11308e+06	4.32829e+06	5.7998e+06	4.94849e+06	4.44791e+06	6.71502e+06	5.39333e+06	6.06531e+06	5.01208e+06	5.47597e+06	4.30791e+06	5.60375e+06	5.32707e+06	4.45239e+06	1.10621	0.41609	0.561033	1.32295	0.0485494	1.00365	1.07707	0.517335	0.47222	1.11982	0.336419	0.640053	0.973662	0.81038	0.289371	0.846456	0.14564	1.34458
POS1051	MG(16:1p)+H	MG(16:1p)+H	MG	(16:1p)	(16:1p)			C19 H37 O3	313.274	13.992	6.16066e+06	6.03387e+06	5.83141e+06	2.15769e+06	2.23447e+06	2.17212e+06	5.34616e+06	4.69816e+06	4.3595e+06	6.56917e+06	6.91902e+06	6.38388e+06	5.99001e+06	4.52896e+06	5.3511e+06	7.25632e+06	5.38166e+06	8.19688e+06	2.19427	0.000844475	1.373	3.0273	9.73535e-06	1.24717	2.41764	0.00184934	1.36444	3.17397	0.0045457	1.24953	1.1018	0.394214	0.980013	1.04845	0.722535	0.37578
POS1054	MG(18:1)+Na	MG(18:1)+Na	MG	(18:1)	(18:1)			C21 H40 O4 Na1	379.282	4.09741	3.21388e+06	3.39761e+06	3.57414e+06	2.47272e+06	3.24687e+06	2.98679e+06	2.3135e+06	2.62067e+06	3.69719e+06	1.28932e+06	2.38636e+06	1.11583e+06	2.64643e+06	2.37187e+06	2.52081e+06	2.0733e+06	1.72939e+06	2.69825e+06	0.991382	0.960716	0.0178044	0.550343	0.0464887	1.01104	0.865928	0.181572	0.888741	0.746686	0.113205	0.950433	0.873455	0.441851	0.89297	1.35677	0.308231	1.01153
POS1056	MG(18:2)+NH4	MG(18:2)+NH4	MG	(18:2)	(18:2)			C21 H42 O4 N1	372.311	1.76586	2.27274e+06	2.1042e+06	1.95742e+06	769350	1.30331e+06	1.42929e+06	1.20996e+06	1.2158e+06	509551	2.17207e+06	3.14672e+06	2.5811e+06	2.29587e+06	1.11647e+06	845901	3.2775e+06	2.2862e+06	2.96615e+06	0.838195	0.574834	0.391029	2.25585	0.0134929	1.13731	1.21596	0.63332	0.352348	2.43574	0.00923507	1.22018	1.45069	0.430236	0.913896	1.07974	0.632959	0.501736
POS1057	MG(18:2)+H	MG(18:2)+H	MG	(18:2)	(18:2)			C21 H39 O4	355.284	16.2414	1.7246e+08	168095353	1.67433e+08	3.47914e+07	4.8443e+07	3.38319e+07	2.38704e+08	3.1034e+08	1.63831e+08	7.51646e+07	1.70091e+08	124158893	1.47539e+08	3.05014e+08	1.17037e+08	6.82982e+07	4.2579e+07	2.02802e+08	6.0895	0.00954302	1.28678	3.1556	0.0389878	1.05444	4.86554	0.0612422	1.11774	2.6795	0.259346	0.715994	0.799004	0.543286	0.716914	0.849123	0.75975	0.324403
POS1059	MG(18:2p)+H	MG(18:2p)+H	MG	(18:2p)	(18:2p)			C21 H39 O3	339.289	2.755	3.76857e+08	3.80011e+08	3.56816e+08	3.19614e+08	4.14963e+08	4.52207e+08	3.57192e+08	1.98359e+08	5.9951e+08	1.8488e+08	4.27565e+08	3.74597e+08	2.52217e+08	3.3684e+08	3.68928e+08	3.05022e+08	3.12044e+08	6.23016e+08	0.97327	0.935694	0.0413577	0.831695	0.470305	0.444513	0.807211	0.220947	0.82948	1.04491	0.881687	0.088953	0.82938	0.618044	0.59317	1.25636	0.546349	0.627668
POS106	Cer(d20:1+hO/18:3)+H	Cer(d38:4+hO)+H	Cer	(d20:1+hO/18:3)	(d20:1+hO)	(18:3)		C38 H70 O4 N1	604.53	10.67	4.40847e+06	5.02212e+06	4.62366e+06	1.12299e+06	1.05638e+06	1.19051e+06	1.88404e+06	2.04574e+06	7.79697e+06	4.83068e+06	8.37234e+06	9.39072e+06	4.4117e+06	1.76425e+06	2.12177e+06	5.0605e+06	6.2421e+06	5.44302e+06	3.47987	0.225351	0.818008	6.70462	0.00976917	1.15322	2.46232	0.11901	0.994342	4.96921	0.000219369	1.31477	0.70759	0.617436	0.594161	0.741162	0.243153	1.13347
POS1068	MG(18:3)+H	MG(18:3)+H	MG	(18:3)	(18:3)			C21 H37 O4	353.269	1.366	1.7806e+06	1.78325e+06	1.70388e+06	2.60785e+06	1.49375e+06	1.53735e+06	844172	865423	2.51006e+06	484665	1.4594e+06	808928	1.24279e+06	901571	1.0336e+06	1.35785e+06	1.81856e+06	1.79904e+06	0.748306	0.513843	0.490838	0.48821	0.106582	0.898756	0.563574	0.0955555	1.04052	0.882337	0.604661	0.364947	0.753133	0.569233	0.67348	1.80729	0.083963	1.51191
POS107	Cer(d38:5+pO)+H	Cer(d38:5+pO)+H	Cer	(d38:5+pO)	(d38:5+pO)			C38 H68 O4 N1	602.514	14.1141	4.37723e+07	4.5311e+07	4.27382e+07	6.24142e+07	5.92938e+07	5.41247e+07	4.07801e+07	3.03815e+07	2.81328e+07	2.75107e+07	3.36655e+07	2.8556e+07	3.65366e+07	4.23822e+07	4.24414e+07	2.22028e+07	2.48185e+07	3.58959e+07	0.564709	0.00510662	1.31884	0.510327	0.000734034	1.2191	0.690202	0.00429519	1.33785	0.471568	0.00307006	1.27156	1.22223	0.166887	1.46794	0.924051	0.647828	0.480566
POS1070	MG(20:2)+H	MG(20:2)+H	MG	(20:2)	(20:2)			C23 H43 O4	383.316	17.0058	8.23376e+07	8.03645e+07	7.78992e+07	1.15589e+07	1.89507e+07	1.74551e+07	9.32788e+07	9.99338e+07	7.70265e+07	3.26007e+07	8.84964e+07	7.63066e+07	5.01488e+07	111872504	9.51369e+07	4.03241e+07	1.45608e+07	1.20258e+08	5.63412	0.000494335	1.37869	4.1156	0.0436829	1.04125	5.3614	0.019851	1.24859	3.65148	0.254607	0.720574	0.951595	0.835224	0.251122	0.88723	0.847019	0.205486
POS1073	MG(20:3)+H	MG(20:3)+H	MG	(20:3)	(20:3)			C23 H41 O4	381.3	16.2464	2.88967e+08	281793157	2.79001e+08	7.10637e+07	1.03971e+08	7.9078e+07	3.76623e+08	4.22244e+08	3.29857e+08	1.3412e+08	2.4183e+08	2.05325e+08	2.37871e+08	4.81028e+08	221299799	1.22062e+08	9.21697e+07	3.35998e+08	4.44183	0.000511335	1.37798	2.28747	0.0302008	1.08045	3.69993	0.0537931	1.13708	2.1653	0.271336	0.701419	0.832975	0.515	0.764936	0.946592	0.906837	0.124862
POS1079	MG(22:5)+NH4	MG(22:5)+NH4	MG	(22:5)	(22:5)			C25 H44 O4 N1	422.326	1.639	1.35647e+06	1.15069e+06	1.1507e+06	184728	181922	191773	124415	120923	34234.8	1.51722e+06	1.25391e+06	1.37561e+06	1.63993e+06	150020	33752.5	3.26329e+06	2.08699e+06	1.16935e+06	0.500649	0.0349859	1.18474	7.42582	9.59189e-05	1.23699	3.26582	0.460506	0.53347	11.6751	0.0305313	1.13985	6.52318	0.376591	1.0131	1.57223	0.264997	1.09128
POS108	Cer(d16:0/23:0)+H	Cer(d39:0)+H	Cer	(d16:0/23:0)	(d16:0)	(23:0)		C39 H80 O3 N1	610.613	16.9492	5.59633e+06	6.18684e+06	5.87146e+06	2.3417e+06	2.5464e+06	4.17003e+06	4.64506e+06	4.33331e+06	2.82647e+06	5.65603e+06	3.9887e+06	5.55008e+06	5.37553e+06	4.64966e+06	5.69727e+06	4.45704e+06	8.29129e+06	5.9433e+06	1.30323	0.319469	0.694314	1.67748	0.0608476	0.978164	1.73573	0.0276384	1.21787	2.06352	0.063006	1.04883	1.33187	0.111415	1.62432	1.23013	0.400249	0.854342
POS1083	MG(28:0)+Na	MG(28:0)+Na	MG	(28:0)	(28:0)			C31 H62 O4 Na1	521.454	19.019	4.97017e+07	4.79871e+07	4.77835e+07	5.54487e+06	2.16256e+07	3.22402e+07	3.34444e+07	3.72535e+07	6.1046e+07	5.26402e+07	4.72521e+07	5.17674e+07	3.30657e+07	6.13781e+07	3.83626e+07	5.47546e+07	4.05011e+07	6.2551e+07	2.21751	0.106418	1.02175	2.55274	0.017933	1.10998	2.2354	0.103663	1.02398	2.6562	0.0313968	1.12457	1.00807	0.978322	0.0329068	1.04053	0.773959	0.304904
POS109	Cer(d16:1/23:0)+H	Cer(d39:1)+H	Cer	(d16:1/23:0)	(d16:1)	(23:0)		C39 H78 O3 N1	608.598	16.6585	1.71176e+07	1.68755e+07	1.4809e+07	5.90612e+06	6.54556e+06	9.19559e+06	1.02486e+07	8.54741e+06	1.08758e+07	1.48817e+07	1.3901e+07	1.71141e+07	1.49956e+07	7.02899e+06	1.52734e+07	1.7259e+07	1.99076e+07	2.39083e+07	1.3707	0.0941545	1.04405	2.12021	0.0042944	1.17966	1.72299	0.144783	0.948933	2.82136	0.00381055	1.25656	1.25702	0.413935	0.943577	1.3307	0.0786013	1.52873
POS1094	MG(31:0)+Na	MG(31:0)+Na	MG	(31:0)	(31:0)			C34 H68 O4 Na1	563.501	18.3338	2.08288e+07	1.99881e+07	1.86722e+07	1.91151e+06	3.57563e+06	3.12495e+06	2.13768e+07	2.00166e+07	3.03007e+07	2.08575e+07	2.18146e+07	2.18027e+07	1.80657e+07	2.08986e+07	1.092e+07	2.05959e+07	2.50731e+07	2.37689e+07	8.32481	0.00298526	1.34343	7.48654	5.98554e-06	1.24841	5.79236	0.0102587	1.29538	8.06285	0.000139481	1.31765	0.695794	0.172579	1.45326	1.07698	0.292733	1.0396
POS1097	MG(31:1)+Na	MG(31:1)+Na	MG	(31:1)	(31:1)			C34 H66 O4 Na1	561.485	17.927	1.7087e+07	1.63652e+07	1.69626e+07	670049	1.13556e+06	1.40074e+06	8.05783e+06	9.38685e+06	1.6812e+07	2.0648e+07	2.53277e+07	3.97314e+07	1.45371e+07	6.9147e+06	7.31584e+06	1.49446e+07	1.74043e+07	1.96279e+07	10.684	0.0192957	1.24153	26.7305	0.00873891	1.15566	8.97208	0.0265945	1.22135	16.2106	0.000288219	1.30919	0.839768	0.645258	0.549088	0.606447	0.129366	1.38508
POS110	Cer(d13:0/26:6)+Na	Cer(d39:6)+Na	Cer	(d13:0/26:6)	(d13:0)	(26:6)		C39 H67 O3 N1 Na1	620.501	14.691	8.53467e+06	7.7951e+06	6.71914e+06	7.29032e+06	7.51753e+06	6.54953e+06	6.33117e+06	6.566e+06	7.94326e+06	8.3153e+06	7.27953e+06	9.6092e+06	8.17708e+06	5.37501e+06	9.25482e+06	7.21914e+06	9.28355e+06	6.88507e+06	0.975795	0.781754	0.199379	1.18011	0.155812	0.822255	1.06787	0.706115	0.281491	1.09507	0.447797	0.536266	1.09436	0.6306	0.572775	0.927937	0.580579	0.577313
POS1100	MG(32:0)+Na	MG(32:0)+Na	MG	(32:0)	(32:0)			C35 H70 O4 Na1	577.517	14.4338	6.15514e+07	5.29152e+07	4.8577e+07	4.78054e+07	5.46405e+07	6.03655e+07	5.73269e+07	4.21092e+07	5.19451e+07	5.06375e+07	5.34536e+07	5.45198e+07	3.37537e+07	4.88888e+07	5.62202e+07	5.11347e+07	5.57254e+07	5.85111e+07	0.929796	0.543621	0.413473	0.9742	0.731914	0.219852	0.852906	0.349731	0.66079	1.01572	0.849614	0.125716	0.917305	0.628461	0.576242	1.04262	0.408425	0.841023
POS111	Cer(d16:0/24:0)+H	Cer(d40:0)+H	Cer	(d16:0/24:0)	(d16:0)	(24:0)		C40 H82 O3 N1	624.629	17.3841	6.00853e+06	6.38347e+06	6.63686e+06	3.06611e+06	3.28283e+06	4.78221e+06	7.1677e+06	7.92155e+06	4.02941e+06	5.33291e+06	4.02292e+06	5.75468e+06	6.04533e+06	6.97685e+06	5.67661e+06	4.65106e+06	8.71014e+06	5.08337e+06	1.71758	0.11155	0.997553	1.3575	0.151811	0.81685	1.67986	0.0191131	1.25132	1.65702	0.155591	0.881115	0.978039	0.916444	0.126957	1.22065	0.468361	0.745929
POS1115	MG(32:1)+Na	MG(32:1)+Na	MG	(32:1)	(32:1)			C35 H68 O4 Na1	575.501	11.59	1.11102e+07	9.6285e+06	7.33921e+06	2.1841e+07	2.17145e+07	2.53215e+07	1.78229e+07	5.74401e+06	7.22967e+06	1.56218e+07	1.11156e+07	9.63884e+06	4.45252e+06	1.63085e+07	1.48101e+07	1.54623e+07	1.28321e+07	8.30782e+06	0.447124	0.0332976	1.18032	0.528133	0.00732166	1.16823	0.516444	0.0469079	1.15607	0.531414	0.010974	1.21252	1.15503	0.779921	0.336495	1.00621	0.979514	0.0274229
POS112	Cer(d22:0/18:0)+H	Cer(d40:0)+H	Cer	(d22:0/18:0)	(d22:0)	(18:0)		C40 H82 O3 N1	624.629	18.1891	7.85395e+06	8.46313e+06	8.81072e+06	7.70512e+06	7.25948e+06	4.65879e+06	8.82338e+06	9.96976e+06	1.03345e+07	1.14512e+07	1.01152e+07	8.66306e+06	5.81489e+06	1.61157e+07	1.52275e+07	6.00261e+06	6.99417e+06	8.60146e+06	1.48433	0.0396461	1.16389	1.54048	0.0469065	1.0208	1.89356	0.163551	0.9178	1.10064	0.616669	0.349741	1.2757	0.466148	0.849762	0.714475	0.0598509	1.59212
POS1127	MG(33:0)+Na	MG(33:0)+Na	MG	(33:0)	(33:0)			C36 H72 O4 Na1	591.532	13.623	2.9121e+06	2.68694e+06	2.41493e+06	3.66321e+06	3.21777e+06	3.63052e+06	2.8592e+06	923871	1.1364e+06	3.28938e+06	2.27132e+06	2.3775e+06	1.32493e+06	3.56226e+06	2.72162e+06	3.12873e+06	2.41975e+06	4.35883e+06	0.468008	0.0414722	1.15865	0.755192	0.0722447	0.980536	0.723855	0.221088	0.829406	0.942521	0.7477	0.249182	1.54667	0.373258	1.01942	1.24805	0.371124	0.902558
POS113	Cer(d16:1/24:0)+H	Cer(d40:1)+H	Cer	(d16:1/24:0)	(d16:1)	(24:0)		C40 H80 O3 N1	622.613	17.1041	2.38997e+07	2.30545e+07	2.27815e+07	1.26327e+07	1.41029e+07	2.14077e+07	2.40169e+07	1.72233e+07	1.73624e+07	2.01609e+07	2.20907e+07	2.58326e+07	2.04682e+07	1.44985e+07	2.28523e+07	1.88085e+07	2.28535e+07	3.07508e+07	1.21725	0.377966	0.634866	1.4142	0.105068	0.900941	1.20098	0.430164	0.568086	1.50411	0.142125	0.882378	0.986628	0.941531	0.0887923	1.06358	0.728974	0.366856
POS1132	MG(33:1)+Na	MG(33:1)+Na	MG	(33:1)	(33:1)			C36 H70 O4 Na1	589.517	13.9417	6.37534e+06	5.88904e+06	5.44913e+06	9.95349e+06	7.65778e+06	9.60745e+06	4.57172e+06	2.86904e+06	5.67191e+06	4.97553e+06	4.26228e+06	5.23285e+06	3.67446e+06	4.26361e+06	4.64911e+06	5.29597e+06	4.42945e+06	7.0893e+06	0.481752	0.0122813	1.28167	0.531643	0.00529551	1.18297	0.462445	0.00316118	1.34888	0.617763	0.030759	1.14858	0.959925	0.849093	0.229833	1.16199	0.402522	0.85063
POS1134	MG(34:0)+Na	MG(34:0)+Na	MG	(34:0)	(34:0)			C37 H74 O4 Na1	605.548	14.0193	6.66581e+07	7.56129e+07	7.65117e+07	7.6892e+07	8.7598e+07	1.23016e+08	1.16723e+08	4.35814e+07	6.20348e+07	1.28374e+08	1.00805e+08	9.31683e+07	3.24367e+07	1.20868e+08	109047723	1.11422e+08	7.45732e+07	9.04413e+07	0.773338	0.450617	0.522619	1.12118	0.54467	0.378208	0.912511	0.800335	0.189054	0.961499	0.843785	0.152349	1.17996	0.725211	0.421916	0.857576	0.368343	0.90723
POS114	Cer(d40:1)+Na	Cer(d40:1)+Na	Cer	(d16:1/24:0)	(d16:1)	(24:0)		C40 H79 O3 N1 Na1	644.595	17.1041	4.37627e+07	4.60454e+07	4.71749e+07	4.89927e+07	4.85908e+07	6.74884e+07	5.32976e+07	3.73073e+07	2.84593e+07	3.94639e+07	3.55054e+07	3.85531e+07	4.37386e+07	3.01848e+07	5.45085e+07	4.21629e+07	5.5145e+07	5.33785e+07	0.721287	0.184492	0.872647	0.687715	0.0536914	1.01349	0.778036	0.263702	0.77012	0.912853	0.554429	0.41934	1.07868	0.772991	0.347258	1.32737	0.0430989	1.65708
POS1146	MG(34:1)+Na	MG(34:1)+Na	MG	(34:1)	(34:1)			C37 H72 O4 Na1	603.532	11.6038	2.53599e+06	2.90295e+06	3.29845e+06	2.84269e+06	3.01893e+06	3.08715e+06	2.68594e+06	1.89412e+06	2.45275e+06	3.29747e+06	6.18412e+06	2.67683e+06	2.63149e+06	4.6817e+06	3.17745e+06	2.66782e+06	2.35148e+06	5.08085e+06	0.785897	0.0602615	1.09456	1.35867	0.379159	0.56482	1.1723	0.451918	0.543397	1.12866	0.680205	0.270213	1.49167	0.153985	1.50203	0.830713	0.645682	0.483614
POS115	Cer(d25:0+pO/15:1)+Na	Cer(d40:1+pO)+Na	Cer	(d25:0+pO/15:1)	(d25:0+pO)	(15:1)		C40 H79 O4 N1 Na1	660.59	16.7387	5.08241e+06	5.44151e+06	5.39647e+06	3.4896e+06	3.52958e+06	4.12164e+06	5.01224e+06	3.20202e+06	4.13322e+06	4.76366e+06	4.77705e+06	5.16182e+06	6.08438e+06	4.34719e+06	6.06641e+06	5.57737e+06	7.32249e+06	5.76527e+06	1.10831	0.513154	0.49098	1.3197	0.0080663	1.15421	1.48086	0.0431841	1.16728	1.67538	0.0131173	1.20697	1.33614	0.149919	1.51302	1.26952	0.0807444	1.52195
POS116	Cer(d16:1/24:1)+H	Cer(d40:2)+H	Cer	(d16:1/24:1)	(d16:1)	(24:1)		C40 H78 O3 N1	620.598	16.742	5.48193e+06	5.85483e+06	5.99318e+06	2.45376e+06	2.40853e+06	2.90359e+06	3.5113e+06	2.58689e+06	4.6907e+06	5.49028e+06	5.8789e+06	7.3311e+06	5.70055e+06	3.73591e+06	5.23325e+06	5.82055e+06	7.66938e+06	6.9171e+06	1.38927	0.184397	0.884157	2.40801	0.00331766	1.19109	1.889	0.0199037	1.24825	2.62778	0.00166526	1.28533	1.35971	0.202504	1.37917	1.09127	0.504045	0.691144
POS1166	MG(36:1)+Na	MG(36:1)+Na	MG	(36:1)	(36:1)			C39 H76 O4 Na1	631.564	21.1406	1.50143e+07	1.63784e+07	1.53606e+07	1.25788e+07	1.26699e+07	1.92783e+07	1.25674e+07	5.54786e+06	1.14178e+07	1.27886e+07	8.69432e+06	9.99828e+06	1.8897e+07	1.40298e+07	1.45258e+07	2.13428e+07	2.76207e+07	2.28562e+07	0.66326	0.182831	0.870461	0.707012	0.160202	0.829189	1.0657	0.736602	0.250515	1.61295	0.0354987	1.11777	1.60676	0.0887079	1.69803	2.28136	0.00390228	1.90448
POS1167	MG(37:0)+Na	MG(37:0)+Na	MG	(37:0)	(37:0)			C40 H80 O4 Na1	647.595	15.4555	9.44977e+06	1.38515e+07	1.71743e+07	4.77492e+06	4.19953e+06	2.94717e+06	9.59891e+06	1.20579e+07	1.3707e+07	1.93801e+07	1.67849e+07	1.59469e+07	1.3379e+07	1.21523e+07	1.39273e+07	2.10291e+07	2.02154e+07	2.11337e+07	2.96636	0.00396517	1.32604	4.37121	0.000327397	1.22893	3.30984	0.000259451	1.39587	5.23236	1.04714e-05	1.32591	1.11579	0.354241	1.05585	1.197	0.0332807	1.70079
POS1168	MG(37:1)+H	MG(37:1)+H	MG	(37:1)	(37:1)			C40 H79 O4	623.597	15.987	2.22781e+07	1.98124e+07	1.88754e+07	1.03614e+07	9.37924e+06	7.71645e+06	1.60387e+07	1.49051e+07	1.35449e+07	2.24099e+07	2.00885e+07	1.82925e+07	1.92963e+07	1.57993e+07	1.75608e+07	2.29751e+07	1.95633e+07	2.30197e+07	1.6203	0.00578755	1.31341	2.21403	0.00143989	1.20825	1.91777	0.00271585	1.35381	2.38765	0.000775986	1.29718	1.18359	0.0931967	1.68285	1.07842	0.390708	0.87
POS1170	MG(38:0)+Na	MG(38:0)+Na	MG	(38:0)	(38:0)			C41 H82 O4 Na1	661.611	22.3503	4.60463e+06	4.17348e+06	3.68961e+06	217308	563856	738757	3.73883e+06	2.19368e+06	3.39495e+06	4.88671e+06	5.76979e+06	5.51562e+06	5.92666e+06	1.9367e+06	3.16446e+06	6.36074e+06	4.22393e+06	3.83708e+06	6.13681	0.00616579	1.32196	10.6401	8.768e-05	1.24216	7.25552	0.0561664	1.13087	9.48849	0.00577327	1.24728	1.1823	0.678347	0.496069	0.891766	0.519631	0.667585
POS1171	MG(38:1)+Na	MG(38:1)+Na	MG	(38:1)	(38:1)			C41 H80 O4 Na1	659.595	16.469	1.43671e+07	1.54406e+07	1.62949e+07	8.62845e+06	8.87926e+06	8.65108e+06	1.55834e+07	1.39234e+07	1.2356e+07	1.54892e+07	1.43308e+07	1.20773e+07	1.62732e+07	1.57268e+07	1.59018e+07	1.63159e+07	1.58101e+07	2.20117e+07	1.60033	0.0050015	1.32544	1.60165	0.00642475	1.16419	1.83119	2.26933e-06	1.41266	2.06958	0.00939976	1.216	1.14426	0.100352	1.6593	1.29215	0.140793	1.35643
POS1174	PA(32:1)+Na	PA(32:1)+Na	PA	(18:1/14:0)	(18:1)	(14:0)		C35 H67 O8 N0 P1 Na1	669.447	12.255	1.09466e+06	1.2557e+06	1.29792e+06	29624.2	98984.4	200950	218500	114769	471709	3.02205e+06	3.66257e+06	3.40976e+06	445031	325968	142038	2.79962e+06	1.38049e+06	2.30982e+06	2.44259	0.247395	0.797582	30.63	7.21563e-05	1.24283	2.77048	0.127019	0.979268	19.6928	0.00804791	1.22609	1.13424	0.80678	0.294928	0.642925	0.0578744	1.59931
POS1175	PA(16:0/18:1)+NH4	PA(34:1)+NH4	PA	(16:0/18:1)	(16:0)	(18:1)		C37 H75 O8 N1 P1	692.522	13.6622	1.83574e+07	1.41381e+07	1.54981e+07	3.00287e+06	5.89222e+06	6.25344e+06	1.00338e+07	1.67922e+06	6.29962e+06	2.41569e+07	2.21117e+07	1.78122e+07	9.51929e+06	1.22315e+07	4.9152e+06	2.16223e+07	1.73939e+07	2.72373e+07	1.18907	0.734599	0.28278	4.23017	0.00157398	1.20799	1.7603	0.180607	0.889455	4.3736	0.00492613	1.24674	1.4804	0.421616	0.929544	1.03391	0.84216	0.212061
POS118	Cer(d40:4)+H	Cer(d40:4)+H	Cer	(d40:4)	(d40:4)			C40 H74 O3 N1	616.566	16.195	3.97909e+08	3.94767e+08	4.06176e+08	2.64496e+08	2.51827e+08	2.56019e+08	3.41806e+08	3.23262e+08	3.35643e+08	4.73427e+08	4.4284e+08	496405630	3.94946e+08	197142737	4.2126e+08	4.84025e+08	4.91816e+08	4.40738e+08	1.29568	0.000323511	1.38122	1.82908	0.000180597	1.23393	1.31205	0.320056	0.698207	1.83413	0.000192597	1.31658	1.01263	0.955499	0.0675655	1.00277	0.956054	0.0588391
POS1180	PC(8:0e/9:0)+H	PC(17:0e)+H	PC	(8:0e/9:0)	(8:0e)	(9:0)		C25 H53 O7 N1 P1	510.355	2.826	1.11436e+07	1.03471e+07	1.01593e+07	1.83957e+07	1.01564e+07	2.16967e+07	6.06341e+06	4.66889e+06	3.31336e+07	3.16315e+06	1.07326e+07	7.81667e+06	5.03173e+06	1.79379e+07	9.17073e+06	7.92696e+06	8.32487e+06	2.60736e+07	0.872976	0.840028	0.158898	0.432098	0.0800542	0.953692	0.639624	0.304057	0.718014	0.842317	0.721277	0.27515	0.732694	0.71624	0.436034	1.94936	0.341899	0.952291
POS1181	PC(9:0/9:0)+H	PC(18:0)+H	PC	(9:0/9:0)	(9:0)	(9:0)		C26 H53 O8 N1 P1	538.35	1.25466	2.22685e+07	2.20108e+07	2.14559e+07	2.80255e+07	4179505	7.81134e+06	7.27136e+06	3.93936e+06	5.60914e+06	3.07939e+06	2.81016e+06	5.18463e+06	7.54006e+06	2.72007e+07	1.01943e+07	18104232	2.23544e+08	1.07016e+07	0.420325	0.359666	0.677654	0.276742	0.265335	0.690498	1.12292	0.873221	0.119737	6.30616	0.370013	0.612694	2.67155	0.207166	1.36804	22.7872	0.313107	1.00281
POS1183	PC(18:0)+K	PC(18:0)+K	PC	(9:0/9:0)	(9:0)	(9:0)		C26 H52 O8 N1 P1 K1	576.306	1.25466	245685	332709	348347	189090	204270	149220	407711	426613	1.0282e+06	79303.2	154480	103421	1.10223e+06	370381	51308.1	200443	5.06595e+06	1.32097e+06	3.43272	0.0977166	1.02994	0.621482	0.0680454	0.958103	2.80865	0.352933	0.65677	12.1408	0.242665	0.762393	0.8182	0.776625	0.341612	19.5352	0.229697	1.1602
POS1186	PC(8:0e/10:0)+H	PC(18:0e)+H	PC	(8:0e/10:0)	(8:0e)	(10:0)		C26 H55 O7 N1 P1	524.371	3.84572	128533795	1.29462e+08	1.17701e+08	1.22698e+08	1.47452e+08	1.6815e+08	1.19078e+08	1.28528e+08	2.49437e+08	3.60341e+07	9.12449e+07	7.69124e+07	9.64834e+07	2.76107e+08	1.38945e+08	5.52431e+07	4.35807e+07	2.73924e+08	1.13403	0.679152	0.312136	0.465872	0.02094	1.09134	1.16709	0.684192	0.302158	0.85044	0.788155	0.207078	1.02915	0.947205	0.0801674	1.82548	0.504545	0.690386
POS1187	PC(8:0p/10:0)+H	PC(18:0p)+H	PC	(8:0p/10:0)	(8:0p)	(10:0)		C26 H53 O7 N1 P1	522.355	2.4878	12975459791	12306958046	12789616147	11476404350	11675096088	13403659506	12200595612	9753768499	13830498749	7054755690	13926060050	11878481473	10471725472	10615488569	11335784530	10415706638	11313609213	13161693040	0.978928	0.856685	0.121739	0.898896	0.593472	0.332837	0.886961	0.108146	1.01526	0.954476	0.613393	0.369255	0.906053	0.408375	0.95379	1.06183	0.772714	0.30661
POS1192	PC(10:0p/8:0)+Na	PC(18:0p)+Na	PC	(10:0p/8:0)	(10:0p)	(8:0)		C26 H52 O7 N1 P1 Na1	544.337	4.78109	2.31442e+06	2.06105e+06	2.2529e+06	1.33947e+06	1.60243e+06	2.49386e+06	1.70797e+06	904056	4.04443e+06	466192	2.43362e+06	1.66476e+06	992481	1.49134e+06	1.80667e+06	1.24511e+06	1.4238e+06	4.8871e+06	1.22457	0.706161	0.287377	0.839728	0.687314	0.251997	0.789308	0.416957	0.582463	1.39005	0.59798	0.346725	0.644561	0.462332	0.856499	1.65536	0.490911	0.711167
POS1193	PC(6:0/12:1)+Na	PC(18:1)+Na	PC	(6:0/12:1)	(6:0)	(12:1)		C26 H50 O8 N1 P1 Na1	558.317	1.09173	2.1753e+06	2.75361e+06	3.39683e+06	1.14175e+06	648352	834929	308570	2.25216e+06	2.92648e+06	1.04134e+06	2.26375e+06	2.64302e+06	1.2144e+06	848720	745222	2.2944e+06	3.3315e+06	4.4584e+06	2.09034	0.297818	0.702297	2.26592	0.0929691	0.93052	1.06983	0.77772	0.210673	3.84159	0.0178763	1.1752	0.511797	0.325573	1.11213	1.69537	0.155857	1.32015
POS1194	PC(18:1)+H	PC(18:1)+H	PC	(6:0/12:1)	(6:0)	(12:1)		C26 H51 O8 N1 P1	536.335	1.09173	4.13254e+06	4.26746e+06	4.15114e+06	6.30133e+06	1.68881e+06	2.74581e+06	2.48172e+06	4.50341e+06	3.31315e+06	1.1909e+06	4.39329e+06	4.64804e+06	3.55127e+06	1.7857e+06	1.8158e+06	2.67548e+06	3.28381e+06	5.92075e+06	0.959234	0.927844	0.114122	0.953081	0.929553	0.0602359	0.666246	0.473824	0.519636	1.10657	0.834838	0.129839	0.69456	0.273871	1.21848	1.16104	0.731605	0.363214
POS1195	PC(8:0e/10:1)+Na	PC(18:1e)+Na	PC	(8:0e/10:1)	(8:0e)	(10:1)		C26 H52 O7 N1 P1 Na1	544.337	2.423	2.70227e+08	2.6752e+08	2.58671e+08	2.77022e+08	2.67422e+08	2.6061e+08	2.71076e+08	285745922	2.45886e+08	3.45984e+08	2.65052e+08	2.62577e+08	2.95694e+08	2.66044e+08	2.70723e+08	2.8589e+08	301670091	222316480	0.997084	0.953374	0.0613219	1.08516	0.457369	0.458601	1.03404	0.427763	0.570219	1.00599	0.951264	0.0622002	1.03707	0.540483	0.721641	0.927042	0.592637	0.559767
POS1196	PC(8:0e/10:1)+H	PC(18:1e)+H	PC	(8:0e/10:1)	(8:0e)	(10:1)		C26 H53 O7 N1 P1	522.355	2.68636	8395542914	8360917900	8192011164	9390018284	9671649857	11083580432	8633521951	6995871494	12696940615	3715163530	9453723957	7249593266	6986977931	9184147319	8093817972	6369958242	4890280002	12006794873	0.939662	0.7497	0.227914	0.677337	0.137817	0.837224	0.804934	0.0757766	1.08336	0.771831	0.36208	0.626529	0.856621	0.495952	0.797708	1.13951	0.746178	0.343084
POS1200	PC(8:0p/10:2)+K	PC(18:2p)+K	PC	(8:0p/10:2)	(8:0p)	(10:2)		C26 H48 O7 N1 P1 K1	556.28	1.55112	2.46927e+06	2.73329e+06	2.76756e+06	1.08449e+06	1.1579e+06	2.44364e+06	843061	1.67758e+06	5.45551e+06	439963	2.46023e+06	1.11354e+06	1.35997e+06	2.12561e+06	2.89698e+06	727437	2.36694e+06	5.84774e+06	1.70211	0.501464	0.484336	0.856532	0.777087	0.17896	1.36204	0.417282	0.582853	1.90825	0.418054	0.530807	0.800206	0.73893	0.400391	2.22788	0.368497	0.906971
POS1201	PC(8:0p/10:2)+Na	PC(18:2p)+Na	PC	(8:0p/10:2)	(8:0p)	(10:2)		C26 H48 O7 N1 P1 Na1	540.306	1.55112	1.97197e+07	2.23688e+07	2.20588e+07	1.05568e+07	9.84244e+06	2.11882e+07	8.0935e+06	1.21678e+07	4.36808e+07	2.98841e+06	2.12345e+07	1.61938e+07	1.21647e+07	2.12973e+07	2.35203e+07	6.95282e+06	1.94813e+07	4.72266e+07	1.53753	0.562908	0.419936	0.971848	0.955425	0.028386	1.37018	0.367262	0.640717	1.77122	0.43898	0.507859	0.891154	0.853349	0.22331	1.82253	0.444728	0.782925
POS1207	PC(19:3e)+H	PC(19:3e)+H	PC	(19:3e)	(19:3e)			C27 H51 O7 N1 P1	532.34	3.092	380517	387878	422488	427117	564821	853810	225100	157455	1.4093e+06	108546	229534	177587	116789	655885	372934	212759	334897	1.79786e+06	0.970804	0.968348	0.0232519	0.279381	0.0273573	1.07618	0.620674	0.308318	0.712544	1.27077	0.766676	0.190192	0.639341	0.646622	0.546891	4.5485	0.29811	1.0298
POS121	Cer(d24:0+pO/17:0+O)+NH4	Cer(d41:0+pO+O)+NH4	Cer	(d24:0+pO/17:0+O)	(d24:0+pO)	(17:0+O)		C41 H87 O5 N2	687.661	19.4827	1.82012e+07	1.95698e+07	2.0502e+07	4.5736e+06	4.83389e+06	8.33505e+06	1.76437e+07	1.25875e+07	2.14898e+07	2.05063e+07	1.75838e+07	2.10775e+07	1.94882e+07	2.03952e+07	1.6616e+07	2.83274e+07	2.2463e+07	2.39789e+07	2.91509	0.0164593	1.25886	3.33479	0.00105245	1.21259	3.1844	0.00148281	1.36949	4.21413	0.000880037	1.29463	1.09239	0.602153	0.619131	1.26369	0.0653696	1.57263
POS1210	PC(10:0e/10:1)+H	PC(20:1e)+H	PC	(10:0e/10:1)	(10:0e)	(10:1)		C28 H57 O7 N1 P1	550.387	4.077	1.525e+07	1.55316e+07	1.55386e+07	3.32225e+07	3.02353e+07	4.05204e+07	1.34393e+07	8.06726e+06	3.6125e+07	4.00399e+06	11107359	8.0971e+06	9.87801e+06	2.01222e+07	1.26288e+07	1.02329e+07	9.40712e+06	2.11614e+07	0.554265	0.165694	0.906447	0.223205	0.00186374	1.2059	0.40998	0.00911235	1.30279	0.392404	0.0123735	1.21756	0.739682	0.612885	0.60158	1.75804	0.245357	1.12914
POS1215	PC(8:0p/14:3)+H	PC(22:3p)+H	PC	(8:0p/14:3)	(8:0p)	(14:3)		C30 H55 O7 N1 P1	572.371	4.08	1.04811e+06	1.12565e+06	1.15365e+06	2.53627e+06	2.24261e+06	3.42961e+06	1.00294e+06	599197	4.12315e+06	270208	834091	563966	728340	1.63649e+06	950826	794247	648832	1.89455e+06	0.697484	0.518078	0.468273	0.203237	0.00513376	1.17774	0.40393	0.0221993	1.2388	0.406607	0.0377616	1.12662	0.579125	0.522185	0.752668	2.00066	0.261168	1.09857
POS1216	PC(12:0e/12:0)+H	PC(24:0e)+H	PC	(12:0e/12:0)	(12:0e)	(12:0)		C32 H67 O7 N1 P1	608.465	10.246	1.07349e+06	1.04851e+06	1.04122e+06	387559	168684	343485	2.20048e+06	1.69189e+06	2.03352e+06	108491	310623	223872	662846	3.22697e+06	803210	147338	8917.97	315353	6.5863	0.000516417	1.37723	0.714645	0.389993	0.546082	5.21605	0.204509	0.853504	0.524168	0.267873	0.741818	0.791954	0.652416	0.537567	0.733466	0.619153	0.521498
POS1217	PC(16:0/10:0)+H	PC(26:0)+H	PC	(16:0/10:0)	(16:0)	(10:0)		C34 H69 O8 N1 P1	650.476	9.61344	3.35997e+06	3.02167e+06	3.50612e+06	2.34211e+06	4.31465e+06	3.62712e+06	4.3484e+06	3.03911e+06	1.90395e+06	2.94656e+06	1.10417e+06	2.38323e+06	1.16096e+06	4.9903e+06	2.79998e+06	1.55402e+06	1.69827e+06	1.38634e+06	0.903498	0.735345	0.216114	0.625636	0.181571	0.784416	0.870415	0.740425	0.247299	0.451058	0.0323917	1.12086	0.963383	0.935419	0.0980843	0.72096	0.339641	0.956194
POS1218	PC(14:0/14:0)+H	PC(28:0)+H	PC	(14:0/14:0)	(14:0)	(14:0)		C36 H73 O8 N1 P1	678.507	11.4693	4.24238e+07	6.30435e+07	4.14875e+07	1.9387e+07	3.10184e+07	3.35529e+07	4.85244e+07	3.46695e+07	2.6462e+07	8.52737e+07	2.01406e+07	6.58442e+07	3.40548e+07	7.37885e+07	5.18775e+07	6.91423e+07	4.30129e+07	2.87035e+07	1.30607	0.332489	0.700794	2.0398	0.215432	0.727794	1.90238	0.109093	1.01355	1.67772	0.207185	0.805242	1.45656	0.273889	1.21844	0.822492	0.677707	0.43836
POS1219	PC(28:0)+Na	PC(28:0)+Na	PC	(14:0/14:0)	(14:0)	(14:0)		C36 H72 O8 N1 P1 Na1	700.489	11.4693	2.20049e+06	2.39937e+06	3.30263e+06	1.25719e+06	1.63937e+06	2.31929e+06	3.12954e+06	1.76665e+06	1.95658e+06	4.47162e+06	1.463e+06	3.15846e+06	1.04136e+06	3.7272e+06	2.41464e+06	3.42626e+06	3.72247e+06	2.94423e+06	1.31384	0.359269	0.664326	1.74336	0.234698	0.7007	1.37719	0.476291	0.516858	1.93506	0.0133994	1.20354	1.04822	0.906939	0.141435	1.10996	0.729886	0.365594
POS122	Cer(d15:0+pO/28:0+O)+H	Cer(d43:0+pO+O)+H	Cer	(d15:0+pO/28:0+O)	(d15:0+pO)	(28:0+O)		C43 H88 O5 N1	698.666	15.901	4.77261e+06	5.53739e+06	4.95773e+06	4.39677e+06	3.53149e+06	2.90284e+06	5.05579e+06	4.29211e+06	4.65095e+06	5.16047e+06	4.99375e+06	4.75471e+06	5.20212e+06	5.14881e+06	4.60834e+06	5.5679e+06	5.38207e+06	6.00661e+06	1.29247	0.0955256	1.02461	1.37649	0.0388252	1.03988	1.38114	0.0436515	1.1656	1.56555	0.0122982	1.20536	1.06861	0.332915	1.09755	1.13734	0.035848	1.68883
POS1221	PC(14:0/14:1)+H	PC(28:1)+H	PC	(14:0/14:1)	(14:0)	(14:1)		C36 H71 O8 N1 P1	676.491	9.84464	1.42691e+07	1.65904e+07	1.73169e+07	1.7909e+07	2.4223e+07	2.52648e+07	1.18272e+07	8.68431e+06	8.47237e+06	2.02691e+07	6.97356e+06	1.15264e+07	8.2359e+06	2.49655e+07	1.22997e+07	1.38249e+07	9.78656e+06	1.06217e+07	0.430049	0.0072889	1.29049	0.575237	0.102768	0.914356	0.675123	0.257882	0.778542	0.507935	0.0132583	1.20182	1.56988	0.345523	1.07279	0.883001	0.730404	0.364877
POS1222	PC(17:0/12:0)+H	PC(29:0)+H	PC	(17:0/12:0)	(17:0)	(12:0)		C37 H75 O8 N1 P1	692.522	11.9855	2.15561e+06	2.11874e+06	2.2209e+06	2.28356e+06	743146	1.0765e+06	1.15587e+06	991059	1.76437e+06	3.274e+06	1.98188e+06	3.48166e+06	1.83502e+06	1.17597e+06	2.44465e+06	3.18963e+06	2.71388e+06	4.21057e+06	0.953227	0.908665	0.11992	2.12944	0.0801354	0.935245	1.3296	0.490327	0.502188	2.46492	0.0357177	1.10763	1.39484	0.302476	1.15879	1.15754	0.515664	0.673561
POS1225	PC(30:0)+H	PC(30:0)+H	PC	(15:0/15:0)	(15:0)	(15:0)		C38 H77 O8 N1 P1	706.538	13.0236	1138428498	1180935863	1146281514	5.42987e+08	7.39984e+08	9.48058e+08	1306522103	9.37576e+08	7.59444e+08	1462577355	9.90699e+08	1170407253	7.82296e+08	1695923356	1150301087	1286050007	1238974008	1419998404	1.34626	0.265471	0.779363	1.62422	0.0618678	0.977466	1.62639	0.183507	0.885581	1.76825	0.0114038	1.20627	1.20808	0.538969	0.724196	1.08868	0.508773	0.683975
POS1226	PC(30:0)+K	PC(30:0)+K	PC	(15:0/15:0)	(15:0)	(15:0)		C38 H76 O8 N1 P1 K1	744.494	13.0236	1.37713e+07	1.57225e+07	1.68794e+07	6.87667e+06	8.11323e+06	8.20784e+06	1.21528e+07	1.88299e+07	1.56333e+07	1.71782e+07	1.3937e+07	1.82053e+07	1.38256e+07	1.79903e+07	1.62365e+07	1.76398e+07	1.86776e+07	1.78704e+07	2.00951	0.0167892	1.24654	2.12609	0.00302161	1.19065	2.07142	0.00294524	1.3513	2.33591	4.14291e-05	1.32358	1.03081	0.843589	0.238277	1.09869	0.287674	1.04888
POS1227	PC(10:0e/20:0)+H	PC(30:0e)+H	PC	(10:0e/20:0)	(10:0e)	(20:0)		C38 H79 O7 N1 P1	692.559	13.9866	1.77341e+07	1.67359e+07	1.69094e+07	1.70033e+06	1.64741e+06	1.76026e+06	1.87569e+07	1.17505e+07	1.46988e+07	1.33587e+07	8.99432e+06	2.97458e+07	1.09914e+07	2.40821e+07	3.63718e+07	4.99497e+06	5.82658e+06	3.85209e+07	8.85006	0.00276145	1.34827	10.1995	0.0682338	0.971943	13.9869	0.0392583	1.17949	9.65982	0.252594	0.723969	1.58043	0.314144	1.13506	0.947092	0.945878	0.0724741
POS123	Cer(d43:7+hO)+NH4	Cer(d43:7+hO)+NH4	Cer	(d43:7+hO)	(d43:7+hO)			C43 H77 O4 N2	685.588	20.0791	4.52743e+06	5.07414e+06	4.9985e+06	1.03233e+07	8.09692e+06	1.13797e+07	4.24646e+06	2.88355e+06	2.43586e+06	5.73143e+06	2.39104e+06	3.08939e+06	4.19554e+06	2.48779e+06	3.81609e+06	5.02069e+06	1.0331e+07	2.3501e+06	0.321003	0.00370909	1.33965	0.376238	0.0115691	1.14967	0.35233	0.00422515	1.33867	0.594021	0.187168	0.819908	1.09759	0.699991	0.461696	1.57884	0.445114	0.782316
POS1230	PC(16:1/14:0)+Na	PC(30:1)+Na	PC	(16:1/14:0)	(16:1)	(14:0)		C38 H74 O8 N1 P1 Na1	726.504	11.6169	1.57487e+07	1.67399e+07	1.89884e+07	1.6609e+07	2.0486e+07	2.95051e+07	1.16489e+07	8.78533e+06	9.06515e+06	2.11843e+07	9.46945e+06	1.49748e+07	2.20142e+07	2.13169e+07	1.13328e+07	1.53367e+07	2.35428e+07	1.64947e+07	0.442933	0.0345504	1.17711	0.685112	0.242607	0.719189	0.820777	0.482691	0.510695	0.831444	0.461685	0.50092	1.85305	0.0784632	1.73404	1.21359	0.48683	0.71742
POS1231	PC(30:1)+H	PC(30:1)+H	PC	(16:1/14:0)	(16:1)	(14:0)		C38 H75 O8 N1 P1	704.522	11.6169	3.92687e+08	4.222e+08	4.17565e+08	3.84302e+08	4.66681e+08	6.03097e+08	2.8349e+08	2.0659e+08	2.19196e+08	4.60043e+08	2.43881e+08	342850557	2.33046e+08	3.24799e+08	3.14382e+08	3.86542e+08	3.67601e+08	3.91776e+08	0.487783	0.0218536	1.22103	0.719888	0.203032	0.768222	0.599848	0.0504629	1.14637	0.788071	0.18496	0.838421	1.22974	0.221339	1.33482	1.09471	0.627103	0.510106
POS1232	PC(20:1/10:0)+H	PC(30:1)+H	PC	(20:1/10:0)	(20:1)	(10:0)		C38 H75 O8 N1 P1	704.522	11.9977	1.35499e+07	1.46186e+07	1.62103e+07	3.97394e+07	4.64337e+07	6.30482e+07	1.14555e+07	7.71928e+06	6.4174e+06	1.97488e+07	9.29026e+06	1.37723e+07	1.22421e+07	4.88356e+07	1.08731e+07	1.93583e+07	1.47925e+07	1.5364e+07	0.171505	0.00436388	1.32296	0.286899	0.00937442	1.1541	0.482176	0.1446	0.949372	0.331822	0.00933008	1.22716	2.81143	0.284784	1.19544	1.15658	0.541565	0.634774
POS1233	PC(16:0e/14:1)+H	PC(30:1e)+H	PC	(16:0e/14:1)	(16:0e)	(14:1)		C38 H77 O7 N1 P1	690.543	12.6392	1.84413e+07	1.93507e+07	2.16846e+07	3.30143e+06	2.89709e+06	3.74991e+06	1.57291e+07	7.72966e+06	1.8359e+07	4.17387e+07	1.08165e+07	3.06675e+07	1.46007e+07	1.82898e+07	4.63385e+07	9.86295e+06	1.27784e+07	5.41052e+07	4.20345	0.0295498	1.20877	8.36541	0.0541406	0.992934	7.96398	0.0825953	1.06876	7.71444	0.194158	0.803519	1.89463	0.301411	1.16098	0.922183	0.904575	0.127902
POS1234	PC(16:1/14:1)+H	PC(30:2)+H	PC	(16:1/14:1)	(16:1)	(14:1)		C38 H73 O8 N1 P1	702.507	10.0494	2.76236e+06	1.96402e+06	2.10875e+06	5.10729e+06	5.25006e+06	6.96579e+06	2.12002e+06	1.70266e+06	740787	1.17386e+06	619573	951257	1.23148e+06	1.69284e+06	794882	586021	2.77292e+06	3.04952e+06	0.263432	0.00418194	1.32781	0.158441	0.00141756	1.21429	0.214695	0.00223261	1.35964	0.369936	0.020723	1.17518	0.814993	0.591909	0.635958	2.33486	0.19959	1.2224
POS1235	PC(30:2p)+H	PC(30:2p)+H	PC	(30:2p)	(30:2p)			C38 H73 O7 N1 P1	686.512	9.98745	2.05788e+06	2.03509e+06	2.06283e+06	568586	600185	714142	1.65536e+06	1.13265e+06	2.19927e+06	2.53994e+06	1.24877e+06	2.8655e+06	1.69276e+06	2.0066e+06	4.40404e+06	1.01516e+06	1.04943e+06	3.4751e+06	2.64871	0.0292031	1.2091	3.534	0.032627	1.05363	4.30366	0.0728924	1.09062	2.94208	0.209321	0.781493	1.62481	0.317356	1.12858	0.832506	0.716326	0.3844
POS1237	PC(10:0/21:0)+H	PC(31:0)+H	PC	(10:0/21:0)	(10:0)	(21:0)		C39 H79 O8 N1 P1	720.554	13.4672	2.73315e+07	2.67097e+07	2.78406e+07	3.39178e+07	1.09096e+07	1.52097e+07	1.42576e+07	1.10663e+07	1.81076e+07	3.42107e+07	2.37408e+07	3.03871e+07	1.91018e+07	1.06373e+07	2.28967e+07	3.15549e+07	2.91544e+07	5.02938e+07	0.72341	0.493303	0.528586	1.4714	0.287535	0.635197	0.876722	0.771478	0.216769	1.84891	0.155511	0.860184	1.21193	0.501356	0.788372	1.25656	0.362057	0.917835
POS1238	PC(20:0/11:1)+H	PC(31:1)+H	PC	(20:0/11:1)	(20:0)	(11:1)		C39 H77 O8 N1 P1	718.538	10.8868	3.02565e+06	2.4556e+06	2.50855e+06	3.88221e+06	3.55089e+06	4.90381e+06	2.20968e+06	1.80979e+06	2.0086e+06	1.10557e+06	89995.3	1.46536e+06	2.30574e+06	3.37568e+06	2.43338e+06	395982	2.02841e+06	3.89461e+06	0.488621	0.00765592	1.30463	0.215688	0.00509147	1.18226	0.657766	0.0562978	1.13097	0.512203	0.139445	0.913098	1.34617	0.122871	1.58967	2.37474	0.326461	0.979175
POS1239	PC(19:0/12:1)+H	PC(31:1)+H	PC	(19:0/12:1)	(19:0)	(12:1)		C39 H77 O8 N1 P1	718.538	12.1273	5.46187e+06	4.55872e+06	4.05895e+06	1.06684e+07	5.03251e+06	3.15005e+06	92425.4	2.33816e+06	3.04493e+06	5.86651e+06	1.23198e+07	5.01375e+06	4.26125e+06	1.83271e+06	5.16219e+06	4.33794e+06	2.99062e+06	5.80968e+06	0.290464	0.140174	0.973241	1.23071	0.676633	0.278508	0.597114	0.362958	0.645114	0.696954	0.472097	0.496603	2.05573	0.222255	1.33271	0.566301	0.242185	1.13537
POS124	Cer(d20:0/24:0+O)+H	Cer(d44:0+O)+H	Cer	(d20:0/24:0+O)	(d20:0)	(24:0+O)		C44 H90 O4 N1	696.686	16.912	5.96993e+06	6.59546e+06	6.46514e+06	4.93256e+06	4.38649e+06	5.21507e+06	6.71113e+06	5.89523e+06	5.03528e+06	5.71846e+06	5.28467e+06	4.8762e+06	6.39539e+06	6.55441e+06	6.22616e+06	6.66568e+06	7.30805e+06	7.61751e+06	1.21381	0.128322	0.964672	1.09256	0.262266	0.662607	1.31937	0.00405761	1.34005	1.48556	0.00317159	1.2619	1.08697	0.358169	1.04827	1.35971	0.00683531	1.87068
POS1241	PC(9:0/22:2)+H	PC(31:2)+H	PC	(9:0/22:2)	(9:0)	(22:2)		C39 H75 O8 N1 P1	716.522	13.263	3.01727e+08	3.0847e+08	3.06425e+08	4.30962e+08	4.1193e+08	5.27429e+08	2.97019e+08	2.24347e+08	1.81815e+08	1.84693e+08	2.09388e+08	1.98741e+08	1.80329e+08	3.53659e+08	2.62716e+08	151985347	1.62983e+08	3.05347e+08	0.513151	0.010574	1.28367	0.432615	0.00206957	1.20544	0.5814	0.0359284	1.1895	0.452678	0.0148495	1.20525	1.133	0.632473	0.56974	1.04638	0.863232	0.183578
POS1243	PC(32:0)+H	PC(32:0)+H	PC	(32:0)	(32:0)			C40 H81 O8 N1 P1	734.569	14.2724	4.66535e+08	3.87754e+08	3.3208e+08	3.32143e+08	3.58218e+08	3.29718e+08	4.34889e+08	556628252	3.21417e+08	2.60014e+08	3.07343e+08	3.05998e+08	3.05508e+08	7.65024e+08	3.9013e+08	2.48908e+08	233028674	3.36344e+08	1.28709	0.227394	0.808234	0.856164	0.0534335	0.989703	1.43191	0.357918	0.651307	0.802173	0.11421	0.951825	1.11252	0.769013	0.353442	0.936939	0.634097	0.500111
POS1248	PC(18:1/14:0)+Na	PC(32:1)+Na	PC	(18:1/14:0)	(18:1)	(14:0)		C40 H78 O8 N1 P1 Na1	754.536	13.1129	4.73191e+08	4.94965e+08	5.05487e+08	3.72086e+08	3.77411e+08	3.49819e+08	4.482e+08	4.74971e+08	5.09358e+08	5.57331e+08	5.2083e+08	5.42679e+08	5.75158e+08	4.61403e+08	5.14669e+08	5.97503e+08	5.93727e+08	5.33277e+08	1.30311	0.00479428	1.32269	1.47441	0.000213401	1.2337	1.41109	0.0113363	1.28956	1.56871	0.000750251	1.30425	1.08286	0.348869	1.06627	1.06396	0.213072	1.19411
POS1249	PC(18:1/14:0)+K	PC(32:1)+K	PC	(18:1/14:0)	(18:1)	(14:0)		C40 H78 O8 N1 P1 K1	770.51	13.1129	7.57684e+07	7.87514e+07	8.1303e+07	6.06052e+07	6.63237e+07	5.67769e+07	7.21266e+07	7.77383e+07	8.29524e+07	9.71575e+07	8.44188e+07	9.26568e+07	9.11684e+07	7.28256e+07	8.29649e+07	9.83735e+07	1.01198e+08	8.66364e+07	1.26734	0.0172886	1.25571	1.49278	0.00290324	1.19346	1.34432	0.0244045	1.22996	1.55797	0.00287828	1.27869	1.06074	0.486611	0.813916	1.04367	0.530013	0.652006
POS1250	PC(32:1)+H	PC(32:1)+H	PC	(18:1/14:0)	(18:1)	(14:0)		C40 H79 O8 N1 P1	732.554	13.1129	8339264517	7973184725	7852951301	5977844395	6706655445	8182793429	6620972173	4919390776	5326667028	10000440355	6794244814	7724590749	6685998694	6689913841	6907038383	9205002130	9497272241	8005693836	0.8083	0.182146	0.86467	1.17501	0.350319	0.567878	0.971997	0.780236	0.208851	1.2799	0.07007	1.0326	1.20252	0.092907	1.68382	1.08926	0.527653	0.65554
POS1257	PC(16:0e/16:1)+H	PC(32:1e)+H	PC	(16:0e/16:1)	(16:0e)	(16:1)		C40 H81 O7 N1 P1	718.575	14.0858	1.85737e+08	1.79556e+08	1.77832e+08	2.35154e+07	2.08207e+07	29843754	180031924	7.8103e+07	1.4782e+08	2.71544e+08	9.45475e+07	2.82023e+08	1.37287e+08	1.91058e+08	4.32351e+08	7.46114e+07	8.68264e+07	3.22714e+08	5.47258	0.0215418	1.24054	8.73708	0.0347651	1.04615	10.2548	0.0652813	1.10872	6.52673	0.165983	0.845065	1.87384	0.283727	1.19766	0.747016	0.617436	0.523964
POS1258	PC(32:1p)+H	PC(32:1p)+H	PC	(32:1p)	(32:1p)			C40 H79 O7 N1 P1	716.559	12.894	1.2748e+07	1.20358e+07	1.25752e+07	8.81125e+06	9.70017e+06	9.88807e+06	1.67388e+07	8.06265e+06	1.47563e+07	1.86596e+07	2.07476e+07	1.22759e+07	1.1813e+07	1.58886e+07	1.34835e+07	1.6345e+07	1.04329e+07	1.56098e+07	1.3929	0.232492	0.826599	1.81986	0.0391563	1.04317	1.4502	0.0256093	1.22531	1.49255	0.0691373	1.02377	1.04114	0.85972	0.213549	0.820149	0.381674	0.884947
POS126	Cer(d44:6+hO)+NH4	Cer(d44:6+hO)+NH4	Cer	(d44:6+hO)	(d44:6+hO)			C44 H81 O4 N2	701.619	20.923	359563	353003	557212	4.98595e+06	4.05167e+06	5.61383e+06	982180	264376	123568	0	0	0	167592	1.0548e+06	453140	112350	1.0557e+06	280325	0.0935145	0.00109077	1.36937	0	0.000422786	1.23217	0.114359	0.00117314	1.37471	0.0988552	0.00122363	1.29369	1.2229	0.798368	0.307924	#DIV/0!	0.171895	1.28312
POS1260	PC(16:1/16:1)+Na	PC(32:2)+Na	PC	(16:1/16:1)	(16:1)	(16:1)		C40 H76 O8 N1 P1 Na1	752.52	11.7885	5.27779e+06	4.26815e+06	3.39338e+06	8.72732e+06	7.45588e+06	1.22127e+07	4.74655e+06	2.05617e+06	1.43702e+06	2.32457e+06	1.42311e+06	1.91988e+06	2.40638e+06	3.18078e+06	1.70371e+06	1.52257e+06	1.37049e+06	1.47588e+06	0.290174	0.0183837	1.24666	0.199591	0.00633649	1.17404	0.256758	0.0090438	1.30328	0.153858	0.00489694	1.25905	0.884843	0.788312	0.323487	0.770869	0.177103	1.2714
POS1261	PC(32:2)+H	PC(32:2)+H	PC	(16:1/16:1)	(16:1)	(16:1)		C40 H77 O8 N1 P1	730.538	11.7885	6.31971e+07	5.06865e+07	4.19502e+07	1.25003e+08	1.21667e+08	1.52592e+08	4.48361e+07	2.91269e+07	2.04313e+07	2.88843e+07	2.09929e+07	2.56783e+07	4.98655e+07	6.27421e+07	2.38712e+07	2.38909e+07	1.60382e+07	2.5619e+07	0.236422	0.00110892	1.3648	0.189238	0.000428907	1.23132	0.341827	0.00434714	1.33785	0.164173	0.000406584	1.31125	1.44584	0.356773	1.05096	0.86755	0.422142	0.81888
POS1267	PC(8:0p/24:2)+H	PC(32:2p)+H	PC	(8:0p/24:2)	(8:0p)	(24:2)		C40 H77 O7 N1 P1	714.543	11.7514	1.10748e+07	9.65966e+06	8.3543e+06	1.10212e+06	1.02715e+06	1.23772e+06	8.64884e+06	5.595e+06	1.04963e+07	8.70005e+06	5.14669e+06	1.52485e+07	7.40646e+06	9.68986e+06	1.92803e+07	3.94557e+06	3.24254e+06	1.80326e+07	7.34786	0.00759414	1.30717	8.64133	0.0442018	1.02603	10.8039	0.0389938	1.18036	7.49058	0.205047	0.787403	1.47035	0.377147	1.01205	0.866831	0.830491	0.227869
POS1268	PC(10:0/22:3)+Na	PC(32:3)+Na	PC	(10:0/22:3)	(10:0)	(22:3)		C40 H74 O8 N1 P1 Na1	750.504	10.6922	3.78008e+06	5.15803e+06	4.94638e+06	2.80137e+06	4.55494e+06	5.64965e+06	4.6242e+06	1.30743e+06	3.1611e+06	5.05225e+06	2.50876e+06	2.21052e+06	3.47814e+06	6.52507e+06	5.10766e+06	4.57522e+06	5.48421e+06	4.53454e+06	0.69912	0.361919	0.613426	0.751312	0.428565	0.51248	1.16184	0.592969	0.393967	1.1221	0.582208	0.383829	1.66186	0.198301	1.38928	1.49352	0.167086	1.29406
POS1269	PC(10:0/22:3)+H	PC(32:3)+H	PC	(10:0/22:3)	(10:0)	(22:3)		C40 H75 O8 N1 P1	728.522	10.6922	1.54301e+07	1.61407e+07	1.49753e+07	1.15349e+07	1.3596e+07	1.64734e+07	1.248e+07	7.75394e+06	9.10415e+06	1.86133e+07	9.31246e+06	1.04643e+07	1.28326e+07	1.83618e+07	1.86453e+07	1.73249e+07	2.3507e+07	1.41137e+07	0.705172	0.111236	0.984183	0.922746	0.758829	0.219613	1.19795	0.31172	0.708521	1.32067	0.225498	0.784613	1.6988	0.0441439	1.87414	1.43124	0.241839	1.13605
POS1270	PC(12:0/20:3)+H	PC(32:3)+H	PC	(12:0/20:3)	(12:0)	(20:3)		C40 H75 O8 N1 P1	728.522	13.027	1.04194e+08	1.11716e+08	1.21079e+08	4.98258e+07	5.21323e+07	4.73142e+07	8.30292e+07	1.26186e+08	1.07986e+08	1.0339e+08	1.00867e+08	1.29108e+08	1.03724e+08	1.3101e+08	1.08838e+08	1.26846e+08	134571579	140238765	2.12499	0.0112694	1.27267	2.23327	0.0025508	1.19879	2.30165	0.00158495	1.36812	2.69076	3.40719e-05	1.32288	1.08314	0.590611	0.638096	1.20485	0.0813462	1.52005
POS1272	PC(33:0)+H	PC(33:0)+H	PC	(33:0)	(33:0)			C41 H83 O8 N1 P1	748.585	12.8467	1.60461e+06	1.9399e+06	1.74864e+06	1.58277e+06	1.78518e+06	1.87907e+06	2.99401e+06	1.43049e+06	1.3027e+06	1.02572e+06	154025	1.16378e+06	1.57377e+06	4.12575e+06	2.27755e+06	666343	2.12527e+06	1.34946e+06	1.09151	0.785771	0.221402	0.446638	0.0419262	1.04058	1.52031	0.30054	0.7222	0.789223	0.439996	0.515172	1.39284	0.467563	0.847268	1.76703	0.318887	0.992534
POS1275	PC(33:1)+H	PC(33:1)+H	PC	(33:1)	(33:1)			C41 H81 O8 N1 P1	746.569	12.4808	7.34927e+06	7.06891e+06	6.00068e+06	9.47569e+06	9.12288e+06	9.64387e+06	8.02673e+06	5.86613e+06	5.74224e+06	3.13438e+06	2.5494e+06	4.63891e+06	6.4038e+06	9.58994e+06	5.98281e+06	2.7542e+06	4.35424e+06	7.48938e+06	0.695234	0.0193029	1.23665	0.365503	0.00073814	1.22314	0.778139	0.143251	0.95171	0.516875	0.0313528	1.14053	1.11925	0.596506	0.628397	1.41415	0.402571	0.850551
POS1276	PC(15:0/18:1)+Na	PC(33:1)+Na	PC	(15:0/18:1)	(15:0)	(18:1)		C41 H80 O8 N1 P1 Na1	768.551	13.5551	1.37917e+07	1.98565e+07	1.56981e+07	3.1323e+07	1.57279e+07	2.3398e+07	6.23932e+06	3.5596e+06	4.87442e+06	1.81875e+07	1.72934e+07	1.24422e+07	8.11353e+06	6.0324e+06	1.75512e+07	8.75135e+06	1.73991e+07	3.4155e+07	0.208284	0.0152238	1.27739	0.680255	0.195984	0.781558	0.449932	0.0872154	1.05762	0.856018	0.717669	0.272289	2.16019	0.192787	1.4027	1.25838	0.618924	0.521827
POS1280	PC(9:0/24:1)+H	PC(33:1)+H	PC	(9:0/24:1)	(9:0)	(24:1)		C41 H81 O8 N1 P1	746.569	15.478	3063009239	3246525656	3551195337	2795495609	2909347239	3168712394	3285498100	3031714283	3280304665	3476811726	3466148634	3574132256	3234546925	3317485359	3374727151	3437539706	3175467531	3693488174	1.08159	0.156619	0.936091	1.18522	0.00905784	1.14946	1.11869	0.0406215	1.17484	1.16148	0.06202	1.03585	1.0343	0.303831	1.15602	0.979976	0.671055	0.447721
POS1287	PC(23:0/11:1)+H	PC(34:1)+H	PC	(23:0/11:1)	(23:0)	(11:1)		C42 H83 O8 N1 P1	760.585	9.96926	6.267e+06	5.465e+06	5.75314e+06	6.29342e+06	5.18347e+06	5.82047e+06	4.36585e+06	8.52571e+06	6.79798e+06	6.85566e+06	8.1703e+06	4.83025e+06	7.59236e+06	7.42327e+06	6.24797e+06	7.75411e+06	1.08023e+07	4.73987e+06	1.1383	0.557823	0.397269	1.14793	0.45142	0.478674	1.2293	0.06756	1.10204	1.34681	0.323987	0.665223	1.07994	0.70255	0.457647	1.17325	0.597393	0.552871
POS1288	PC(16:0/18:1)+H	PC(34:1)+H	PC	(16:0/18:1)	(16:0)	(18:1)		C42 H83 O8 N1 P1	760.585	10.9	7.55474e+06	6.08629e+06	1.08196e+07	7.26396e+06	6.13479e+06	6.57488e+06	7.12347e+06	7.13624e+06	6.85859e+06	7.81294e+06	9.91774e+06	9.13417e+06	8.37217e+06	1.03027e+07	7.54785e+06	9.7099e+06	9.31336e+06	9.62466e+06	1.05731	0.325612	0.647427	1.34502	0.0299963	1.07248	1.31287	0.0770673	1.08	1.43429	0.00117133	1.28803	1.24171	0.107043	1.63795	1.06637	0.396079	0.86117
POS129	Cer(d17:0+pO/33:1)+H	Cer(d50:1+pO)+H	Cer	(d17:0+pO/33:1)	(d17:0+pO)	(33:1)		C50 H100 O4 N1	778.765	19.2815	5.73303e+06	6.59924e+06	5.00242e+06	280008	847070	729778	2.83229e+06	5.64572e+06	3.77857e+06	4.1367e+06	7.41809e+06	4.9883e+06	5.7747e+06	5.78913e+06	3.52501e+06	3.90393e+06	3.76915e+06	9.10997e+06	6.60071	0.0147889	1.25642	8.90919	0.00801868	1.1643	8.12602	0.00464025	1.33465	9.03842	0.0480138	1.0743	1.23108	0.445837	0.885832	1.0145	0.97023	0.039853
POS1292	PC(16:0/18:1)+Na	PC(34:1)+Na	PC	(16:0/18:1)	(16:0)	(18:1)		C42 H82 O8 N1 P1 Na1	782.567	14.3222	8.43059e+07	8.27173e+07	7.94005e+07	7.79917e+07	7.78736e+07	6.09785e+07	8.00444e+07	1.0442e+08	8.67362e+07	1.14469e+08	9.32634e+07	1.00436e+08	7.61675e+07	7.12923e+07	8.60014e+07	103885637	1.13201e+08	7.95403e+07	1.25067	0.120516	0.973992	1.42116	0.0223596	1.09042	1.07663	0.479865	0.513651	1.36793	0.0821045	1.02061	0.860845	0.211256	1.35836	0.962546	0.760929	0.322782
POS1293	PC(34:1)+K	PC(34:1)+K	PC	(16:0/18:1)	(16:0)	(18:1)		C42 H82 O8 N1 P1 K1	798.541	14.3222	6.73485e+06	5.9549e+06	5.24262e+06	5.74927e+06	5.03303e+06	3.79442e+06	7.12697e+06	9.62043e+06	7.39755e+06	8.75051e+06	6.87848e+06	9.41383e+06	6.56772e+06	5.11524e+06	6.01649e+06	1.00438e+07	1.00434e+07	4.19151e+06	1.6564	0.0307246	1.18501	1.718	0.0213393	1.09392	1.21423	0.216936	0.835756	1.66558	0.186797	0.84258	0.73305	0.0745739	1.74825	0.96949	0.909026	0.121921
POS1294	PC(34:1)+H	PC(34:1)+H	PC	(16:0/18:1)	(16:0)	(18:1)		C42 H83 O8 N1 P1	760.585	14.3222	8106204241	7903496990	7789275200	7050018501	7006465660	6286366103	7448384708	8476868596	6904762467	9300614893	8174811630	9082328218	7057374599	6788547651	7383123797	9021297268	9802370480	8100707764	1.12226	0.188278	0.861475	1.30551	0.00815369	1.15327	1.04356	0.382581	0.622975	1.32353	0.0163399	1.1988	0.929874	0.33905	1.08546	1.0138	0.848684	0.203234
POS13	Cer(d14:1/16:1)+H	Cer(d30:2)+H	Cer	(d14:1/16:1)	(d14:1)	(16:1)		C30 H58 O3 N1	480.441	9.26929	3.33862e+06	3.92421e+06	3.62157e+06	1.20858e+06	1.79471e+06	1.99777e+06	2.85315e+06	2.26558e+06	4.32489e+06	4.73126e+06	4.55561e+06	2.96617e+06	3.37805e+06	2.51751e+06	1.89318e+06	4.41217e+06	2.4341e+06	5.27655e+06	1.88833	0.0871198	1.06185	2.45009	0.0165662	1.11494	1.55742	0.131476	0.971305	2.42405	0.0531824	1.05995	0.824762	0.502079	0.787127	0.989372	0.967823	0.0430765
POS130	Cer(d50:3)+H	Cer(d50:3)+H	Cer	(d50:3)	(d50:3)			C50 H96 O3 N1	758.738	19.196	6.65635e+06	6.36555e+06	6.18754e+06	625799	944689	1.18036e+06	3.59702e+06	4.78807e+06	6.21217e+06	6.36046e+06	1.1425e+07	9.00634e+06	5.12844e+06	3.96289e+06	4.10766e+06	6.33318e+06	5.57445e+06	1.4936e+07	5.30645	0.00693606	1.30582	9.73946	0.0055187	1.17935	4.79815	0.000962165	1.37831	9.7583	0.0557297	1.05332	0.904211	0.608636	0.608519	1.00193	0.99612	0.00519281
POS1309	PC(20:0/14:1)+H	PC(34:1)+H	PC	(20:0/14:1)	(20:0)	(14:1)		C42 H83 O8 N1 P1	760.585	20.4554	7.54814e+06	7.63527e+06	7.06675e+06	5.32156e+06	7.12103e+06	6.65927e+06	6.82342e+06	4.40678e+06	3.59306e+06	6.62167e+06	7.49797e+06	7.09651e+06	3.76161e+06	7.17289e+06	6.45087e+06	6.00518e+06	5.51659e+06	9.61453e+06	0.776011	0.268201	0.731466	1.11069	0.302546	0.655182	0.910141	0.650367	0.335673	1.10651	0.653524	0.300486	1.17284	0.580136	0.65539	0.996237	0.984843	0.0202884
POS131	Cer(d52:0+pO)+Na	Cer(d52:0+pO)+Na	Cer	(d52:0+pO)	(d52:0+pO)			C52 H105 O4 N1 Na1	830.794	19.7911	5.19998e+07	4.87299e+07	4.85261e+07	6.06925e+06	7.44105e+06	1.0283e+07	3.60355e+07	3.04985e+07	4.78664e+07	4.91271e+07	8.25257e+07	6.30829e+07	5.60822e+07	2.7209e+07	41056078	4.82067e+07	3.49241e+07	9.15215e+07	4.8081	0.00459166	1.32842	8.18449	0.00429681	1.18765	5.22615	0.0164497	1.26351	7.34041	0.0425968	1.0876	1.08695	0.751767	0.380317	0.896868	0.750378	0.337297
POS1313	PC(34:2)+H	PC(34:2)+H	PC	(34:2)	(34:2)			C42 H81 O8 N1 P1	758.569	10.033	748334	503973	432557	614314	396226	348077	682137	424447	373218	344225	225510	242498	777350	863888	448133	449734	2.89664e+06	181482	1.0892	0.764351	0.212272	0.597838	0.112753	0.899631	1.53787	0.181618	0.88801	2.59666	0.451525	0.526832	1.41193	0.26956	1.22768	4.34341	0.354216	0.931154
POS1314	PC(17:1/17:1)+H	PC(34:2)+H	PC	(17:1/17:1)	(17:1)	(17:1)		C42 H81 O8 N1 P1	758.569	12.8906	7.18233e+06	7.90873e+06	8.92859e+06	6.81097e+07	6.31959e+06	5.89015e+06	6.69256e+06	5.85592e+06	5.66327e+06	1.07648e+07	8.29673e+06	8.94548e+06	7.84475e+06	5.36736e+07	5.19924e+06	9.66067e+06	1.00474e+07	4.6291e+06	0.226742	0.373247	0.661305	0.348695	0.446622	0.496538	0.830653	0.869922	0.123127	0.303004	0.41917	0.549018	3.66344	0.362339	1.04026	0.868967	0.553769	0.616681
POS1322	PC(34:2p)+H	PC(34:2p)+H	PC	(34:2p)	(34:2p)			C42 H81 O7 N1 P1	742.575	13.2643	3.63571e+06	3.38177e+06	2.99551e+06	1.97952e+06	1.97351e+06	2.50516e+06	3.45428e+06	2.57085e+06	2.78352e+06	2.60551e+06	3.06875e+06	4.50446e+06	2.39616e+06	3.2533e+06	4.42071e+06	2.0556e+06	2.25656e+06	5.52054e+06	1.36395	0.0701312	1.09633	1.5761	0.106838	0.901705	1.55929	0.120813	0.991992	1.52252	0.378416	0.572437	1.14321	0.549579	0.706329	0.966004	0.931468	0.091795
POS1323	PC(34:3)+H	PC(34:3)+H	PC	(34:3)	(34:3)			C42 H79 O8 N1 P1	756.554	11.6389	3.75252e+06	3.9127e+06	3.88183e+06	8.88519e+06	6.72463e+06	1.07435e+07	2.71442e+06	1.46202e+06	1.17293e+06	7.6114e+06	1.39003e+06	1.62926e+06	3.26837e+06	3.22185e+06	37411.7	2.0095e+06	2.63188e+06	41089.9	0.202987	0.00504533	1.32766	0.403391	0.0889435	0.94828	0.247697	0.0138467	1.27661	0.177681	0.00668805	1.2421	1.22026	0.753832	0.377092	0.440467	0.414475	0.831227
POS1324	PC(16:0/18:3)+Na	PC(34:3)+Na	PC	(16:0/18:3)	(16:0)	(18:3)		C42 H78 O8 N1 P1 Na1	778.536	12.2925	9.47998e+07	103000912	1.07966e+08	7.42871e+07	7.54097e+07	8.74714e+07	8.67746e+07	8.70083e+07	69488820	9.6016e+07	8.48084e+07	9.27341e+07	1.00683e+08	106483854	1.07517e+08	9.09062e+07	9.61235e+07	1.07756e+08	1.02574	0.79079	0.195028	1.15344	0.0869363	0.923094	1.32684	0.00544328	1.32837	1.24294	0.0422985	1.08838	1.29355	0.018264	2.02069	1.0776	0.302873	1.02117
POS1325	PC(16:0/18:3)+H	PC(34:3)+H	PC	(16:0/18:3)	(16:0)	(18:3)		C42 H79 O8 N1 P1	756.554	12.2925	1795760570	1643228974	1381060728	1403858518	1391878661	1497945565	1499692074	1397290237	1002294828	1454189200	1140958147	1256281679	1515489303	1650344506	1567707667	1305189014	1360339701	1487803922	0.908143	0.444938	0.546972	0.896999	0.204771	0.771548	1.10244	0.0468846	1.15629	0.967312	0.502988	0.478139	1.21395	0.150502	1.51143	1.07839	0.39721	0.859315
POS133	Cer(d17:0+pO/35:1)+H	Cer(d52:1+pO)+H	Cer	(d17:0+pO/35:1)	(d17:0+pO)	(35:1)		C52 H104 O4 N1	806.796	19.8447	1.71862e+07	2.33098e+07	1.65502e+07	925350	1.17102e+06	1.89205e+06	9.28182e+06	2.11854e+07	2.00246e+07	2.04654e+07	2.31067e+07	2.1394e+07	2.02393e+07	1.62946e+07	1.67137e+07	1.75219e+07	1.78927e+07	2.692e+07	12.6596	0.0151122	1.25246	16.2887	1.62021e-05	1.24651	13.3505	0.000215572	1.39733	15.6289	0.00324183	1.26165	1.05458	0.829234	0.260331	0.959494	0.795628	0.275281
POS1330	PC(34:4)+H	PC(34:4)+H	PC	(16:1/18:3)	(16:1)	(18:3)		C42 H77 O8 N1 P1	754.538	10.8729	1.23334e+08	1.1772e+08	108441345	1.55715e+08	1.60677e+08	2.054e+08	8.91249e+07	6.46958e+07	4.52156e+07	1.00102e+08	5.92258e+07	6.54813e+07	9.57892e+07	1.09542e+08	8.44428e+07	8.57147e+07	9.08424e+07	7.55074e+07	0.381448	0.00605881	1.31077	0.430841	0.00815049	1.16325	0.555343	0.0112618	1.29024	0.483075	0.00542623	1.25133	1.45588	0.10753	1.63642	1.12124	0.537474	0.640864
POS1331	PC(18:0/17:0)+H	PC(35:0)+H	PC	(18:0/17:0)	(18:0)	(17:0)		C43 H87 O8 N1 P1	776.616	15.8662	1.77914e+07	1.48525e+07	1.37342e+07	3.12807e+07	1.76558e+07	1.72289e+07	1.56084e+07	9.79522e+06	6.85707e+06	1.07804e+07	1.43453e+07	1.1207e+07	1.27063e+07	1.13323e+07	1.20434e+07	9.52676e+06	1.45378e+07	2.53179e+07	0.487576	0.0991503	1.04304	0.549119	0.10438	0.908331	0.54533	0.0963316	1.03888	0.746348	0.441651	0.533946	1.11845	0.650067	0.541345	1.35917	0.415397	0.829738
POS1332	PC(17:0/18:1)+Na	PC(35:1)+Na	PC	(17:0/18:1)	(17:0)	(18:1)		C43 H84 O8 N1 P1 Na1	796.583	14.8306	1.42801e+08	1.56774e+08	1.67505e+08	2.0719e+08	1.48835e+08	1.82615e+08	1.50419e+08	1.06473e+08	1.13154e+08	1.35901e+08	1.48649e+08	1.38249e+08	1.46719e+08	1.29754e+08	1.39221e+08	1.41078e+08	1.47171e+08	3.58141e+08	0.687001	0.0610803	1.12416	0.784937	0.0902205	0.939997	0.771747	0.0805354	1.07261	1.20004	0.649959	0.296259	1.12336	0.354004	1.05631	1.52884	0.355893	0.928296
POS1333	PC(17:0/18:1)+H	PC(35:1)+H	PC	(17:0/18:1)	(17:0)	(18:1)		C43 H85 O8 N1 P1	774.601	14.8306	1024649611	9.72252e+08	9.44855e+08	2376790512	932186608	1214619354	9.37985e+08	5.54495e+08	6.05043e+08	7.53446e+08	7.99383e+08	7.47625e+08	7.81569e+08	7.32471e+08	7.38052e+08	7.64331e+08	6.96061e+08	1245905983	0.463685	0.152284	0.954937	0.508545	0.169195	0.813391	0.497854	0.162096	0.919643	0.598262	0.270983	0.728045	1.07369	0.692843	0.473023	1.17642	0.479829	0.728188
POS1334	PC(35:1)+K	PC(35:1)+K	PC	(17:0/18:1)	(17:0)	(18:1)		C43 H84 O8 N1 P1 K1	812.557	14.8306	2.00443e+07	2.04466e+07	2.44942e+07	2.53099e+07	1.87642e+07	2.28172e+07	2.06492e+07	1.35284e+07	1.48911e+07	1.73993e+07	1.89148e+07	1.95026e+07	1.82029e+07	1.71476e+07	1.91994e+07	1.77096e+07	1.83674e+07	3.02395e+07	0.733559	0.10972	1.01535	0.834439	0.139801	0.856903	0.815501	0.108485	1.01456	0.991408	0.968054	0.0509657	1.11171	0.464398	0.852851	1.18811	0.443391	0.785037
POS1335	PC(27:1/8:0)+H	PC(35:1)+H	PC	(27:1/8:0)	(27:1)	(8:0)		C43 H85 O8 N1 P1	774.601	15.0883	8.02741e+08	8.05316e+08	7.80441e+08	8.47116e+08	7.13106e+08	8.49132e+08	6.18765e+08	3.72969e+08	4.01336e+08	7.50999e+08	5.80572e+08	5.64102e+08	6.0872e+08	6.86887e+08	6.40303e+08	7.28484e+08	8.84072e+08	1152038124	0.578192	0.0195218	1.24225	0.786797	0.0839403	0.95878	0.803498	0.0351674	1.19196	1.14744	0.419199	0.527638	1.38967	0.0889181	1.69731	1.45837	0.102664	1.4567
POS1336	PC(35:1)+H	PC(35:1)+H	PC	(35:1)	(35:1)			C43 H85 O8 N1 P1	774.601	15.427	5.52466e+07	4.75106e+07	5.53325e+07	2.8229e+07	4.16797e+07	5.29157e+07	4.09288e+07	2.54084e+07	2.83783e+07	4.37167e+07	3.96394e+07	4.22014e+07	3.58534e+07	5.01995e+07	4.33548e+07	4.86244e+07	5.63191e+07	8.31007e+07	0.771145	0.335976	0.64793	1.02225	0.905865	0.0770335	1.0536	0.803424	0.186323	1.531	0.160889	0.85493	1.36628	0.140679	1.53847	1.49767	0.118708	1.41281
POS1338	PC(16:0p/19:1)+H	PC(35:1p)+H	PC	(16:0p/19:1)	(16:0p)	(19:1)		C43 H85 O7 N1 P1	758.606	16.1778	4.04839e+07	4.7925e+07	3.98475e+07	5.08245e+07	4.99578e+07	8.24913e+07	3.30067e+07	2.00649e+07	2.22143e+07	2.04814e+07	1.61788e+07	8.74926e+06	3.06245e+07	4.493e+07	3.33831e+07	2.03282e+07	3.09676e+07	4.37401e+07	0.410784	0.0345155	1.18341	0.247769	0.0149852	1.12846	0.594399	0.0988068	1.03414	0.518547	0.0808984	1.01998	1.44698	0.13178	1.56368	2.09287	0.0946736	1.47969
POS1339	PC(17:1/18:1)+Na	PC(35:2)+Na	PC	(17:1/18:1)	(17:1)	(18:1)		C43 H82 O8 N1 P1 Na1	794.567	13.9394	100385609	9.68931e+07	9.99922e+07	1.77083e+08	1.51398e+08	1.69898e+08	6.56473e+07	3.67061e+07	5.26492e+07	1.0033e+08	5.5636e+07	7.6473e+07	7.07127e+07	6.87493e+07	6.32104e+07	1.00159e+08	8.17237e+07	7.1566e+07	0.311013	0.000541962	1.37933	0.46639	0.00411225	1.19217	0.406663	0.000246102	1.3963	0.508547	0.00197181	1.28269	1.30754	0.140611	1.53866	1.09039	0.672604	0.445539
POS134	Cer(d17:1+hO/35:1)+H	Cer(d52:2+hO)+H	Cer	(d17:1+hO/35:1)	(d17:1+hO)	(35:1)		C52 H102 O4 N1	804.78	19.315	9.63198e+06	8.87202e+06	1.04189e+07	1.45711e+06	148191	3.16509e+06	5.86929e+06	8.31019e+06	7.28068e+06	6.34555e+06	1.18906e+07	7.15853e+06	1.20832e+07	1.01283e+07	7.04528e+06	6.41502e+06	5.53265e+06	1.72219e+07	4.49862	0.00776463	1.28969	5.3234	0.0238146	1.09148	6.13301	0.00876261	1.30451	6.11472	0.10272	0.94923	1.36331	0.18568	1.42022	1.14865	0.776153	0.301899
POS1340	PC(17:1/18:1)+H	PC(35:2)+H	PC	(17:1/18:1)	(17:1)	(18:1)		C43 H83 O8 N1 P1	772.585	13.9394	1099800465	1090966763	1066211072	1775630971	1429021754	1750743492	6.67969e+08	4.7581e+08	648655888	1124350895	699618713	9.56983e+08	7.8757e+08	6.81366e+08	7.05505e+08	1146611768	9.13597e+08	9.63768e+08	0.361714	0.00115815	1.37044	0.561197	0.0121224	1.1473	0.438803	0.00133622	1.37202	0.610239	0.00821653	1.23688	1.21312	0.138847	1.54361	1.08739	0.599807	0.549376
POS1341	PC(17:1/18:1)+K	PC(35:2)+K	PC	(17:1/18:1)	(17:1)	(18:1)		C43 H82 O8 N1 P1 K1	810.541	13.9394	1.1739e+07	1.09247e+07	1.10138e+07	2.26331e+07	1.85505e+07	2.06431e+07	7.26275e+06	4.12141e+06	5.88677e+06	1.18227e+07	6.15808e+06	1.02519e+07	8.37932e+06	9.83956e+06	7.24733e+06	1.0107e+07	9.25046e+06	7.74628e+06	0.279344	0.000566957	1.38038	0.456641	0.00554964	1.18147	0.411897	0.000971966	1.37834	0.438383	0.00106271	1.29541	1.47451	0.081363	1.72364	0.960016	0.846632	0.206009
POS1347	PC(17:1/18:3)+H	PC(35:4)+H	PC	(17:1/18:3)	(17:1)	(18:3)		C43 H79 O8 N1 P1	768.554	11.7388	1.8395e+07	1.64849e+07	1.46915e+07	1.43689e+07	1.12468e+07	1.23609e+07	5.75157e+06	3.80371e+06	8.48186e+06	2.92187e+07	9.6247e+06	1.29099e+07	1.39126e+07	8.74618e+06	8.62856e+06	2.55494e+07	2.26357e+07	1.53712e+07	0.474955	0.0153038	1.26593	1.36277	0.495221	0.418935	0.823859	0.320321	0.697874	1.67356	0.0542495	1.07382	1.73461	0.116081	1.61002	1.22806	0.592439	0.560054
POS1349	PC(20:0/16:0)+H	PC(36:0)+H	PC	(20:0/16:0)	(20:0)	(16:0)		C44 H89 O8 N1 P1	790.632	16.644	3.6912e+07	3.78592e+07	3.57517e+07	4.15625e+07	34862287	5.51754e+07	4.05729e+07	3.7588e+07	2.27104e+07	1.95596e+07	2.08803e+07	1.76842e+07	3.28095e+07	5.61326e+07	3.28689e+07	1.91823e+07	2.20896e+07	3.69932e+07	0.766499	0.276616	0.757894	0.441672	0.0154765	1.12731	0.925615	0.755834	0.232774	0.594719	0.0941161	0.997652	1.20759	0.504485	0.782982	1.34652	0.2963	1.03309
POS1352	PC(36:1)+K	PC(36:1)+K	PC	(18:0/18:1)	(18:0)	(18:1)		C44 H86 O8 N1 P1 K1	826.572	15.5793	5.39932e+07	6.96664e+07	8.18008e+07	5.90772e+07	6.86521e+07	5.69792e+07	6.26091e+07	6.81452e+07	6.99867e+07	7.36582e+07	7.12163e+07	7.34931e+07	8.19662e+07	7.10285e+07	7.02488e+07	7.19246e+07	6.96667e+07	7.22689e+07	1.0868	0.274261	0.771109	1.18223	0.0380131	1.05499	1.20863	0.0695241	1.09761	1.15783	0.05773	1.06961	1.1121	0.162283	1.47997	0.979359	0.255946	1.10859
POS1353	PC(36:1)+H	PC(36:1)+H	PC	(18:0/18:1)	(18:0)	(18:1)		C44 H87 O8 N1 P1	788.616	15.5793	9355724499	10273626648	11100542894	8094461547	8265042920	9417212985	10420460434	9180537561	8558476698	9347290138	10156425058	10063262582	10615354551	10424766459	9261300516	8587679821	7740987529	11746645022	1.09244	0.312037	0.711197	1.14704	0.0606657	0.990293	1.17553	0.0637508	1.11127	1.08917	0.583864	0.357964	1.07606	0.36036	1.04406	0.94955	0.710104	0.393053
POS1357	PC(36:1e)+H	PC(36:1e)+H	PC	(36:1e)	(36:1e)			C44 H89 O7 N1 P1	774.637	16.464	8.57216e+07	8.45095e+07	7.77446e+07	6.80185e+07	8.27689e+07	1.15983e+08	8.4016e+07	6.84539e+07	6.94874e+07	5.46179e+07	5.79903e+07	5.47452e+07	8.28854e+07	9.63403e+07	6.91034e+07	4.81552e+07	5.04164e+07	9.1746e+07	0.832016	0.377045	0.610039	0.627331	0.080312	0.950175	0.930871	0.723917	0.263979	0.713413	0.272566	0.729103	1.11881	0.399484	0.970219	1.13722	0.618715	0.522128
POS136	Cer(d16:1/36:2)+H	Cer(d52:3)+H	Cer	(d16:1/36:2)	(d16:1)	(36:2)		C52 H100 O3 N1	786.77	19.7688	5.15444e+07	4.96533e+07	4.8431e+07	4.51097e+06	5.46189e+06	6.40044e+06	3.13382e+07	3.53445e+07	4.93922e+07	4.88883e+07	8.26579e+07	6.57409e+07	4.22986e+07	2.88794e+07	3.9486e+07	4.72251e+07	3.89759e+07	9.18624e+07	7.08927	0.0037857	1.33206	12.0493	0.00349046	1.1944	6.75881	0.00158845	1.36818	10.8752	0.0305271	1.12525	0.953385	0.804789	0.298001	0.90256	0.754139	0.332119
POS1361	PC(12:0/24:2)+Na	PC(36:2)+Na	PC	(12:0/24:2)	(12:0)	(24:2)		C44 H84 O8 N1 P1 Na1	808.583	5.18453	1.35882e+06	1.20044e+06	1.59895e+06	1.14041e+06	1.60532e+06	2.09108e+06	1.44133e+06	1.12742e+06	2.41851e+06	501378	1.53303e+06	1.0081e+06	1.17429e+06	1.57224e+06	1.47224e+06	632642	980651	1.26594e+06	1.0311	0.921153	0.0904809	0.62903	0.213784	0.731172	0.87222	0.529159	0.460258	0.595275	0.119111	0.942006	0.845911	0.56299	0.68388	0.946338	0.88384	0.155795
POS1364	PC(18:0/18:2)+H	PC(36:2)+H	PC	(18:0/18:2)	(18:0)	(18:2)		C44 H85 O8 N1 P1	786.601	9.99439	1.00224e+07	8.401e+06	1.03325e+07	5.03118e+06	8.30375e+06	1.10594e+07	1.1237e+07	1.01281e+07	5.79331e+06	9.03215e+06	5.75364e+06	8.54506e+06	1.07535e+07	1.11878e+07	1.00431e+07	5.25603e+06	1.19586e+07	4.06486e+06	1.11331	0.721372	0.280222	0.956403	0.869192	0.116125	1.31114	0.226969	0.820876	0.872312	0.747668	0.214251	1.1777	0.39609	0.976521	0.912075	0.809864	0.255886
POS1365	PC(14:0/22:2)+H	PC(36:2)+H	PC	(14:0/22:2)	(14:0)	(22:2)		C44 H85 O8 N1 P1	786.601	10.9138	1.05022e+07	9.4841e+06	1.28215e+07	9.56386e+06	9.66703e+06	1.09045e+07	1.61386e+07	1.10803e+07	1.02709e+07	1.12183e+07	1.1104e+07	1.11182e+07	1.17353e+07	1.20239e+07	1.25434e+07	1.05608e+07	1.02625e+07	9.8809e+06	1.24404	0.26346	0.776752	1.10967	0.0633819	0.976088	1.20465	0.0138763	1.27622	1.01887	0.709349	0.2532	0.968331	0.841164	0.242	0.918175	0.0103374	1.83871
POS1366	PC(18:1/18:1)+H	PC(36:2)+H	PC	(18:1/18:1)	(18:1)	(18:1)		C44 H85 O8 N1 P1	786.601	11.6248	6.11358e+06	5.92404e+06	7.7673e+06	7.38441e+06	1.08286e+07	9.40781e+06	7.00891e+06	6.60774e+06	5.40791e+06	5.43169e+06	5.65026e+06	5.69943e+06	5.7665e+06	6.81376e+06	1.14389e+07	6.07253e+06	9.93402e+06	5.33363e+06	0.688776	0.0610874	1.08436	0.607563	0.0226889	1.08283	0.869602	0.582274	0.404115	0.772612	0.295624	0.665745	1.26253	0.409208	0.952257	1.27166	0.347454	0.942725
POS1367	PC(25:1/11:1)+H	PC(36:2)+H	PC	(25:1/11:1)	(25:1)	(11:1)		C44 H85 O8 N1 P1	786.601	12.2296	1.02949e+07	1.00584e+07	1.45161e+07	1.01701e+07	1.23148e+07	1.38595e+07	1.55597e+07	1.22377e+07	1.21215e+07	1.30357e+07	1.37476e+07	1.23993e+07	1.41822e+07	1.36744e+07	1.6191e+07	1.50291e+07	1.4564e+07	1.03651e+07	1.09835	0.485993	0.528179	1.07809	0.452678	0.483853	1.21195	0.123012	0.987595	1.09943	0.546077	0.426624	1.10343	0.370106	1.02541	1.01979	0.8743	0.168649
POS1369	PC(16:1/20:1)+H	PC(36:2)+H	PC	(16:1/20:1)	(16:1)	(20:1)		C44 H85 O8 N1 P1	786.601	13.4919	1.45102e+08	138608189	1.28911e+08	1.1043e+08	9.69248e+07	1.13863e+08	1.19997e+08	7.29417e+07	6.95682e+07	1.61004e+08	1.02737e+08	1.13415e+08	137772972	1.24469e+08	1.02623e+08	1.30103e+08	153376845	1.42515e+08	0.817226	0.31572	0.694075	1.17414	0.373785	0.537516	1.13588	0.273672	0.756421	1.32618	0.0146376	1.19286	1.38992	0.150739	1.51079	1.12949	0.442729	0.786084
POS137	Cer(d52:4)+H	Cer(d52:4)+H	Cer	(d52:4)	(d52:4)			C52 H98 O3 N1	784.754	19.224	8.8431e+06	8.10432e+06	7.86562e+06	1.5149e+06	1.45285e+06	2.46491e+06	5.46051e+06	5.16727e+06	7.44994e+06	7.16273e+06	1.47208e+07	9.13245e+06	8.21715e+06	5.54716e+06	5.00493e+06	7.71207e+06	5.76804e+06	2.05122e+07	3.3276	0.00589715	1.3149	5.70918	0.0203244	1.10823	3.45489	0.0131325	1.27958	6.25703	0.109285	0.938772	1.03825	0.859862	0.213332	1.09596	0.856603	0.192529
POS1370	PC(18:1/18:1)+Na	PC(36:2)+Na	PC	(18:1/18:1)	(18:1)	(18:1)		C44 H84 O8 N1 P1 Na1	808.583	14.4331	137186366	1.2714e+08	1.19698e+08	1.3037e+08	134133860	1.32845e+08	137354958	1.2872e+08	1.23673e+08	1.18777e+08	1.27209e+08	1.17581e+08	1.37425e+08	1.22463e+08	1.199e+08	114400002	1.09451e+08	119421611	0.980873	0.574058	0.388922	0.914985	0.0250752	1.07507	0.955807	0.353023	0.658048	0.863909	0.0042678	1.26227	0.974445	0.6495	0.542257	0.944178	0.180783	1.26322
POS1372	PC(36:2)+H	PC(36:2)+H	PC	(18:1/18:1)	(18:1)	(18:1)		C44 H85 O8 N1 P1	786.601	14.4331	21151310958	17670972959	19902887915	17944474086	22268733584	21181312679	18935104021	22870677622	15387072667	19139511765	17223971209	15652448274	19527441979	17720895168	18373767901	23075207277	14686377417	18779660756	0.931563	0.608185	0.364919	0.847241	0.130026	0.85738	0.905978	0.24185	0.80046	0.920949	0.587712	0.37773	0.972536	0.82551	0.26606	1.087	0.596087	0.554763
POS1374	PC(36:2)+K	PC(36:2)+K	PC	(18:1/18:1)	(18:1)	(18:1)		C44 H84 O8 N1 P1 K1	824.557	14.8346	1.88002e+07	2.31135e+07	2.63909e+07	3.58457e+07	2.2589e+07	25359740	2.29085e+07	1.71145e+07	2.74509e+07	1.98647e+07	2.57693e+07	2.21084e+07	2.83642e+07	2.66718e+07	2.47596e+07	1.92451e+07	1.83594e+07	2.33325e+07	0.805231	0.339833	0.690473	0.808434	0.289734	0.656274	0.952279	0.765196	0.22339	0.727219	0.152405	0.891231	1.18262	0.264442	1.23867	0.899541	0.380515	0.886874
POS138	Cer(d54:0+pO)+Na	Cer(d54:0+pO)+Na	Cer	(d54:0+pO)	(d54:0+pO)			C54 H109 O4 N1 Na1	858.825	20.3198	4.25852e+07	4.10868e+07	4.04633e+07	4.99124e+06	6.20665e+06	7.33038e+06	3.42287e+07	2.79733e+07	4.08909e+07	4.74055e+07	6.50485e+07	4.64402e+07	4.43053e+07	1.64915e+07	3.88603e+07	4.46175e+07	3.38346e+07	5.76655e+07	5.56409	0.00174557	1.35902	8.57577	0.00153967	1.21274	5.37865	0.0339309	1.1961	7.34648	0.00479698	1.24689	0.966672	0.907845	0.140053	0.856656	0.454148	0.768106
POS139	Cer(d17:0+pO/37:1)+H	Cer(d54:1+pO)+H	Cer	(d17:0+pO/37:1)	(d17:0+pO)	(37:1)		C54 H108 O4 N1	834.827	20.3655	2.85019e+07	2.79905e+07	2.57402e+07	1.35605e+06	2.3824e+06	3.39492e+06	2.09292e+07	29008643	2.28033e+07	3.01878e+07	3.74178e+07	3.04419e+07	3.77785e+07	1.92729e+07	2.39473e+07	2.31422e+07	3.29078e+07	2.95167e+07	10.1973	0.000957744	1.36424	13.7449	0.000241929	1.23587	11.3549	0.0116274	1.28781	11.9953	0.000863598	1.29831	1.11352	0.673661	0.503542	0.872708	0.325544	0.980786
POS1393	PC(16:0e/20:2)+H	PC(36:2e)+H	PC	(16:0e/20:2)	(16:0e)	(20:2)		C44 H87 O7 N1 P1	772.621	16.1957	3.46236e+07	2.79947e+07	2.30922e+07	2.69946e+07	2.73282e+07	3.26057e+07	2.41262e+07	1.66441e+07	3.97534e+06	1.50484e+07	1.47335e+07	1.00763e+07	2.34092e+07	3.10553e+07	2.34778e+07	1.3469e+07	2.0649e+07	2.85801e+06	0.514741	0.0843805	1.05256	0.458517	0.00294539	1.19664	0.896625	0.391532	0.612354	0.425362	0.0384141	1.10313	1.74189	0.159119	1.48833	0.92769	0.867725	0.177516
POS1396	PC(36:3)+H	PC(36:3)+H	PC	(18:1/18:2)	(18:1)	(18:2)		C44 H83 O8 N1 P1	784.585	13.0019	2.31728e+08	2.45187e+08	2.39136e+08	4.17471e+08	3.80816e+08	4.86145e+08	2.44402e+08	1.24509e+08	9.87584e+07	1.83384e+08	1.43097e+08	1.3641e+08	1.90565e+08	3.13096e+08	2.32972e+08	1.65694e+08	6.63446e+06	2.07918e+08	0.364105	0.00749912	1.30233	0.360386	0.00131635	1.21771	0.573508	0.0182251	1.25558	0.296042	0.0117609	1.22017	1.57512	0.193862	1.40007	0.821458	0.684544	0.428761
POS1397	PC(18:1/18:2)+Na	PC(36:3)+Na	PC	(18:1/18:2)	(18:1)	(18:2)		C44 H82 O8 N1 P1 Na1	806.567	13.4835	139218297	1.49164e+08	150276279	1.24011e+08	1.11596e+08	1.32345e+08	1.35551e+08	7.94808e+07	7.00693e+07	1.64635e+08	1.1134e+08	1.19884e+08	1.55766e+08	1.464e+08	1.13281e+08	1.3208e+08	1.67535e+08	1.5331e+08	0.774832	0.264715	0.758184	1.07585	0.624917	0.295854	1.12908	0.328185	0.686777	1.23093	0.0765604	1.0133	1.45719	0.146563	1.52219	1.14415	0.383982	0.881116
POS1398	PC(18:1/18:2)+K	PC(36:3)+K	PC	(18:1/18:2)	(18:1)	(18:2)		C44 H82 O8 N1 P1 K1	822.541	13.4835	1.5744e+07	1.88802e+07	2.69452e+07	1.65964e+07	1.40457e+07	1.72849e+07	1.72634e+07	9.54441e+06	7.62274e+06	2.07243e+07	1.45359e+07	1.5771e+07	2.05933e+07	2.00193e+07	1.45224e+07	1.74973e+07	2.26321e+07	2.05968e+07	0.718397	0.22112	0.821512	1.06477	0.652842	0.268732	1.1504	0.330579	0.683843	1.26706	0.0755557	1.01458	1.60134	0.121828	1.59276	1.18998	0.250885	1.11837
POS140	Cer(d17:0+pO/37:2)+H	Cer(d54:2+pO)+H	Cer	(d17:0+pO/37:2)	(d17:0+pO)	(37:2)		C54 H106 O4 N1	832.812	19.8705	3.89957e+07	3.59288e+07	3.57678e+07	2.43461e+06	5.4542e+06	5.39714e+06	2.18143e+07	2.98432e+07	2.65823e+07	3.86038e+07	5.28979e+07	3.84059e+07	5.41782e+07	2.88187e+07	3.01755e+07	3.58748e+07	3.92287e+07	5.01807e+07	5.88892	0.00103239	1.3654	9.77782	0.00136722	1.21559	8.51821	0.0159542	1.26565	9.42983	0.00108864	1.29036	1.44648	0.245344	1.28045	0.96441	0.823057	0.237956
POS1400	PC(25:1/11:2)+H	PC(36:3)+H	PC	(25:1/11:2)	(25:1)	(11:2)		C44 H83 O8 N1 P1	784.585	13.7438	4.9039e+08	512773613	509244970	5.33257e+08	3.64215e+08	536699626	3.72541e+08	2.38469e+08	2.09213e+08	4.98517e+08	2.99919e+08	3.54106e+08	4.36577e+08	5.42939e+08	4.04846e+08	5.04448e+08	9.7637e+08	5.19211e+08	0.571914	0.0544121	1.13912	0.803629	0.317062	0.645004	0.965269	0.825633	0.165599	1.39455	0.316838	0.666268	1.68779	0.0451468	1.86944	1.73532	0.16373	1.30178
POS1401	PC(18:1/18:3)+Na	PC(36:4)+Na	PC	(18:1/18:3)	(18:1)	(18:3)		C44 H80 O8 N1 P1 Na1	804.551	12.4246	3.68611e+08	3.88694e+08	3.77923e+08	3.59186e+08	3.47876e+08	3.59541e+08	3.71549e+08	3.33158e+08	3.07736e+08	4.02175e+08	3.23439e+08	3.49672e+08	3.81556e+08	3.74175e+08	3.88828e+08	3.80267e+08	3.95005e+08	374360746	0.949222	0.394448	0.601911	1.00814	0.907769	0.0547057	1.07309	0.0103898	1.29523	1.07785	0.018698	1.18021	1.13049	0.0815898	1.72283	1.06914	0.359184	0.922702
POS1402	PC(18:1/18:3)+K	PC(36:4)+K	PC	(18:1/18:3)	(18:1)	(18:3)		C44 H80 O8 N1 P1 K1	820.525	12.4246	6.62257e+07	6.95118e+07	6.62511e+07	6.58989e+07	6.52451e+07	6.46602e+07	6.45219e+07	6.62222e+07	5.39624e+07	7.37214e+07	5.6757e+07	6.16196e+07	6.71809e+07	6.79273e+07	6.86448e+07	6.93425e+07	7.0346e+07	6.36571e+07	0.943323	0.391203	0.613568	0.981072	0.818999	0.170159	1.0406	0.00874265	1.30534	1.03851	0.299991	0.695886	1.10312	0.175183	1.44661	1.05855	0.529797	0.65233
POS1403	PC(36:4)+H	PC(36:4)+H	PC	(18:1/18:3)	(18:1)	(18:3)		C44 H81 O8 N1 P1	782.569	12.4246	4329049489	4265205418	4075611144	3625008636	3590333651	3934132108	3776873475	2804700892	2386752362	4377931199	2789923142	3186845236	4086546803	4538237525	3920356953	3712592656	4176452956	3940817186	0.804372	0.163103	0.90328	0.928716	0.617092	0.346707	1.12518	0.0959586	1.03928	1.06102	0.259698	0.72624	1.39883	0.0574591	1.8153	1.14246	0.377256	0.892301
POS1405	PC(18:1/18:3)+H	PC(36:4)+H	PC	(18:1/18:3)	(18:1)	(18:3)		C44 H81 O8 N1 P1	782.569	13.2695	1.85069e+07	2.22731e+07	2.32609e+07	1.98672e+07	1.70073e+07	1.90087e+07	3.50756e+07	1.1346e+07	1.19722e+07	5.62216e+07	2.00864e+07	1.65653e+07	2.57262e+07	2.12379e+07	2.21338e+07	2.30295e+07	2.44369e+07	2.29312e+07	1.04492	0.920274	0.0864961	1.66192	0.386626	0.529051	1.23647	0.052306	1.14113	1.25973	0.00774798	1.22985	1.18331	0.67595	0.49989	0.757996	0.586453	0.568753
POS1407	PC(22:1/14:3)+H	PC(36:4)+H	PC	(22:1/14:3)	(22:1)	(14:3)		C44 H81 O8 N1 P1	782.569	14.936	6.14453e+07	7.38014e+07	8.71888e+07	5.87009e+07	7.40072e+07	6.80433e+07	7.90754e+07	5.21321e+07	5.72437e+07	8.9201e+07	8.62566e+07	8.72307e+07	8.01278e+07	7.95257e+07	7.2934e+07	8.96994e+07	9.05209e+07	9.75853e+07	0.938729	0.684789	0.263075	1.30853	0.0104192	1.14955	1.15858	0.101791	1.02756	1.38383	0.00734912	1.23651	1.23421	0.161446	1.48218	1.05755	0.129855	1.38384
POS1408	PC(24:2/12:3)+H	PC(36:5)+H	PC	(24:2/12:3)	(24:2)	(12:3)		C44 H79 O8 N1 P1	780.554	11.2062	114798	154265	167946	3792.48	17812.4	3.00901e+06	40358.1	31005.8	175377	1.16753e+07	148850	148366	152513	260765	198651	166728	1.49889e+07	255141	0.0814161	0.406167	0.593106	3.95052	0.494542	0.420598	0.201916	0.465272	0.529073	5.08502	0.457755	0.516692	2.48005	0.0962688	1.67264	1.28718	0.863367	0.183396
POS141	Cer(d16:1/38:2)+H	Cer(d54:3)+H	Cer	(d16:1/38:2)	(d16:1)	(38:2)		C54 H104 O3 N1	814.801	20.2866	6.07546e+07	6.15807e+07	5.76522e+07	4.84742e+06	6.74713e+06	8.79489e+06	4.71149e+07	4.86693e+07	6.45176e+07	6.4659e+07	9.85439e+07	7.67605e+07	6.59868e+07	2.66905e+07	4.82994e+07	5.79351e+07	4.52857e+07	8.695e+07	7.862	0.0011955	1.36442	11.769	0.00183954	1.21009	6.9142	0.0244531	1.22972	9.32693	0.0102656	1.20998	0.879445	0.6374	0.56177	0.792499	0.353412	0.932525
POS1410	PC(36:5)+H	PC(36:5)+H	PC	(36:5)	(36:5)			C44 H79 O8 N1 P1	780.554	13.369	5.24751e+08	5.42759e+08	5.68235e+08	6.59141e+08	653653735	4.91458e+08	5.11414e+08	4.14773e+08	3.30209e+08	4.44686e+08	4.07361e+08	423891659	4.7663e+08	5.6682e+08	4.60235e+08	4.15749e+08	4.31291e+08	4.94719e+08	0.696353	0.0739507	1.07398	0.707184	0.0347881	1.05042	0.833412	0.193712	0.870073	0.743665	0.0622204	1.0441	1.19682	0.254136	1.26106	1.05159	0.453573	0.769008
POS1412	PC(36:6)+H	PC(36:6)+H	PC	(18:3/18:3)	(18:3)	(18:3)		C44 H77 O8 N1 P1	778.538	9.94398	140751640	1.62757e+08	1.71409e+08	1.02259e+08	9.42633e+07	1.16718e+08	106837041	8.91962e+07	6.08551e+07	2.61902e+08	8.6415e+07	1.24746e+08	2.01031e+08	1.8009e+08	1.44376e+08	2.07833e+08	2.59148e+08	1.52121e+08	0.820098	0.276448	0.75039	1.51022	0.377102	0.537011	1.67761	0.0164616	1.26307	1.97644	0.0320727	1.1378	2.04562	0.013617	2.05625	1.30871	0.473493	0.737972
POS1414	PC(36:7)+H	PC(36:7)+H	PC	(36:7)	(36:7)			C44 H75 O8 N1 P1	776.522	10.8755	3.686e+06	3.87e+06	4.02644e+06	4.10103e+06	4.51338e+06	6.07691e+06	2.45002e+06	1.74337e+06	1.37216e+06	3.04212e+06	1.78573e+06	2.18603e+06	2.95035e+06	3.21456e+06	2.56212e+06	2.71979e+06	3.14251e+06	2.80051e+06	0.378833	0.0110329	1.27689	0.477417	0.0223349	1.10132	0.594026	0.0344761	1.19445	0.589655	0.0309517	1.13808	1.56804	0.0459635	1.86565	1.23509	0.234056	1.15147
POS1415	PC(19:0/18:1)+Na	PC(37:1)+Na	PC	(19:0/18:1)	(19:0)	(18:1)		C45 H88 O8 N1 P1 Na1	824.614	15.9789	2.65651e+07	2.97536e+07	3.21476e+07	4.46224e+07	2.922e+07	3.82363e+07	4.22427e+07	2.2869e+07	1.85187e+07	2.62806e+07	2.18354e+07	2.54498e+07	2.76692e+07	2.80553e+07	2.40049e+07	2.93381e+07	3.24136e+07	2.83212e+07	0.746175	0.329667	0.690463	0.656376	0.0514778	1.02473	0.711369	0.0812527	1.0712	0.803658	0.188615	0.833845	0.953353	0.869139	0.199134	1.22439	0.0401386	1.66972
POS1416	PC(37:1)+H	PC(37:1)+H	PC	(19:0/18:1)	(19:0)	(18:1)		C45 H89 O8 N1 P1	802.632	15.9789	230089566	1.86808e+08	1.91819e+08	2.49073e+08	1.57317e+08	2.13721e+08	2.32611e+08	1.33509e+08	9.16029e+07	1.44946e+08	1.1975e+08	1.34769e+08	1.60627e+08	1.54026e+08	1.46314e+08	141609219	1.58171e+08	1.15618e+08	0.738131	0.336597	0.684185	0.644182	0.0566905	1.01305	0.743364	0.121272	0.990604	0.669877	0.0813933	1.01121	1.00709	0.980694	0.0293053	1.03989	0.730668	0.364511
POS1417	PC(37:1)+K	PC(37:1)+K	PC	(19:0/18:1)	(19:0)	(18:1)		C45 H88 O8 N1 P1 K1	840.588	15.9789	2.43721e+06	3.81747e+06	4.17141e+06	4.1793e+06	3.39118e+06	4.42734e+06	4.69441e+06	2.90475e+06	2.24007e+06	3.44755e+06	2.75251e+06	3.14213e+06	3.72591e+06	3.4863e+06	2.94507e+06	3.73735e+06	4.07597e+06	2.9997e+06	0.820084	0.417515	0.579368	0.778658	0.0757664	0.975243	0.846594	0.18941	0.877116	0.90125	0.425493	0.539932	1.03233	0.896931	0.15669	1.15744	0.262275	1.09646
POS142	Cer(d16:1/38:3)+H	Cer(d54:4)+H	Cer	(d16:1/38:3)	(d16:1)	(38:3)		C54 H102 O3 N1	812.785	19.7914	1.01601e+08	9.50695e+07	9.31146e+07	9.21254e+06	1.08624e+07	1.47867e+07	5.70991e+07	5.04334e+07	9.4113e+07	1.01208e+08	1.62465e+08	122434226	1.02748e+08	5.15361e+07	8.38234e+07	1.01588e+08	7.16299e+07	1.94259e+08	5.78416	0.0153219	1.26165	11.0754	0.00290338	1.19914	6.83006	0.0107885	1.29271	10.541	0.0399112	1.09548	1.18082	0.579848	0.655868	0.951749	0.887073	0.151443
POS1420	PC(19:1/18:1)+H	PC(37:2)+H	PC	(19:1/18:1)	(19:1)	(18:1)		C45 H87 O8 N1 P1	800.616	14.8235	6.26687e+07	4.21559e+07	3.70343e+07	1.37423e+08	6.78709e+07	1.20299e+08	4.66886e+07	2.51373e+07	1.43966e+07	2.27354e+07	2.16709e+07	1.37285e+07	1.01315e+07	3.0336e+07	4.12208e+07	1.91003e+07	2.18564e+07	2.95842e+07	0.264817	0.0255191	1.23363	0.17855	0.0134524	1.13881	0.25089	0.023525	1.23321	0.216653	0.015884	1.19946	0.947412	0.914077	0.13056	1.2134	0.383945	0.881178
POS1422	PC(24:2/13:0)+H	PC(37:2)+H	PC	(24:2/13:0)	(24:2)	(13:0)		C45 H87 O8 N1 P1	800.616	15.1245	9.36555e+07	8.9485e+07	8.46522e+07	1.51655e+08	1.12954e+08	1.59697e+08	6.98044e+07	4.0284e+07	4.2181e+07	6.82165e+07	8.57892e+07	5.318e+07	7.18526e+07	8.34834e+07	6.21436e+07	7.1057e+07	130303612	7.93629e+07	0.358867	0.00632966	1.31866	0.488293	0.0136988	1.1343	0.512553	0.0117504	1.28748	0.661606	0.111121	0.95009	1.42826	0.128245	1.5739	1.35494	0.303511	1.02002
POS1423	PC(37:2)+H	PC(37:2)+H	PC	(37:2)	(37:2)			C45 H87 O8 N1 P1	800.616	15.4209	9.94284e+06	1.11752e+07	1.29581e+07	1.10965e+07	1.57226e+07	1.16532e+07	13419693	4.73601e+06	5.14351e+06	5.44861e+06	4.61759e+06	2.85358e+07	9.37434e+06	7.97117e+06	1.03187e+07	9.55021e+06	8.23182e+06	6.8749e+06	0.605609	0.187239	0.845803	1.00337	0.995933	0.00982937	0.719067	0.0888106	1.05441	0.6409	0.049266	1.06728	1.18734	0.643346	0.552171	0.638747	0.586784	0.568272
POS1424	PC(25:0/12:3)+H	PC(37:3)+H	PC	(25:0/12:3)	(25:0)	(12:3)		C45 H85 O8 N1 P1	798.601	14.137	4.72397e+06	4.95195e+06	4.61631e+06	5.80615e+06	4.14372e+06	5.43468e+06	4.18238e+06	1.87753e+06	1.91519e+06	5.66156e+06	3.05151e+06	3.02993e+06	4.16033e+06	5.07571e+06	3.99299e+06	5.98296e+06	5.91839e+06	3.31761e+06	0.518384	0.0538955	1.13421	0.763299	0.295089	0.666762	0.859891	0.301259	0.721718	0.989237	0.959127	0.0308834	1.65879	0.103391	1.64953	1.296	0.402486	0.850689
POS143	Cer(d17:0+pO/39:1)+H	Cer(d56:1+pO)+H	Cer	(d17:0+pO/39:1)	(d17:0+pO)	(39:1)		C56 H112 O4 N1	862.859	20.833	1.12328e+07	9.90594e+06	8.5467e+06	348770	568251	966211	7.59442e+06	1.09802e+07	6.52308e+06	1.13346e+07	8.23213e+06	7.75236e+06	1.39205e+07	6.84977e+06	8.6737e+06	8.67995e+06	1.60751e+07	4.30023e+06	13.3269	0.00465372	1.31948	14.5065	0.00172889	1.20239	15.6348	0.0124565	1.28331	15.4284	0.0580446	1.06972	1.17318	0.594619	0.631499	1.06355	0.880564	0.160207
POS1430	PC(38:1)+H	PC(38:1)+H	PC	(20:0/18:1)	(20:0)	(18:1)		C46 H91 O8 N1 P1	816.648	16.6573	3.42734e+08	3.35322e+08	2.84394e+08	7.50562e+08	5.00593e+08	7.49545e+08	363662576	2.8964e+08	1.8175e+08	1.07281e+08	1.19558e+08	1.04866e+08	2.21926e+08	3.76162e+08	2.06324e+08	9.54792e+07	9.52837e+07	1.64278e+08	0.41738	0.0168989	1.26556	0.165795	0.00261035	1.20323	0.402066	0.0158983	1.26633	0.177458	0.00313501	1.27556	0.963308	0.899166	0.153282	1.07035	0.756382	0.329032
POS1431	PC(38:1)+K	PC(38:1)+K	PC	(20:0/18:1)	(20:0)	(18:1)		C46 H90 O8 N1 P1 K1	854.604	16.6573	3.7902e+06	3.8848e+06	4.01179e+06	1.61687e+07	9.28538e+06	1.58905e+07	5.32659e+06	3.2422e+06	1.54803e+06	670323	840859	807633	2.42895e+06	5.90702e+06	2.50089e+06	737928	822235	1.55992e+06	0.244695	0.0141192	1.27911	0.0560851	0.00444663	1.18803	0.262111	0.0157735	1.26688	0.0754653	0.00490791	1.26011	1.07117	0.88694	0.171934	1.34555	0.37255	0.900168
POS1433	PC(14:0e/24:1)+H	PC(38:1e)+H	PC	(14:0e/24:1)	(14:0e)	(24:1)		C46 H93 O7 N1 P1	802.668	17.5304	1.67368e+07	1.72798e+07	1.63102e+07	1.50882e+07	1.50607e+07	1.94468e+07	1.51368e+07	1.30761e+07	1.166e+07	1.24063e+07	1.31347e+07	1.41954e+07	1.53153e+07	1.93263e+07	1.32293e+07	1.11866e+07	1.30416e+07	1.94656e+07	0.803958	0.141542	0.944633	0.801207	0.100884	0.914489	0.965224	0.815522	0.175543	0.881001	0.534888	0.446525	1.20059	0.264116	1.23938	1.09959	0.633721	0.500648
POS1434	PC(18:1p/20:0)+H	PC(38:1p)+H	PC	(18:1p/20:0)	(18:1p)	(20:0)		C46 H91 O7 N1 P1	800.653	16.479	8.85335e+06	6.09032e+06	8.8169e+06	8.66727e+06	8.64596e+06	1.36096e+07	4.98015e+06	3.78784e+06	5.34198e+06	5.27152e+06	3.13916e+06	2.80008e+06	7.29043e+06	8.65925e+06	5.78029e+06	4.15728e+06	8.30393e+06	9.7529e+06	0.456297	0.0309338	1.19599	0.36254	0.0226794	1.10078	0.702717	0.17272	0.903051	0.718373	0.284871	0.710628	1.54004	0.0563802	1.81981	1.9815	0.11795	1.41482
POS1435	PC(20:1/18:1)+Na	PC(38:2)+Na	PC	(20:1/18:1)	(20:1)	(18:1)		C46 H88 O8 N1 P1 Na1	836.614	15.649	5.73503e+07	5.73822e+07	5.90177e+07	1.222e+08	1.06047e+08	1.24935e+08	4.84648e+07	4.21424e+07	3.10814e+07	3.69495e+07	2.96319e+07	3.29256e+07	4.31594e+07	6.24743e+07	4.29741e+07	3.82163e+07	4.33642e+07	3.86924e+07	0.344549	0.000580255	1.38048	0.281744	0.000173993	1.23997	0.420768	0.00146304	1.3701	0.34054	0.000222071	1.31576	1.22121	0.336631	1.09022	1.20869	0.0610528	1.58781
POS1436	PC(38:2)+H	PC(38:2)+H	PC	(20:1/18:1)	(20:1)	(18:1)		C46 H89 O8 N1 P1	814.632	15.649	6.62663e+08	7.01671e+08	7.52935e+08	1191692146	1088458657	1470016807	6.05213e+08	4.93395e+08	374607569	430564931	364423567	3.91009e+08	5.45042e+08	7.56621e+08	4.96347e+08	4.32541e+08	4.73162e+08	5.0495e+08	0.39284	0.0045323	1.3283	0.316252	0.0017818	1.21101	0.479448	0.00947595	1.30065	0.376157	0.00253792	1.28005	1.22047	0.356635	1.05123	1.18942	0.0579478	1.59904
POS1437	PC(20:1/18:1)+K	PC(38:2)+K	PC	(20:1/18:1)	(20:1)	(18:1)		C46 H88 O8 N1 P1 K1	852.588	15.649	6.03273e+06	5.19694e+06	4.60076e+06	1.27669e+07	1.09831e+07	1.3032e+07	4.5473e+06	3.46762e+06	2.20808e+06	2.50624e+06	1.43011e+06	2.00477e+06	2.87969e+06	5.34494e+06	3.20803e+06	2.10312e+06	3.84378e+06	2.08512e+06	0.277936	0.000688862	1.37733	0.161523	0.000135635	1.24142	0.310823	0.00109783	1.37604	0.218369	0.000383283	1.30896	1.11833	0.714561	0.438681	1.35194	0.351121	0.93644
POS1439	PC(38:3e)+H	PC(38:3e)+H	PC	(38:3e)	(38:3e)			C46 H89 O7 N1 P1	798.637	15.7873	9.80418e+06	9.29237e+06	7.77907e+06	8.62531e+06	8.22601e+06	1.02862e+07	8.64077e+06	7.041e+06	6.53588e+06	7.88292e+06	8.53858e+06	8.7785e+06	1.07022e+07	8.45487e+06	6.94584e+06	7.1394e+06	1.14711e+07	7.96045e+06	0.818706	0.140725	0.947177	0.928605	0.3993	0.539282	0.961877	0.797954	0.192577	0.979122	0.90401	0.0801307	1.17487	0.362904	1.03917	1.0544	0.752893	0.333834
POS144	Cer(d17:0+pO/39:2)+H	Cer(d56:2+pO)+H	Cer	(d17:0+pO/39:2)	(d17:0+pO)	(39:2)		C56 H110 O4 N1	860.843	20.3988	4.48826e+07	4.23866e+07	4.30991e+07	2.91206e+06	5.26872e+06	6.17489e+06	2.85826e+07	4.02002e+07	3.28957e+07	5.49098e+07	5.35207e+07	4.26442e+07	5.5614e+07	2.66154e+07	3.70737e+07	4.58276e+07	6.78885e+07	4.75641e+07	7.0828	0.00117627	1.36096	10.5237	0.00033781	1.23008	8.31052	0.0148655	1.27103	11.2346	0.00237578	1.2804	1.17334	0.555022	0.6972	1.06755	0.695173	0.41388
POS1440	PC(18:1/20:3)+Na	PC(38:4)+Na	PC	(18:1/20:3)	(18:1)	(20:3)		C46 H84 O8 N1 P1 Na1	832.583	13.5646	6.80919e+06	6.83426e+06	1.01539e+07	9.15579e+06	1.32013e+07	1.14101e+07	7.2565e+06	2.92007e+06	4.40403e+06	6.21233e+06	3.44242e+06	4.93984e+06	5.43089e+06	8.10745e+06	1.064e+07	5.19621e+06	6.46293e+06	8.70111e+06	0.431798	0.0208478	1.21308	0.432213	0.0107637	1.13991	0.716031	0.168802	0.908309	0.60296	0.0453341	1.08986	1.65825	0.179702	1.43517	1.39505	0.21346	1.19331
POS1441	PC(38:4)+H	PC(38:4)+H	PC	(18:1/20:3)	(18:1)	(20:3)		C46 H85 O8 N1 P1	810.601	13.5646	7.34978e+07	7.27822e+07	7.10993e+07	1.07496e+08	8.13555e+07	1.19748e+08	5.09646e+07	3.66946e+07	3.08496e+07	4.1511e+07	3.5556e+07	3.11178e+07	4.3505e+07	8.47567e+07	6.33184e+07	4.05744e+07	4.99454e+07	5.82779e+07	0.384022	0.00776293	1.30961	0.350567	0.00467513	1.18697	0.620806	0.0765256	1.08164	0.482171	0.0127694	1.21483	1.61659	0.141581	1.53596	1.3754	0.0846623	1.50975
POS1446	PC(40:1)+H	PC(40:1)+H	PC	(18:1/22:0)	(18:1)	(22:0)		C48 H95 O8 N1 P1	844.679	17.6465	5.13221e+07	4.66754e+07	5.79607e+07	9.42208e+07	4.52606e+07	5.89303e+07	9.12026e+07	7.29577e+07	3.30667e+07	8.92536e+06	1.45318e+08	1.52481e+08	4.10472e+07	9.21545e+07	3.32341e+07	5.71868e+06	7.93568e+07	1.17294e+08	0.994029	0.986852	0.0368983	1.5459	0.501524	0.443345	0.838841	0.674168	0.312668	1.01995	0.972415	0.0130165	0.84388	0.704864	0.453987	0.659775	0.574942	0.58555
POS1448	PC(22:0/18:2)+H	PC(40:2)+H	PC	(22:0/18:2)	(22:0)	(18:2)		C48 H93 O8 N1 P1	842.663	16.6792	8.77302e+06	8.40035e+06	6.74905e+06	2.53624e+07	1.3269e+07	2.94022e+07	6.88831e+06	5.2662e+06	2.65767e+06	1.8198e+06	1.50214e+06	1.1488e+06	4.30326e+06	7.30619e+06	4.08389e+06	2.36641e+06	6.04334e+06	2.05248e+06	0.217718	0.0238546	1.23819	0.0657137	0.0119871	1.14531	0.23067	0.0244587	1.22984	0.15378	0.0186511	1.18591	1.05949	0.864293	0.206549	2.34016	0.198093	1.22559
POS145	Cer(d16:1/40:2)+H	Cer(d56:3)+H	Cer	(d16:1/40:2)	(d16:1)	(40:2)		C56 H108 O3 N1	842.832	20.7948	1.4583e+07	1.81334e+07	1.36739e+07	2.31535e+06	2.9521e+06	4.21797e+06	1.66386e+07	1.45646e+07	1.49311e+07	1.70637e+07	2.10652e+07	1.68977e+07	1.79134e+07	8.25077e+06	1.01293e+07	1.54685e+07	1.40087e+07	1.21696e+07	4.8637	0.000135674	1.39277	5.80116	0.000499612	1.22878	3.82624	0.0412066	1.17274	4.3906	0.000634356	1.30306	0.786692	0.339348	1.08487	0.756848	0.0551581	1.60936
POS1451	PC(20:1/22:0)+H	PC(42:1)+H	PC	(20:1/22:0)	(20:1)	(22:0)		C50 H99 O8 N1 P1	872.71	18.5881	2.50016e+07	2.32769e+07	3.48824e+07	4.17948e+06	3.4408e+06	8.75245e+06	6.89849e+07	1.797e+07	1.72383e+07	8.26778e+06	5.80126e+06	5.09174e+06	1.16154e+07	7.9075e+07	1.609e+07	7.84208e+06	6.01845e+06	3.16974e+06	6.36383	0.164143	0.920836	1.17029	0.653645	0.274918	6.52184	0.239786	0.802844	1.04016	0.923587	0.0626357	1.02483	0.976661	0.0354273	0.888809	0.691809	0.418584
POS1453	PC(44:2p)+H	PC(44:2p)+H	PC	(44:2p)	(44:2p)			C52 H101 O7 N1 P1	882.731	18.127	3.43681e+08	3.32798e+08	335175097	5.1748e+08	5.62857e+08	7.14676e+08	3.56817e+08	3.32208e+08	2.60524e+08	1.8355e+08	2.15637e+08	1.69181e+08	2.36074e+08	3.59087e+08	3.07889e+08	1.73115e+08	1.5184e+08	3.31387e+08	0.528993	0.0131192	1.2668	0.316637	0.00260724	1.1981	0.503089	0.0128582	1.28139	0.365648	0.00991546	1.22808	0.951032	0.752599	0.379017	1.15478	0.641278	0.489878
POS1457	PE(8:0e/8:0)+H	PE(16:0e)+H	PE	(8:0e/8:0)	(8:0e)	(8:0)		C21 H45 O7 N1 P1	454.293	2.51847	3.41408e+07	3.06969e+07	3.14811e+07	2.70757e+07	3.21954e+07	3.41391e+07	3.00438e+07	1.99308e+07	3.91122e+07	8.51335e+06	1.22135e+07	1.55592e+07	1.6148e+07	7.0524e+07	3.43028e+07	1.63519e+07	1.03432e+07	4.33237e+07	0.953716	0.81985	0.147299	0.38846	0.00288802	1.19043	1.29509	0.599204	0.387524	0.749585	0.493469	0.485346	1.35794	0.563863	0.682424	1.92963	0.338126	0.958818
POS1458	PE(16:0e)+Na	PE(16:0e)+Na	PE	(8:0e/8:0)	(8:0e)	(8:0)		C21 H44 O7 N1 P1 Na1	476.275	2.51847	962382	1.02796e+06	1.49272e+06	899173	1.09476e+06	1.40967e+06	729729	332105	2.06121e+06	229686	1.20651e+06	661530	514356	2.13487e+06	1.1865e+06	609974	679137	2.42966e+06	0.91757	0.871758	0.110042	0.616324	0.244547	0.691265	1.12696	0.784691	0.204388	1.0926	0.872381	0.0948899	1.2282	0.75244	0.379266	1.77277	0.458316	0.761579
POS1459	PE(8:0p/8:0)+Na	PE(16:0p)+Na	PE	(8:0p/8:0)	(8:0p)	(8:0)		C21 H42 O7 N1 P1 Na1	474.259	1.77836	1.76051e+06	1.56485e+06	1.58959e+06	2.35469e+06	2.76186e+06	4.27865e+06	1.44958e+06	803991	2.79892e+06	319367	1.38629e+06	1.17728e+06	613607	1.6405e+06	1.0477e+06	682536	479832	2.79842e+06	0.537774	0.155905	0.914903	0.306852	0.0317114	1.06148	0.351435	0.0364688	1.18784	0.421575	0.127617	0.935535	0.653499	0.425748	0.92203	1.37387	0.680324	0.434684
POS146	Cer(d56:4)+H	Cer(d56:4)+H	Cer	(d56:4)	(d56:4)			C56 H106 O3 N1	840.817	20.317	9.12762e+07	8.99956e+07	8.68305e+07	7.04289e+06	9.6666e+06	1.18094e+07	6.70038e+07	5.59984e+07	8.95893e+07	1.04413e+08	1.45054e+08	1.07424e+08	9.87761e+07	3.35041e+07	8.4807e+07	1.01415e+08	7.02765e+07	1.34453e+08	7.45441	0.00355355	1.33793	12.5142	0.00113697	1.21849	7.61205	0.0341833	1.19526	10.7348	0.00759364	1.22632	1.02115	0.949352	0.0769045	0.857811	0.497165	0.701613
POS1460	PE(16:0p)+H	PE(16:0p)+H	PE	(8:0p/8:0)	(8:0p)	(8:0)		C21 H43 O7 N1 P1	452.277	1.77836	1.78031e+07	1.72227e+07	1.6569e+07	2.7222e+07	3.05457e+07	4.34519e+07	1.65834e+07	9.35266e+06	3.04899e+07	4.28727e+06	1.53859e+07	1.31006e+07	7.19479e+06	1.71538e+07	1.25594e+07	6.99009e+06	5.26045e+06	2.83184e+07	0.55746	0.133036	0.953917	0.323788	0.0190186	1.10379	0.364632	0.02005	1.24763	0.4008	0.0859409	1.01127	0.654096	0.395223	0.978135	1.23785	0.765819	0.316066
POS1461	PE(17:0p)+H	PE(17:0p)+H	PE	(17:0p)	(17:0p)			C22 H45 O7 N1 P1	466.293	2.11718	1.32902e+06	1.35066e+06	1.30037e+06	2.11787e+06	2.74546e+06	2.18898e+06	944853	652739	2.6514e+06	431089	1.14403e+06	1.19976e+06	712543	1.668e+06	1.19172e+06	1.35594e+06	920570	2.81733e+06	0.602497	0.226312	0.801228	0.39347	0.0108615	1.1304	0.506537	0.026924	1.22037	0.722294	0.342683	0.639522	0.84073	0.757279	0.371715	1.8357	0.28364	1.05632
POS1463	PE(8:0e/10:0)+H	PE(18:0e)+H	PE	(8:0e/10:0)	(8:0e)	(10:0)		C23 H49 O7 N1 P1	482.324	3.91166	5.07277e+07	4.91199e+07	5.0578e+07	4.07389e+07	5.29085e+07	6.8016e+07	5.6333e+07	3.81442e+07	1.15382e+08	1.75746e+07	3.20386e+07	3.99823e+07	3.37797e+07	1.04123e+08	5.53898e+07	2.40677e+07	1.79779e+07	1.28168e+08	1.29813	0.549538	0.446671	0.55421	0.0792568	0.944713	1.19565	0.660305	0.325905	1.05289	0.941698	0.0328918	0.921055	0.868299	0.200419	1.8998	0.500827	0.696036
POS1465	PE(8:0p/10:0)+H	PE(18:0p)+H	PE	(8:0p/10:0)	(8:0p)	(10:0)		C23 H47 O7 N1 P1	480.308	2.5729	1603481484	1577269279	1503846373	1988660095	1715157617	1895783672	1491165625	8.27511e+08	2531299908	9.07893e+08	2430248987	1531547876	1047305122	2204785804	1505427089	1265667823	1216852751	2485724423	0.866129	0.644959	0.336118	0.869649	0.616742	0.313102	0.849617	0.462722	0.531671	0.88725	0.644743	0.341198	0.980936	0.961449	0.058527	1.02024	0.959382	0.0543816
POS1467	PE(8:0p/10:0)+K	PE(18:0p)+K	PE	(8:0p/10:0)	(8:0p)	(10:0)		C23 H46 O7 N1 P1 K1	518.264	2.5729	4.91753e+06	4.3526e+06	4.14494e+06	5.06464e+06	5.2334e+06	4.4301e+06	4.75126e+06	1.80296e+06	4.72982e+06	3.00032e+06	4.26932e+06	3.96514e+06	3.01575e+06	3.59884e+06	3.48319e+06	4.11029e+06	3.82887e+06	4.8629e+06	0.766154	0.318853	0.67523	0.76281	0.0623185	0.970738	0.685611	0.00698025	1.31663	0.869224	0.178354	0.842918	0.894873	0.711446	0.443593	1.1395	0.347745	0.942224
POS1472	PE(18:0p)+H	PE(18:0p)+H	PE	(18:0p)	(18:0p)			C23 H47 O7 N1 P1	480.308	20	589664	881328	963334	1.98408e+06	2.32046e+06	2.99702e+06	1.05517e+06	1.08154e+06	1.91015e+06	372525	806229	340917	354710	2.13895e+06	1.34552e+06	572312	147427	500770	0.554246	0.0569382	1.11438	0.20813	0.00445529	1.17983	0.525803	0.124838	0.983923	0.167157	0.00338734	1.27009	0.948681	0.911882	0.133904	0.803141	0.643359	0.486916
POS148	Cer(d25:0+pO/33:2)+H	Cer(d58:2+pO)+H	Cer	(d25:0+pO/33:2)	(d25:0+pO)	(33:2)		C58 H114 O4 N1	888.874	20.886	2.90742e+06	3.10176e+06	2.77607e+06	419183	308871	953823	2.02512e+06	2.16675e+06	809831	4.95597e+06	1.74789e+06	1.54893e+06	3.71017e+06	2.81976e+06	3.33573e+06	3.73872e+06	9.25744e+06	1.4444e+06	2.97388	0.0800498	1.05982	4.90689	0.122616	0.85889	5.86587	0.0011157	1.37562	8.58598	0.14163	0.909324	1.97246	0.0319991	1.9356	1.74978	0.466878	0.748232
POS1485	PE(18:2e)+H	PE(18:2e)+H	PE	(18:2e)	(18:2e)			C23 H45 O7 N1 P1	478.293	1.94304	3.79216e+06	3.1948e+06	3.24568e+06	3.41353e+06	3.44224e+06	4.77772e+06	3.67134e+06	1.58285e+06	7.35087e+06	1.42767e+06	3.73754e+06	3.69256e+06	2.12724e+06	4.55976e+06	3.25251e+06	2.41602e+06	2.51396e+06	8.24719e+06	1.08351	0.861805	0.138039	0.761402	0.355041	0.569885	0.854387	0.535779	0.45331	1.13269	0.807733	0.15134	0.788533	0.652127	0.538032	1.48764	0.525562	0.658674
POS1487	PE(8:0e/10:3)+Na	PE(18:3e)+Na	PE	(8:0e/10:3)	(8:0e)	(10:3)		C23 H42 O7 N1 P1 Na1	498.259	1.56898	3.22806e+06	3.04915e+06	2.58438e+06	3.45779e+06	3.6542e+06	5.00733e+06	2.793e+06	1.46167e+06	7.8768e+06	1.40359e+06	2.99904e+06	3.07724e+06	1.85363e+06	3.91415e+06	3.07235e+06	2.12743e+06	2.16581e+06	8.1316e+06	1.001	0.998493	0.00791421	0.617185	0.101909	0.902939	0.729424	0.229432	0.817675	1.02521	0.962826	0.0129771	0.728694	0.619923	0.590112	1.66111	0.470091	0.743244
POS1488	PE(8:0e/10:3)+H	PE(18:3e)+H	PE	(8:0e/10:3)	(8:0e)	(10:3)		C23 H43 O7 N1 P1	476.277	1.56898	3.9177e+07	3.68584e+07	3.4028e+07	4.80911e+07	4.91591e+07	6.10615e+07	3.56353e+07	1.97618e+07	8.885e+07	1.81737e+07	3.5724e+07	4.071e+07	2.4375e+07	4.7083e+07	3.7598e+07	2.74513e+07	2.76141e+07	9.03432e+07	0.911158	0.836582	0.146971	0.597603	0.0567105	0.992792	0.688869	0.102672	1.02614	0.918495	0.850142	0.152906	0.756036	0.620694	0.588857	1.53696	0.484853	0.720456
POS1489	PE(10:0p/10:0)+H	PE(20:0p)+H	PE	(10:0p/10:0)	(10:0p)	(10:0)		C25 H51 O7 N1 P1	508.34	3.84971	4.43229e+06	4.40465e+06	4.20703e+06	6.20053e+06	6.04705e+06	8.53323e+06	3.55624e+06	1.36182e+06	6.66867e+06	1.08008e+06	2.98061e+06	2.67107e+06	2.26552e+06	3.69628e+06	3.4525e+06	2.81474e+06	3.49691e+06	5.44197e+06	0.557569	0.152446	0.923357	0.323942	0.00932212	1.14917	0.453029	0.0145141	1.27288	0.565599	0.0555862	1.07752	0.812508	0.674633	0.50199	1.74599	0.163769	1.30169
POS149	Cer(d59:0+pOEO)+NH4	Cer(d59:0+pOEO)+NH4	Cer	(d59:0+pOEO)	(d59:0+pOEO)			C59 H121 O6 N2	953.922	23.366	2.13419e+07	2.69222e+07	3.06363e+07	8.15346e+06	6.12542e+06	8.85755e+06	1.70269e+07	7.97508e+06	3.44888e+07	3.13681e+07	2.86121e+07	3.51475e+07	2.93312e+07	2.17316e+07	2.6211e+07	4.34571e+07	3.43536e+07	3.67654e+07	2.5713	0.196349	0.863348	4.1116	0.000312641	1.22908	3.33992	0.00155307	1.36864	4.9522	0.00042929	1.30503	1.29892	0.50424	0.783403	1.20445	0.122348	1.40322
POS1491	PE(8:0e/12:4)+H	PE(20:4e)+H	PE	(8:0e/12:4)	(8:0e)	(12:4)		C25 H45 O7 N1 P1	502.293	2.605	9.58831e+07	9.3052e+07	1.21309e+08	8.79599e+07	1.02217e+08	9.53391e+07	9.11471e+07	5.82641e+07	1.01165e+08	6.30832e+07	9.52279e+07	9.00454e+07	6.97821e+07	8.82428e+07	1.34772e+08	8.31804e+07	8.17681e+07	9.68626e+07	0.877625	0.43993	0.525529	0.869851	0.314615	0.601168	1.0255	0.90822	0.087653	0.916974	0.280239	0.706962	1.16849	0.578038	0.658864	1.05417	0.706005	0.398762
POS1492	PE(21:0e)+H	PE(21:0e)+H	PE	(21:0e)	(21:0e)			C26 H55 O7 N1 P1	524.371	3.51715	3.68683e+07	3.414e+07	3.32113e+07	2.45165e+07	2.88452e+07	4.38504e+07	2.47114e+07	2.23548e+07	4.75852e+07	9.0091e+06	3.11844e+07	2.26633e+07	2.51503e+07	4.32356e+07	3.16666e+07	2.26798e+07	3.11688e+07	4.61832e+07	0.973658	0.935776	0.0531958	0.646594	0.259327	0.677864	1.02922	0.910289	0.0844836	1.029	0.922109	0.0516177	1.05706	0.860772	0.211938	1.59142	0.259121	1.10249
POS1495	PE(21:0p)+H	PE(21:0p)+H	PE	(21:0p)	(21:0p)			C26 H53 O7 N1 P1	522.355	10.287	1.48751e+06	1.77022e+06	2.09619e+06	1.28257e+06	1.48825e+06	1.82427e+06	1.60369e+06	1.12804e+06	2.39471e+06	820341	1.91984e+06	1.77554e+06	1.17904e+06	1.07235e+06	1.61526e+06	1.32001e+06	1.4531e+06	3.14619e+06	1.11563	0.682087	0.316048	0.982727	0.94775	0.0281065	0.841477	0.349043	0.661689	1.28818	0.50846	0.435939	0.754259	0.358399	1.04783	1.31082	0.530145	0.651808
POS1497	PE(8:0/14:3)+K	PE(22:3)+K	PE	(8:0/14:3)	(8:0)	(14:3)		C27 H48 O8 N1 P1 K1	584.275	0.848006	3.42485e+06	3.61592e+06	3.65831e+06	1.08853e+06	1.39802e+06	1.5244e+06	3.53924e+06	1.19153e+06	7.18496e+06	5.84635e+06	4.55631e+06	3.54464e+06	4.2111e+06	2.32111e+06	3.08341e+06	6.12441e+06	6.85449e+06	8.1496e+06	2.9708	0.20628	0.854101	3.47731	0.00815302	1.15179	2.39734	0.0295931	1.21066	5.2677	0.000709892	1.29768	0.806968	0.696454	0.467297	1.51488	0.054893	1.61036
POS1498	PE(22:3e)+H	PE(22:3e)+H	PE	(22:3e)	(22:3e)			C27 H51 O7 N1 P1	532.34	2.822	1.11287e+06	1.0937e+06	1.05495e+06	1.75223e+06	860233	1.56748e+06	542820	294509	2.98213e+06	202496	1.04543e+06	793695	319032	1.4671e+06	855971	650931	700268	3.688e+06	0.91376	0.900187	0.10292	0.488434	0.125722	0.870405	0.632093	0.297948	0.725629	1.20557	0.796717	0.159785	0.691749	0.691454	0.475226	2.46824	0.388947	0.872904
POS15	Cer(d15:0/17:0)+Na	Cer(d32:0)+Na	Cer	(d15:0/17:0)	(d15:0)	(17:0)		C32 H65 O3 N1 Na1	534.486	11.6859	4.99139e+06	5.36327e+06	5.38941e+06	3.74165e+06	4.25232e+06	4.51209e+06	5.82699e+06	2.56773e+06	5.85498e+06	3.54087e+06	4.5409e+06	4.85746e+06	5.9871e+06	6.99267e+06	5.29424e+06	3.29856e+06	4.51281e+06	6.07724e+06	1.13942	0.629511	0.377084	1.03464	0.767725	0.210599	1.46121	0.0239276	1.23141	1.11055	0.610589	0.342043	1.28241	0.325289	1.11269	1.07337	0.741991	0.348862
POS1501	PE(15:0/10:0)+Na	PE(25:0)+Na	PE	(15:0/10:0)	(15:0)	(10:0)		C30 H60 O8 N1 P1 Na1	616.395	10.0572	1.53385e+06	1.29897e+06	1.38558e+06	1.03361e+06	944970	740339	957686	1.32101e+06	2.0972e+06	508430	751261	448021	4.51441e+06	6.5737e+06	2.18564e+06	675973	1.04401e+06	2.65607e+06	1.60942	0.186771	0.868486	0.628084	0.0567361	0.990571	4.88199	0.0503711	1.14613	1.60948	0.419326	0.53241	3.03338	0.0865069	1.7056	2.56253	0.221683	1.17642
POS1502	PE(16:0/10:0)+H	PE(26:0)+H	PE	(16:0/10:0)	(16:0)	(10:0)		C31 H63 O8 N1 P1	608.429	9.743	893411	977851	952833	776780	1.47694e+06	2.00553e+06	1.46718e+06	785185	705868	527000	370223	750197	198409	1.03775e+06	536445	386146	259959	446904	0.694544	0.370398	0.607141	0.386787	0.0796467	0.948885	0.416178	0.127054	0.980047	0.25662	0.0427738	1.10183	0.59921	0.313746	1.13586	0.663467	0.208081	1.2045
POS1503	PE(26:0e)+H	PE(26:0e)+H	PE	(26:0e)	(26:0e)			C31 H65 O7 N1 P1	594.449	10.855	1.53895e+06	1.60908e+06	1.59e+06	197823	137149	345877	2.59054e+06	1.1097e+06	1.96142e+06	1.5965e+06	614378	2.96176e+06	622951	2.60703e+06	3.06833e+06	325786	245657	2.89954e+06	8.3156	0.0186257	1.25211	7.59735	0.0936145	0.91834	9.25067	0.0676545	1.10279	5.09803	0.347138	0.607881	1.11245	0.818108	0.277457	0.671028	0.635032	0.498777
POS1505	PE(26:1)+Li	PE(26:1)+Li	PE	(26:1)	(26:1)			C31 H60 O8 N1 P1 Li1	612.421	4.84495	911581	1.01236e+06	1.1058e+06	652987	846817	1.13772e+06	966815	98625.6	4.19421e+06	2.61022e+06	5.5627e+06	2.26291e+06	52366.4	3.15909e+06	2.29276e+06	5.47313e+06	1.67023e+06	7.10412e+06	1.99416	0.524154	0.469313	3.95668	0.0696237	0.977816	2.08689	0.365143	0.643202	5.40184	0.0747781	1.00803	1.0465	0.960631	0.0597698	1.36525	0.54437	0.630605
POS1506	PE(26:1e)+K	PE(26:1e)+K	PE	(26:1e)	(26:1e)			C31 H62 O7 N1 P1 K1	630.39	4.00645	1.2263e+07	1.41966e+07	1.64834e+07	1.01833e+07	6.64667e+06	7.57543e+06	1.69373e+07	7.76587e+06	1.84045e+07	7.7133e+06	1.42049e+07	1.34118e+07	9.7081e+06	1.83071e+07	1.30989e+07	9.58473e+06	7.38747e+06	2.34012e+07	1.76632	0.148862	0.937143	1.44763	0.188889	0.781895	1.68463	0.10957	1.01266	1.65428	0.357458	0.594999	0.953753	0.880923	0.181122	1.14275	0.771634	0.30809
POS1507	PE(16:0/12:0)+H	PE(28:0)+H	PE	(16:0/12:0)	(16:0)	(12:0)		C33 H67 O8 N1 P1	636.46	11.5155	6.22635e+06	6.67656e+06	6.36952e+06	3.60895e+06	5.43004e+06	8.52664e+06	8.8835e+06	4.80874e+06	3.60987e+06	7.36035e+06	3.28449e+06	8.00249e+06	2.68611e+06	8.90144e+06	5.03667e+06	5.28576e+06	4.78912e+06	5.57909e+06	0.984998	0.96932	0.00978046	1.06158	0.869547	0.0975151	0.946406	0.898574	0.0959536	0.89117	0.683798	0.295746	0.96082	0.92994	0.106417	0.839475	0.541089	0.635482
POS1510	PE(18:0p/11:3)+Li	PE(29:3p)+Li	PE	(18:0p/11:3)	(18:0p)	(11:3)		C34 H62 O7 N1 P1 Li1	634.442	9.93788	8.11537e+06	8.18736e+06	7.89202e+06	9.44433e+06	1.46539e+07	1.5156e+07	6.26404e+06	4.85234e+06	4.79911e+06	6.40451e+06	4.6344e+06	6.95809e+06	3.4918e+06	1.00893e+07	3.51749e+06	4.52966e+06	4.62625e+06	4.66963e+06	0.405447	0.0146039	1.24573	0.458473	0.0222996	1.09131	0.435585	0.0608979	1.11921	0.352205	0.00972767	1.21933	1.07433	0.869193	0.199052	0.768213	0.118693	1.41285
POS1513	PE(15:0/15:0)+H	PE(30:0)+H	PE	(15:0/15:0)	(15:0)	(15:0)		C35 H71 O8 N1 P1	664.491	12.829	2.80633e+07	2.73798e+07	2.66907e+07	1.6908e+07	2.13829e+07	3.00136e+07	3.04501e+07	2.1175e+07	1.98853e+07	2.48141e+07	1.62682e+07	2.65123e+07	1.62027e+07	5.05839e+07	2.80388e+07	2.41088e+07	2.29258e+07	3.12791e+07	1.04693	0.843847	0.165358	0.989607	0.964408	0.0405854	1.38827	0.458728	0.535912	1.14654	0.512561	0.432247	1.32604	0.504822	0.782401	1.15858	0.433287	0.801061
POS1517	PE(30:1)+Na	PE(30:1)+Na	PE	(18:1/12:0)	(18:1)	(12:0)		C35 H68 O8 N1 P1 Na1	684.457	11.6499	2.61042e+06	2.3348e+06	2.36726e+06	1.65218e+06	1.6109e+06	2.48902e+06	1.28751e+06	1.10231e+06	1.47489e+06	3.82303e+06	1.86935e+06	2.93281e+06	2.23687e+06	1.50676e+06	2.06379e+06	2.84483e+06	2.9081e+06	2.63153e+06	0.67188	0.108638	1.00687	1.49949	0.204867	0.736373	1.00962	0.961711	0.0360524	1.45764	0.0422236	1.09409	1.50268	0.05747	1.81525	0.972091	0.895014	0.140757
POS1518	PE(16:0e/14:1)+H	PE(30:1e)+H	PE	(16:0e/14:1)	(16:0e)	(14:1)		C35 H71 O7 N1 P1	648.496	12.6314	5.44426e+06	5.96096e+06	6.18338e+06	904924	850781	1.63642e+06	4.80028e+06	1.78993e+06	5.83179e+06	1.34415e+07	2.5444e+06	1.02537e+07	3.68684e+06	5.52295e+06	1.50549e+07	3.00308e+06	5.12818e+06	1.51758e+07	3.66201	0.0719835	1.09268	7.73545	0.0787555	0.939146	7.15323	0.12023	0.993175	6.87093	0.152435	0.866892	1.95336	0.34915	1.06572	0.888239	0.853236	0.197079
POS1519	PE(12:0p/18:1)+H	PE(30:1p)+H	PE	(12:0p/18:1)	(12:0p)	(18:1)		C35 H69 O7 N1 P1	646.481	12.4303	1.79379e+06	1.56206e+06	2.20487e+06	376939	0	90648.9	1.03332e+06	296343	51959.9	4.02263e+06	434714	3.35772e+06	740780	861971	4.56968e+06	440458	829926	282946	2.95478	0.389653	0.606612	16.7136	0.0915489	0.914463	13.2006	0.206245	0.852077	3.322	0.142064	0.902927	4.46752	0.283671	1.19778	0.198761	0.134243	1.37273
POS152	Cer(d15:0+pO/45:1EO)+H	Cer(d60:1+pOEO)+H	Cer	(d15:0+pO/45:1EO)	(d15:0+pO)	(45:1EO)		C60 H118 O6 N1	948.895	21.6403	8.55035e+06	1.45305e+07	1.43949e+07	2.51501e+06	2.89308e+06	5.37363e+06	2.18654e+07	1.25692e+07	6.97671e+06	2.16813e+07	8.2573e+06	7.51398e+06	1.57245e+07	8.43956e+06	8.10329e+06	9.96323e+06	1.16263e+07	1.89845e+07	3.84088	0.0826845	1.06662	3.47372	0.130907	0.846023	2.99279	0.0535491	1.1376	3.76323	0.0270547	1.13705	0.779195	0.575321	0.663369	1.08334	0.855903	0.193475
POS1521	PE(18:0e/12:3)+H	PE(30:3e)+H	PE	(18:0e/12:3)	(18:0e)	(12:3)		C35 H67 O7 N1 P1	644.465	10.04	5.21575e+06	4.6627e+06	4.57806e+06	1.86569e+06	1.97885e+06	2.51201e+06	4.14785e+06	2.2643e+06	5.6286e+06	5.39604e+06	2.71065e+06	7.43615e+06	3.43498e+06	4.63733e+06	1.13423e+07	2.22595e+06	2.44279e+06	8.03288e+06	1.89423	0.129227	0.978241	2.44517	0.0911767	0.92111	3.05427	0.152573	0.936249	1.99819	0.330463	0.627693	1.61241	0.405444	0.959193	0.817201	0.706605	0.397925
POS1522	PE(31:0)+H	PE(31:0)+H	PE	(31:0)	(31:0)			C36 H73 O8 N1 P1	678.507	13.471	805927	802846	972457	1.71771e+06	372478	372902	2.23684e+06	4.73193e+06	663011	1.41076e+06	627937	1.32939e+06	4.67136e+06	336412	1.16988e+06	1.00707e+06	2.79965e+06	1.76482e+06	3.09846	0.245358	0.767237	1.36742	0.587819	0.335666	2.50809	0.426938	0.571106	2.26201	0.20558	0.804194	0.809464	0.798819	0.307226	1.65422	0.271214	1.07952
POS1523	PE(18:1/13:0)+H	PE(31:1)+H	PE	(18:1/13:0)	(18:1)	(13:0)		C36 H71 O8 N1 P1	676.491	12.229	2.40016e+06	2.15984e+06	2.71479e+06	1.47449e+06	378716	612846	577982	558219	991934	2.80193e+06	1.67785e+06	3.17101e+06	1.19778e+06	860427	2.70052e+06	2.40495e+06	1.28944e+07	4.07405e+06	0.862974	0.77118	0.252473	3.10245	0.0365401	1.03906	1.9297	0.309034	0.712375	7.85604	0.160014	0.877769	2.2361	0.207001	1.36843	2.53221	0.300021	1.02633
POS1524	PE(31:2)+Li	PE(31:2)+Li	PE	(31:2)	(31:2)			C36 H68 O8 N1 P1 Li1	680.484	13.765	3.4388e+07	3.18594e+07	3.00129e+07	3.03613e+07	2.61809e+07	2.91982e+07	3.20191e+07	1.83424e+07	3.08142e+07	1.98514e+07	3.06298e+07	2.5885e+07	3.03951e+07	3.01011e+07	2.94556e+07	2.64929e+07	2.83989e+07	3.02791e+07	0.946761	0.754661	0.225252	0.890668	0.404826	0.518571	1.04912	0.333109	0.681392	0.993357	0.914319	0.0969747	1.10811	0.540829	0.721057	1.11529	0.424686	0.814798
POS1525	PE(20:0e/11:4)+Li	PE(31:4e)+Li	PE	(20:0e/11:4)	(20:0e)	(11:4)		C36 H66 O7 N1 P1 Li1	662.473	11.6533	4.81739e+07	4.90982e+07	4.86234e+07	3.10437e+07	3.20068e+07	5.14769e+07	2.60224e+07	1.92563e+07	2.85843e+07	7.65834e+07	3.74523e+07	5.84455e+07	3.07041e+07	3.15542e+07	4.45988e+07	6.08276e+07	5.61195e+07	5.55564e+07	0.644937	0.133462	0.957286	1.50603	0.214898	0.723765	0.933026	0.76619	0.221906	1.50622	0.0480278	1.07611	1.44669	0.106038	1.64112	1.00013	0.999513	0.000652519
POS1526	PE(16:0/16:0)+Na	PE(32:0)+Na	PE	(16:0/16:0)	(16:0)	(16:0)		C37 H74 O8 N1 P1 Na1	714.504	12.3006	6.09767e+07	6.92051e+07	7.48104e+07	5.71999e+07	5.57338e+07	6.173e+07	6.49352e+07	5.59666e+07	5.62517e+07	5.54209e+07	6.04269e+07	6.49592e+07	5.20206e+07	7.68776e+07	7.43292e+07	6.05116e+07	5.58349e+07	8.67745e+07	1.01425	0.821853	0.174495	1.03517	0.567743	0.3727	1.16353	0.304944	0.717159	1.16293	0.387737	0.559959	1.14718	0.360595	1.04361	1.12341	0.498925	0.698932
POS1529	PE(8:0e/24:0)+H	PE(32:0e)+H	PE	(8:0e/24:0)	(8:0e)	(24:0)		C37 H77 O7 N1 P1	678.543	15.0679	5.76288e+06	6.26569e+06	5.57369e+06	3.76472e+06	5.11692e+06	7.62309e+06	6.51939e+06	4.44497e+06	5.14618e+06	2.46196e+06	5.1051e+06	5.1681e+06	4.36015e+06	7.85614e+06	4.47561e+06	2.7232e+06	1.67296e+06	6.69531e+06	0.976117	0.92342	0.0515467	0.771607	0.432054	0.492367	1.01134	0.970946	0.0269553	0.672018	0.396444	0.588235	1.03609	0.888578	0.169433	0.870933	0.772411	0.307025
POS153	Cer(d61:0+pOEO)+NH4	Cer(d61:0+pOEO)+NH4	Cer	(d61:0+pOEO)	(d61:0+pOEO)			C61 H125 O6 N2	981.953	23.688	7.30992e+06	8.19947e+06	8.40334e+06	2.25649e+06	2.26626e+06	3.13257e+06	4.52826e+06	3.3138e+06	9.1919e+06	1.06629e+07	9.98155e+06	1.40672e+07	8.52861e+06	6.57324e+06	8.4266e+06	1.539e+07	1.2662e+07	9.67718e+06	2.22511	0.160089	0.919978	4.53432	0.00224534	1.20011	3.07348	0.00163019	1.36758	4.92849	0.00391919	1.2635	1.38127	0.318355	1.12657	1.08693	0.653678	0.472268
POS1531	PE(21:0/11:1)+Na	PE(32:1)+Na	PE	(21:0/11:1)	(21:0)	(11:1)		C37 H72 O8 N1 P1 Na1	712.489	10.9356	1.88016e+07	1.65642e+07	1.69999e+07	2.12071e+07	2.22939e+07	2.95314e+07	1.30254e+07	9.649e+06	1.03152e+07	1.19672e+07	1.16796e+07	1.23186e+07	1.15033e+07	1.95817e+07	1.3522e+07	1.23228e+07	1.07948e+07	1.41613e+07	0.451712	0.00896143	1.28992	0.492457	0.00918787	1.15383	0.610784	0.0565684	1.13022	0.510444	0.0129005	1.21225	1.35215	0.216002	1.34723	1.03652	0.681309	0.4333
POS1532	PE(18:1/14:0)+H	PE(32:1)+H	PE	(18:1/14:0)	(18:1)	(14:0)		C37 H73 O8 N1 P1	690.507	13.151	4.33521e+08	4.146e+08	4.08046e+08	3.43222e+08	3.61555e+08	514716531	3.19203e+08	2.31414e+08	3.30969e+08	4.80475e+08	3.39882e+08	3.99203e+08	3.14563e+08	3.75019e+08	4.27896e+08	4.79218e+08	447162079	4.48662e+08	0.722911	0.147277	0.929663	1.00006	0.999752	0.0183115	0.916346	0.620497	0.365739	1.12755	0.402008	0.551729	1.26758	0.158108	1.49101	1.12749	0.28542	1.05303
POS1533	PE(32:1)+Na	PE(32:1)+Na	PE	(18:1/14:0)	(18:1)	(14:0)		C37 H72 O8 N1 P1 Na1	712.489	13.151	1.77879e+07	1.78824e+07	1.69713e+07	1.36098e+07	1.37681e+07	1.99779e+07	1.46471e+07	1.15578e+07	1.48629e+07	1.77382e+07	1.53161e+07	1.66862e+07	1.42102e+07	1.51452e+07	1.76932e+07	1.85945e+07	1.74127e+07	1.87837e+07	0.867217	0.423374	0.565312	1.05036	0.737371	0.205449	0.993514	0.967209	0.0306675	1.157	0.311303	0.650507	1.14563	0.252144	1.26543	1.10153	0.109944	1.43643
POS1534	PE(18:0/14:1)+H	PE(32:1)+H	PE	(18:0/14:1)	(18:0)	(14:1)		C37 H73 O8 N1 P1	690.507	13.483	9.89584e+06	9.77752e+06	9.03605e+06	1.26247e+07	1.24153e+07	1.63689e+07	9.51853e+06	5.61489e+06	6.05032e+06	8.49566e+06	8.69036e+06	8.38195e+06	7.2885e+06	1.04855e+07	6.62737e+06	9.30096e+06	7.16106e+06	1.19632e+07	0.511575	0.0193769	1.23667	0.617451	0.0148403	1.12795	0.589278	0.0317867	1.20348	0.686451	0.0840688	1.01733	1.15189	0.565828	0.679149	1.11175	0.531404	0.649925
POS1535	PE(10:0e/22:1)+H	PE(32:1e)+H	PE	(10:0e/22:1)	(10:0e)	(22:1)		C37 H75 O7 N1 P1	676.528	13.9929	4.35897e+07	4.33206e+07	4.3185e+07	1.21571e+07	1.27732e+07	1.90187e+07	3.99669e+07	2.05122e+07	4.57467e+07	5.57659e+07	2.19047e+07	7.51022e+07	2.86846e+07	3.91181e+07	9.64675e+07	1.81362e+07	2.45306e+07	7.69516e+07	2.41702	0.0591669	1.12412	3.47614	0.081991	0.93771	3.73774	0.131273	0.973064	2.72175	0.249955	0.726808	1.54642	0.436658	0.902305	0.782982	0.672418	0.445801
POS1536	PE(14:0p/18:1)+H	PE(32:1p)+H	PE	(14:0p/18:1)	(14:0p)	(18:1)		C37 H73 O7 N1 P1	674.512	13.8023	1.35186e+07	1.38718e+07	13871296	2.621e+06	2.42074e+06	3.54129e+06	1.27003e+07	4.49596e+06	2.25426e+06	1.6686e+07	6.74762e+06	1.80625e+07	9.93487e+06	8.61962e+06	3.20099e+07	6.31389e+06	1.25474e+07	5.26932e+06	2.26616	0.320054	0.703016	4.83467	0.0375262	1.03828	5.8912	0.13919	0.959102	2.81144	0.0871463	1.00432	2.59964	0.275842	1.2143	0.581516	0.242718	1.13432
POS1537	PE(18:1/14:1)+H	PE(32:2)+H	PE	(18:1/14:1)	(18:1)	(14:1)		C37 H71 O8 N1 P1	688.491	11.8456	5.52624e+06	5.50594e+06	5.36456e+06	7.79378e+06	7.79934e+06	1.43989e+07	4.7599e+06	3.54249e+06	3.0183e+06	4.52627e+06	2.97514e+06	4.78531e+06	5.09611e+06	6.46835e+06	3.35466e+06	3.75807e+06	3.14711e+06	4.36091e+06	0.377457	0.0511978	1.13558	0.409666	0.0602138	0.998439	0.497436	0.10217	1.02755	0.375636	0.0487632	1.09237	1.31786	0.312259	1.13887	0.916932	0.635878	0.49757
POS1539	PE(8:0p/24:2)+H	PE(32:2p)+H	PE	(8:0p/24:2)	(8:0p)	(24:2)		C37 H71 O7 N1 P1	672.496	11.7748	2.35137e+06	2.11475e+06	2.014e+06	209888	201502	327667	1.75455e+06	1.00401e+06	2.54568e+06	2.36754e+06	1.3406e+06	4.19782e+06	1.6201e+06	1.8496e+06	5.77529e+06	1.20972e+06	1.10073e+06	4.90812e+06	7.17703	0.0271599	1.21561	10.6974	0.0461347	1.02084	12.5092	0.103455	1.02534	9.76726	0.159599	0.854582	1.74294	0.407293	0.955783	0.913054	0.886342	0.152427
POS154	Cer(d14:0+pO/47:1EO)+NH4	Cer(d61:1+pOEO)+NH4	Cer	(d14:0+pO/47:1EO)	(d14:0+pO)	(47:1EO)		C61 H123 O6 N2	979.938	23.364	1.11975e+07	1.40679e+07	1.57833e+07	2.77338e+06	2.96798e+06	3.69437e+06	9.03536e+06	4.96524e+06	1.62431e+07	1.58886e+07	1.5378e+07	1.79269e+07	1.57514e+07	1.09469e+07	1.45714e+07	2.33559e+07	2.00355e+07	2.06742e+07	3.20523	0.10413	1.02196	5.21353	8.88881e-05	1.23944	4.37377	0.00196534	1.36293	6.78968	6.61319e-05	1.31993	1.36457	0.365047	1.03507	1.30232	0.0179934	1.78367
POS1540	PE(32:3)+H	PE(32:3)+H	PE	(32:3)	(32:3)			C37 H69 O8 N1 P1	686.476	10.847	1.98152e+06	2.29369e+06	2.04464e+06	1.2951e+06	1.5014e+06	1.87513e+06	1.36716e+06	874790	1.24409e+06	2.59237e+06	1.87849e+06	1.75755e+06	1.25639e+06	2.1238e+06	2.0356e+06	2.4452e+06	3.1982e+06	2.51984e+06	0.746217	0.154098	0.908403	1.33324	0.170416	0.78852	1.1593	0.486207	0.506387	1.74741	0.0166164	1.19018	1.55356	0.108902	1.63212	1.31064	0.142449	1.35236
POS1544	PE(11:0/22:1)+H	PE(33:1)+H	PE	(11:0/22:1)	(11:0)	(22:1)		C38 H75 O8 N1 P1	704.522	13.5281	5.19772e+06	5.18056e+06	5.15023e+06	1.01385e+07	2.67485e+06	4.88572e+06	2.17859e+06	1.37022e+06	2.62768e+06	5.19179e+06	4.72811e+06	4.67304e+06	3.30801e+06	2.4281e+06	5.87495e+06	6.12198e+06	5.74755e+06	9.11327e+06	0.348973	0.162103	0.94285	0.824503	0.66514	0.301244	0.656026	0.452866	0.542053	1.18553	0.678929	0.271385	1.87988	0.174163	1.44921	1.43787	0.119277	1.4113
POS1548	PE(25:0/9:0)+Na	PE(34:0)+Na	PE	(25:0/9:0)	(25:0)	(9:0)		C39 H78 O8 N1 P1 Na1	742.536	10.052	1.5312e+06	1.28583e+06	1.24199e+06	1.40685e+06	1.35848e+06	1.4503e+06	950788	1.02554e+06	1.57915e+06	440185	554426	633397	3.04926e+06	5.24337e+06	1.69709e+06	572134	1.41238e+07	2.08306e+06	0.843403	0.332859	0.679548	0.386183	0.00015518	1.2362	2.36968	0.136075	0.963246	3.98018	0.384025	0.596742	2.80967	0.111134	1.62519	10.3064	0.304173	1.01883
POS1550	PE(25:0/9:0)+Li	PE(34:0)+Li	PE	(25:0/9:0)	(25:0)	(9:0)		C39 H78 O8 N1 P1 Li1	726.562	12.8656	2.2319e+08	2.4998e+08	2.66107e+08	2.48075e+08	2.26316e+08	2.23778e+08	2.15955e+08	2.1646e+08	2.49144e+08	2.258e+08	250756052	2.35625e+08	2.47981e+08	2.26048e+08	2.41773e+08	2.42975e+08	2.4597e+08	2.54834e+08	0.976208	0.700999	0.30149	1.02007	0.681949	0.274308	1.02526	0.591901	0.395302	1.06533	0.147938	0.879517	1.05024	0.422026	0.928798	1.04437	0.26258	1.09588
POS1553	PE(34:0)+Na	PE(34:0)+Na	PE	(18:0/16:0)	(18:0)	(16:0)		C39 H78 O8 N1 P1 Na1	742.536	15.4022	3.52249e+06	3.75839e+06	3.64416e+06	2.8712e+06	3.30345e+06	4.2891e+06	3.99144e+06	3.27685e+06	2.4554e+06	2.42091e+06	2.4132e+06	2.9005e+06	3.13112e+06	8.03886e+06	3.41777e+06	2.17434e+06	2.19734e+06	3.81437e+06	0.929275	0.706933	0.265643	0.739182	0.112983	0.891119	1.39412	0.450281	0.544992	0.782325	0.330556	0.660854	1.50023	0.381693	1.00347	1.05837	0.803586	0.264432
POS1554	PE(18:0e/16:0)+Na	PE(34:0e)+Na	PE	(18:0e/16:0)	(18:0e)	(16:0)		C39 H80 O7 N1 P1 Na1	728.556	14.4886	3.4565e+07	3.34679e+07	2.62851e+07	4.293e+07	3.78762e+07	4.86116e+07	2.63152e+07	2.11234e+07	2.68324e+07	2.27422e+07	2.31129e+07	2.32192e+07	2.58895e+07	2.82779e+07	2.64061e+07	2.89638e+07	3.00949e+07	3.07182e+07	0.573885	0.00693173	1.31096	0.533731	0.00292356	1.19925	0.622585	0.00692164	1.31729	0.693698	0.0136508	1.20975	1.08486	0.34458	1.07463	1.29972	0.000205924	1.98421
POS1555	PE(34:0e)+H	PE(34:0e)+H	PE	(34:0e)	(34:0e)			C39 H81 O7 N1 P1	706.575	16.0916	6.8065e+06	6.48933e+06	6.56068e+06	6.87226e+06	8.4651e+06	1.23749e+07	8.32531e+06	5.4116e+06	4.13733e+06	2.5795e+06	4.84905e+06	4.52076e+06	4.29017e+06	8.5733e+06	5.26911e+06	3.15027e+06	2.31999e+06	7.9908e+06	0.644994	0.185174	0.864482	0.431192	0.0419978	1.0326	0.654316	0.200569	0.85992	0.485744	0.119802	0.948108	1.01445	0.963999	0.0546538	1.12651	0.804423	0.263293
POS1559	PE(16:0/18:1)+H	PE(34:1)+H	PE	(16:0/18:1)	(16:0)	(18:1)		C39 H77 O8 N1 P1	718.538	14.4295	5.91724e+08	5.05535e+08	472170512	4.62262e+08	501534470	5.72943e+08	5.59279e+08	4.18455e+08	4.92272e+08	4.79045e+08	4.76298e+08	5.2508e+08	327676422	4.81423e+08	5.42587e+08	4.73221e+08	5.06683e+08	5.68332e+08	0.956574	0.690804	0.270241	0.963353	0.630086	0.316912	0.879581	0.437947	0.558516	1.00748	0.932842	0.0441907	0.919511	0.630181	0.573454	1.04581	0.519351	0.668006
POS156	Cer(d14:0+pO/49:1EO)+NH4	Cer(d63:1+pOEO)+NH4	Cer	(d14:0+pO/49:1EO)	(d14:0+pO)	(49:1EO)		C63 H127 O6 N2	1007.97	23.658	5.0408e+06	5.80371e+06	6.17688e+06	1.26357e+06	1.46665e+06	1.87041e+06	3.7142e+06	2.45752e+06	6.59008e+06	6.95185e+06	7.17273e+06	6.75011e+06	6.01605e+06	4.79583e+06	6.07689e+06	1.07233e+07	8.87555e+06	7.8653e+06	2.77392	0.0925615	1.04506	4.53735	1.49528e-05	1.24556	3.67096	0.000834245	1.38099	5.96965	0.000877862	1.29836	1.32338	0.3471	1.06971	1.31567	0.0602058	1.59085
POS1560	PE(34:1)+Na	PE(34:1)+Na	PE	(16:0/18:1)	(16:0)	(18:1)		C39 H76 O8 N1 P1 Na1	740.52	14.4295	1.20358e+07	1.00361e+07	9.82925e+06	1.02821e+07	9.62239e+06	1.03295e+07	1.0062e+07	6.91305e+06	8.93281e+06	6.60027e+06	7.26583e+06	1.04152e+07	6.51967e+06	6.70221e+06	9.95399e+06	9.00118e+06	9.61219e+06	9.38032e+06	0.856912	0.203225	0.840663	0.803113	0.173134	0.795564	0.76655	0.1077	1.01557	0.925901	0.0613437	1.05851	0.894549	0.563196	0.683537	1.15289	0.357093	0.926255
POS1561	PE(14:0e/20:1)+Na	PE(34:1e)+Na	PE	(14:0e/20:1)	(14:0e)	(20:1)		C39 H78 O7 N1 P1 Na1	726.541	15.1468	1.92043e+07	1.97462e+07	1.87639e+07	2.18498e+07	2.32229e+07	3.26946e+07	1.82434e+07	1.44838e+07	1.65866e+07	1.25748e+07	1.33216e+07	1.45811e+07	1.48659e+07	2.02841e+07	1.78562e+07	1.036e+07	8.01202e+06	1.75326e+07	0.63412	0.0569614	1.11525	0.520495	0.0228929	1.09509	0.681602	0.0926773	1.04662	0.461693	0.035044	1.13269	1.07488	0.553912	0.699059	0.887027	0.629551	0.506604
POS1562	PE(34:1e)+H	PE(34:1e)+H	PE	(14:0e/20:1)	(14:0e)	(20:1)		C39 H79 O7 N1 P1	704.559	15.1468	1.69605e+08	1.58439e+08	1.54128e+08	1.64594e+08	1.75523e+08	2.71416e+08	1.48078e+08	1.12514e+08	1.33188e+08	9.9835e+07	1.15968e+08	1.26477e+08	1.14038e+08	1.5742e+08	1.43631e+08	8.49747e+07	6.68981e+07	1.61119e+08	0.643922	0.110106	0.998881	0.559708	0.0614172	0.990904	0.678766	0.145287	0.947891	0.511815	0.0892481	1.00541	1.05411	0.687882	0.480898	0.914432	0.76034	0.323592
POS1563	PE(18:0p/16:1)+H	PE(34:1p)+H	PE	(18:0p/16:1)	(18:0p)	(16:1)		C39 H77 O7 N1 P1	702.543	14.9772	4.69592e+07	4.7187e+07	4.6747e+07	4.43833e+07	4.61022e+07	6.41686e+07	4.23734e+07	2.70762e+07	9.80068e+06	2.23673e+07	3.05602e+07	2.41229e+07	3.24167e+07	3.67113e+07	3.86245e+07	2.03176e+07	19966495	1.22978e+07	0.512436	0.090947	1.03757	0.498212	0.0190414	1.10713	0.696732	0.0765911	1.08146	0.339997	0.00765895	1.23561	1.35965	0.377741	1.01093	0.682434	0.0868896	1.50293
POS1564	PE(16:0/18:2)+H	PE(34:2)+H	PE	(16:0/18:2)	(16:0)	(18:2)		C39 H75 O8 N1 P1	716.522	10.2109	1.65346e+06	1.49797e+06	1.49573e+06	2.76908e+06	229029	253513	310437	46116.2	78812	351013	21881.6	182129	219935	1.4934e+06	708583	1.66525e+06	1.82449e+07	405223	0.133891	0.329737	0.711429	0.170691	0.348901	0.597278	0.744834	0.778836	0.209962	6.24777	0.382981	0.598712	5.56297	0.156475	1.49536	36.6027	0.315784	0.998039
POS1565	PE(17:1/17:1)+Na	PE(34:2)+Na	PE	(17:1/17:1)	(17:1)	(17:1)		C39 H74 O8 N1 P1 Na1	738.504	13.2626	1.62189e+07	1.75859e+07	1.72826e+07	2.03518e+07	1.97892e+07	2.82354e+07	1.68185e+07	1.26665e+07	1.09135e+07	9.14441e+06	1.15022e+07	1.10598e+07	1.12829e+07	1.91459e+07	1.41809e+07	9.51396e+06	8.60304e+06	1.55452e+07	0.590826	0.0450972	1.15143	0.463704	0.0123187	1.13738	0.652413	0.0903474	1.05154	0.492306	0.029492	1.15073	1.10424	0.652285	0.537777	1.06168	0.790484	0.282302
POS1567	PE(20:0e/14:2)+Na	PE(34:2e)+Na	PE	(20:0e/14:2)	(20:0e)	(14:2)		C39 H76 O7 N1 P1 Na1	724.525	14.9818	5.59462e+06	5.3853e+06	5.60471e+06	4.84369e+06	5.40422e+06	7.31407e+06	4.7711e+06	3.28352e+06	664288	2.28484e+06	3.42067e+06	2.3926e+06	3.90079e+06	4.24463e+06	4.48205e+06	2.23302e+06	1.81748e+06	745693	0.496465	0.105518	1.00707	0.461116	0.0191492	1.10503	0.719023	0.0984504	1.03468	0.273101	0.00806832	1.23164	1.44828	0.342999	1.07772	0.592261	0.126728	1.39185
POS1568	PE(16:1p/18:1)+H	PE(34:2p)+H	PE	(16:1p/18:1)	(16:1p)	(18:1)		C39 H75 O7 N1 P1	700.528	13.2195	4.1983e+06	3.74441e+06	4.14407e+06	2.49324e+06	2.48207e+06	2.87804e+06	4.15285e+06	2.39188e+06	3.19086e+06	3.17574e+06	2.97107e+06	4.60525e+06	2.98582e+06	3.73487e+06	5.40712e+06	2.27983e+06	3.50036e+06	6.00909e+06	1.23967	0.29843	0.735151	1.3691	0.142508	0.839948	1.54429	0.121741	0.990337	1.50118	0.300961	0.66518	1.24572	0.415276	0.941122	1.09647	0.789626	0.283474
POS1569	PE(16:0/18:3)+Na	PE(34:3)+Na	PE	(16:0/18:3)	(16:0)	(18:3)		C39 H72 O8 N1 P1 Na1	736.489	10.0382	4.94236e+07	4.60003e+07	4.74405e+07	3.92192e+07	3.44694e+07	4.57969e+07	3.76786e+07	3.16887e+07	2.95105e+07	5.19301e+07	3.05337e+07	3.79674e+07	4.89975e+07	6.98668e+07	4.67685e+07	4.46786e+07	5.02851e+07	4.84469e+07	0.827529	0.168554	0.909643	1.00791	0.966621	0.00265746	1.38622	0.128828	0.97632	1.20023	0.0958249	0.966842	1.67513	0.0454293	1.86813	1.19081	0.302982	1.02097
POS1572	PE(20:0p/14:3)+Li	PE(34:3p)+Li	PE	(20:0p/14:3)	(20:0p)	(14:3)		C39 H72 O7 N1 P1 Li1	704.52	13.803	7.87883e+06	7.90368e+06	1.20851e+07	2.55142e+07	9.92362e+06	1.55349e+07	6.02884e+06	3.97923e+06	5.8501e+06	4.78917e+06	4.42376e+06	9.65869e+06	4.69668e+06	5.98459e+06	5.91248e+06	5.73539e+06	4.67918e+06	8.61422e+06	0.311111	0.0638977	1.12783	0.37023	0.0925383	0.935497	0.325542	0.066547	1.10491	0.373314	0.086534	1.00712	1.04639	0.768193	0.354717	1.00833	0.980898	0.0255706
POS1575	PE(35:0p)+H	PE(35:0p)+H	PE	(35:0p)	(35:0p)			C40 H81 O7 N1 P1	718.575	15.6639	6.54896e+06	5.62336e+06	5.41803e+06	7.4651e+06	6.60688e+06	9.83047e+06	5.30075e+06	3.40808e+06	4.74606e+06	3.80374e+06	2.30929e+06	4.18357e+06	3.58406e+06	6.47054e+06	5.91923e+06	3.34094e+06	3.89015e+06	6.17933e+06	0.562908	0.0354723	1.18289	0.430776	0.0155234	1.12882	0.668292	0.113496	1.00499	0.561048	0.0543965	1.08191	1.18721	0.467905	0.846665	1.30241	0.374976	0.896108
POS1577	PE(35:1)+Na	PE(35:1)+Na	PE	(17:0/18:1)	(17:0)	(18:1)		C40 H78 O8 N1 P1 Na1	754.536	14.8604	1.75383e+07	2.34547e+07	1.7649e+07	2.9401e+07	1.77848e+07	2.08582e+07	1.61666e+07	1.14817e+07	1.62498e+07	1.74895e+07	1.58118e+07	1.7619e+07	1.26513e+07	1.74497e+07	1.54103e+07	1.99419e+07	1.53978e+07	3.2845e+07	0.645143	0.102556	1.03964	0.748344	0.180547	0.800593	0.66885	0.115225	1.0017	1.00207	0.994396	0.0168175	1.03675	0.810665	0.288931	1.33905	0.335227	0.963853
POS1578	PE(17:0/18:1)+K	PE(35:1)+K	PE	(17:0/18:1)	(17:0)	(18:1)		C40 H78 O8 N1 P1 K1	770.51	14.8604	813678	832442	1.0117e+06	1.15625e+06	1.01832e+06	1.22255e+06	797667	485281	543286	668267	524068	686761	710165	1.10108e+06	876227	755916	778498	1.47961e+06	0.537583	0.00984897	1.28854	0.553144	0.0030719	1.19989	0.791103	0.138889	0.958905	0.887228	0.629809	0.356364	1.47159	0.125238	1.58268	1.60397	0.194588	1.2331
POS1579	PE(17:1/18:1)+H	PE(35:2)+H	PE	(17:1/18:1)	(17:1)	(18:1)		C40 H77 O8 N1 P1	730.538	13.9357	7.64011e+07	7.25171e+07	7.19675e+07	1.17398e+08	8.76455e+07	1.1101e+08	4.91127e+07	3.55385e+07	6.54863e+07	5.22096e+07	4.86035e+07	6.08416e+07	4.62359e+07	5.42339e+07	5.55506e+07	6.19807e+07	5.22793e+07	7.89104e+07	0.47504	0.0115318	1.28814	0.51148	0.00616346	1.1761	0.493653	0.00494258	1.33236	0.611197	0.026452	1.16242	1.03918	0.840509	0.243005	1.19496	0.288321	1.04769
POS158	Co(Q10)+NH4	Co(Q10)+NH4	Co	(Q10)	(Q10)			C59 H94 O4 N1	880.718	18.6843	9.83547e+07	9.49726e+07	9.78231e+07	1.00304e+08	7.5583e+07	1.25036e+08	1.2985e+08	7.15248e+07	7.41336e+07	6.37762e+07	7.93341e+07	8.08817e+07	9.90123e+07	1.85962e+08	7.46314e+07	7.20122e+07	4.78681e+07	9.51888e+07	0.915545	0.739685	0.247717	0.74435	0.168711	0.812241	1.19501	0.622092	0.363793	0.714698	0.221099	0.802733	1.30524	0.509718	0.773987	0.960164	0.84966	0.201914
POS1580	PE(35:2)+Na	PE(35:2)+Na	PE	(17:1/18:1)	(17:1)	(18:1)		C40 H76 O8 N1 P1 Na1	752.52	13.9357	4.18566e+06	3.94203e+06	4.10705e+06	6.32505e+06	5.00509e+06	6.30824e+06	2.78757e+06	2.14809e+06	4.03224e+06	2.92111e+06	2.50676e+06	3.16674e+06	2.34187e+06	3.04296e+06	3.23341e+06	3.34066e+06	2.89374e+06	4.21602e+06	0.508431	0.0148658	1.26913	0.487268	0.00322556	1.19843	0.488607	0.00427312	1.33812	0.592482	0.0148858	1.20709	0.96101	0.859149	0.214424	1.21593	0.226717	1.16621
POS1581	PE(18:2p/17:0)+Li	PE(35:2p)+Li	PE	(18:2p/17:0)	(18:2p)	(17:0)		C40 H76 O7 N1 P1 Li1	720.551	15.401	2.51356e+07	2.54723e+07	2.5088e+07	1.78763e+07	2.12714e+07	2.9988e+07	2.71362e+07	1.98155e+07	1.57456e+07	1.60563e+07	1.70744e+07	1.90217e+07	2.12173e+07	5.32758e+07	2.28486e+07	1.40506e+07	1.41239e+07	2.65239e+07	0.906874	0.684659	0.285713	0.754347	0.201781	0.760179	1.40798	0.442073	0.554097	0.791175	0.430605	0.551488	1.55256	0.350876	1.06237	1.04882	0.850972	0.200139
POS1582	PE(24:0/11:3)+Li	PE(35:3)+Li	PE	(24:0/11:3)	(24:0)	(11:3)		C40 H74 O8 N1 P1 Li1	734.531	10.277	2.98641e+06	2.93309e+06	2.82668e+06	4.27819e+06	2.34442e+06	3.47614e+06	1.65913e+06	665133	1.12137e+06	1.72043e+06	952696	1.35815e+06	1.14559e+06	2.13054e+06	1.53244e+06	2.60546e+06	1.69579e+07	1.97491e+06	0.341194	0.0244717	1.23523	0.399186	0.0284862	1.08642	0.476155	0.0488286	1.1509	2.13277	0.481975	0.493549	1.39556	0.325498	1.11228	5.34279	0.299313	1.02761
POS1584	PE(36:0)+Li	PE(36:0)+Li	PE	(36:0)	(36:0)			C41 H82 O8 N1 P1 Li1	754.593	14.2276	6.45507e+07	7.10579e+07	7.23147e+07	8.74489e+07	7.98274e+07	8.26125e+07	6.72994e+07	6.58875e+07	9.99205e+07	5.21053e+07	7.94879e+07	6.47022e+07	6.55807e+07	7.63595e+07	7.68838e+07	6.90947e+07	7.02914e+07	6.42988e+07	0.932844	0.647592	0.341596	0.785531	0.0954679	0.910607	0.875685	0.0738866	1.08728	0.815102	0.00591461	1.24432	0.938726	0.705145	0.453543	1.03764	0.776807	0.301003
POS1585	PE(18:0/18:0)+H	PE(36:0)+H	PE	(18:0/18:0)	(18:0)	(18:0)		C41 H83 O8 N1 P1	748.585	16.3432	5.68922e+06	5.58422e+06	5.08481e+06	3.38083e+06	4.3946e+06	5.98102e+06	5.31906e+06	4.20246e+06	2.88726e+06	3.57221e+06	3.09824e+06	3.30959e+06	4.64743e+06	7.34132e+06	4.9084e+06	3.17525e+06	3.72098e+06	4.48661e+06	0.902035	0.686001	0.283134	0.725481	0.176973	0.795889	1.22831	0.411834	0.58821	0.827455	0.403053	0.57416	1.36171	0.248593	1.27325	1.14056	0.311798	1.00514
POS1586	PE(14:0e/22:0)+Na	PE(36:0e)+Na	PE	(14:0e/22:0)	(14:0e)	(22:0)		C41 H84 O7 N1 P1 Na1	756.588	15.5803	3.76251e+07	3.36032e+07	2.87467e+07	4.09829e+07	3.75708e+07	5.02677e+07	2.83211e+07	1.94234e+07	2.56287e+07	2.46572e+07	2.33894e+07	2.67368e+07	2.57019e+07	2.89234e+07	2.9693e+07	2.76387e+07	4.08842e+07	2.92079e+07	0.569573	0.0161075	1.25546	0.58052	0.0100433	1.15228	0.654536	0.0204426	1.24589	0.758654	0.140194	0.900179	1.14917	0.277403	1.21099	1.30685	0.149209	1.33597
POS1589	PE(36:0p)+K	PE(36:0p)+K	PE	(20:0p/16:0)	(20:0p)	(16:0)		C41 H82 O7 N1 P1 K1	770.546	16.1563	1.25546e+07	1.12488e+07	1.03369e+07	1.26561e+07	1.53168e+07	2.05779e+07	1.23875e+07	8.19206e+06	1.13197e+07	8.44538e+06	8.62582e+06	9.58513e+06	1.1288e+07	9.85397e+06	1.09157e+07	7.24948e+06	6.35302e+06	1.2483e+07	0.657026	0.103933	1.00185	0.549039	0.0362209	1.05153	0.66029	0.0808867	1.07197	0.537282	0.0677505	1.04766	1.00497	0.970226	0.0451983	0.978586	0.926737	0.0981417
POS159	Co(Q9)+H	Co(Q9)+H	Co	(Q9)	(Q9)			C54 H83 O4	795.629	17.5935	10912918	1.00137e+07	1.03446e+07	8.51471e+06	5.60305e+06	8.80461e+06	9.88341e+06	4.90437e+06	6.28212e+06	8.02416e+06	9.7105e+06	1.0171e+07	1.12089e+07	1.29461e+07	8.09351e+06	1.02935e+07	1.02074e+07	1.1268e+07	0.919185	0.74914	0.243154	1.2174	0.242658	0.69732	1.40686	0.150195	0.938866	1.38593	0.0520658	1.05814	1.53055	0.143835	1.5297	1.13844	0.155029	1.3221
POS1593	PE(36:1)+Na	PE(36:1)+Na	PE	(18:0/18:1)	(18:0)	(18:1)		C41 H80 O8 N1 P1 Na1	768.551	15.4682	2.00069e+08	224124432	2.54416e+08	2.02075e+08	2.02159e+08	2.07367e+08	214453710	2.35505e+08	244470445	2.56061e+08	2.48648e+08	2.52899e+08	2.21252e+08	2.27877e+08	2.42716e+08	2.65117e+08	2.59394e+08	2.45681e+08	1.13543	0.0382086	1.16596	1.23873	6.16513e-05	1.23905	1.1312	0.0153035	1.26944	1.2593	0.000931073	1.29818	0.99628	0.940969	0.0896458	1.01661	0.532851	0.647763
POS1594	PE(18:0/18:1)+K	PE(36:1)+K	PE	(18:0/18:1)	(18:0)	(18:1)		C41 H80 O8 N1 P1 K1	784.525	15.4682	1.87426e+07	2.37448e+07	2.81258e+07	1.97031e+07	2.01506e+07	1.90588e+07	2.16835e+07	2.45882e+07	2.78931e+07	2.78585e+07	2.85316e+07	2.91247e+07	2.17635e+07	2.40418e+07	2.69242e+07	3.12311e+07	2.93317e+07	2.59774e+07	1.2589	0.0492581	1.13846	1.45156	5.2177e-05	1.24436	1.23453	0.0392659	1.1795	1.46896	0.00419999	1.26387	0.980647	0.847589	0.23214	1.01199	0.839207	0.216059
POS1595	PE(20:0e/16:1)+Na	PE(36:1e)+Na	PE	(20:0e/16:1)	(20:0e)	(16:1)		C41 H82 O7 N1 P1 Na1	754.572	16.157	1.96313e+08	193162561	1.9427e+08	1.85507e+08	2.11838e+08	2.7086e+08	2.12376e+08	1.59675e+08	1.96751e+08	1.48589e+08	1.61525e+08	1.69678e+08	1.94668e+08	194505367	1.91714e+08	1.32569e+08	1.23403e+08	2.23163e+08	0.85124	0.326824	0.66686	0.718033	0.0729011	0.96359	0.869325	0.313278	0.706462	0.717048	0.195754	0.830811	1.02125	0.809664	0.290476	0.998628	0.994925	0.00679253
POS1597	PE(36:1e)+H	PE(36:1e)+H	PE	(20:0e/16:1)	(20:0e)	(16:1)		C41 H83 O7 N1 P1	732.59	16.157	1152553969	1124761941	1139182224	8.5351e+08	1056462346	1475089000	1264862461	9.05994e+08	1081616436	7.67128e+08	9.10968e+08	9.60112e+08	1074196928	1164389705	1037430118	676137885	618304766	1420312348	0.960831	0.843809	0.126991	0.779368	0.26438	0.679239	0.967786	0.855237	0.137292	0.801981	0.519167	0.461423	1.00724	0.946672	0.0809776	1.02901	0.92783	0.0966757
POS160	DG(15:0)+Li	DG(15:0)+Li	DG	(15:0)	(15:0)			C18 H34 O5 Li1	337.256	1.8816	4.63174e+06	5.16479e+06	4.57541e+06	1.46156e+06	784385	732558	2.99793e+06	1.11667e+06	3.18311e+06	1.01444e+07	1.10011e+07	7.97452e+06	1.5292e+06	3.56051e+06	1.01056e+07	1.01385e+07	1.04096e+07	5.20337e+06	2.45013	0.109085	1.00908	9.77673	0.000725125	1.22178	5.10166	0.192104	0.873275	8.64577	0.0113015	1.21924	2.0822	0.380039	1.00659	0.884321	0.589475	0.564359
POS1601	PE(36:1p)+H	PE(36:1p)+H	PE	(18:1p/18:0)	(18:1p)	(18:0)		C41 H81 O7 N1 P1	730.575	16.0072	7.85383e+08	7.85754e+08	7.72223e+08	4.75344e+08	5.81708e+08	7.60456e+08	7.88094e+08	4.60645e+08	1.13319e+08	5.09298e+08	6.15688e+08	4.3732e+08	7.02882e+08	5.78291e+08	6.40767e+08	4.49345e+08	4.51312e+08	1.82695e+08	0.74941	0.513193	0.461536	0.859588	0.434349	0.495552	1.05746	0.720441	0.26652	0.596064	0.11529	0.936566	1.41106	0.399514	0.970163	0.69343	0.196647	1.22868
POS1603	PE(18:0p/18:1)+H	PE(36:1p)+H	PE	(18:0p/18:1)	(18:0p)	(18:1)		C41 H81 O7 N1 P1	730.575	20.2729	1.16372e+07	1.36356e+07	1.19564e+07	2.16681e+07	2.57806e+07	30901168	1.24261e+07	9.2702e+06	6.1159e+06	4.95313e+06	11208103	4.80872e+06	3.50721e+06	1.85429e+07	2.10978e+07	6.06434e+06	5.5725e+06	389520	0.354974	0.00646692	1.30334	0.267645	0.00492775	1.17442	0.550707	0.126875	0.97984	0.153495	0.00238191	1.27501	1.5514	0.426576	0.920528	0.573505	0.344396	0.947984
POS1608	PE(36:2)+Li	PE(36:2)+Li	PE	(36:2)	(36:2)			C41 H78 O8 N1 P1 Li1	750.562	10.0913	1.85776e+06	1.71737e+06	1.81806e+06	1.51741e+06	1.48327e+06	1.79215e+06	1.63247e+06	1.06948e+06	1.13891e+06	1.16035e+06	809956	818617	1.25276e+06	2.36354e+06	1.29316e+06	1.30855e+06	6.44348e+06	1.2153e+06	0.801377	0.192015	0.856426	0.581894	0.011539	1.14722	1.02433	0.922753	0.0724656	1.87099	0.466327	0.51027	1.27822	0.428372	0.917271	3.21534	0.299993	1.02638
POS1610	PE(18:0/18:2)+H	PE(36:2)+H	PE	(18:0/18:2)	(18:0)	(18:2)		C41 H79 O8 N1 P1	744.554	11.869	1.92946e+06	1.85525e+06	1.86781e+06	1.93165e+06	401916	552559	207893	244466	353582	404868	379014	407255	806022	1.41603e+06	1.69139e+06	1.62266e+06	1.83443e+07	678644	0.279247	0.22895	0.844108	0.412712	0.310369	0.638795	1.35595	0.569014	0.419117	7.1534	0.362026	0.621976	4.85574	0.0174622	2.02648	17.3327	0.321566	0.987796
POS1612	PE(18:1/18:1)+Na	PE(36:2)+Na	PE	(18:1/18:1)	(18:1)	(18:1)		C41 H78 O8 N1 P1 Na1	766.536	14.5494	1.58606e+08	133182741	1.22358e+08	1.38935e+08	1.38236e+08	156379185	1.40327e+08	1.16012e+08	1.27596e+08	1.21975e+08	1.24123e+08	1.18879e+08	127495686	1.35043e+08	1.2139e+08	1.15694e+08	1.18144e+08	1.34154e+08	0.885562	0.146432	0.929198	0.841831	0.020281	1.10597	0.885546	0.0810976	1.07179	0.848786	0.0578185	1.07269	0.999983	0.999793	0.000315148	1.00826	0.874777	0.168005
POS1613	PE(18:1/18:1)+H	PE(36:2)+H	PE	(18:1/18:1)	(18:1)	(18:1)		C41 H79 O8 N1 P1	744.554	14.5494	4615890136	4247835037	3824592555	4060275775	4238250324	4716873925	4648552739	3565285926	3913177879	3798474752	4083172599	4014078090	3884099655	4190402215	3839157504	3683123135	3669504203	4479186945	0.931744	0.47356	0.496091	0.913973	0.156072	0.819351	0.915351	0.177942	0.8947	0.909063	0.300151	0.696935	0.982406	0.843559	0.238323	0.994627	0.943218	0.0760408
POS1614	PE(18:1/18:1)+K	PE(36:2)+K	PE	(18:1/18:1)	(18:1)	(18:1)		C41 H78 O8 N1 P1 K1	782.51	14.5494	1.42374e+07	1.00107e+07	8.1257e+06	1.14466e+07	1.119e+07	1.35174e+07	1.32028e+07	8.62107e+06	9.06953e+06	8.88576e+06	9.02036e+06	9.28143e+06	9.08675e+06	1.08042e+07	9.08895e+06	9.02535e+06	7.937e+06	9.55059e+06	0.854495	0.343587	0.652868	0.751993	0.0160352	1.12302	0.801569	0.0624042	1.11544	0.733334	0.021474	1.17856	0.938062	0.704729	0.454201	0.975187	0.669596	0.449776
POS1615	PE(36:2)+H	PE(36:2)+H	PE	(36:2)	(36:2)			C41 H79 O8 N1 P1	744.554	15.09	1.36529e+08	1.28144e+08	1.12885e+08	1.15376e+08	119923585	9.59808e+07	1.14781e+08	8.07909e+07	1.11156e+08	9.995e+07	1.02374e+08	1.24051e+08	6.98506e+07	1.8054e+07	1.1618e+08	1.07086e+08	1.16726e+08	1.36586e+08	0.925884	0.564281	0.398667	0.985194	0.885004	0.0827236	0.616048	0.22113	0.828847	1.08789	0.441472	0.522685	0.665361	0.322244	1.11877	1.10424	0.382897	0.882917
POS1617	PE(16:0e/20:2)+Na	PE(36:2e)+Na	PE	(16:0e/20:2)	(16:0e)	(20:2)		C41 H80 O7 N1 P1 Na1	752.556	16.0115	1.64879e+08	166497856	1.6375e+08	1.15417e+08	1.36751e+08	1.6111e+08	1.67421e+08	1.12374e+08	3.11416e+07	1.17149e+08	1.39442e+08	1.00496e+08	1.51999e+08	1.28512e+08	1.44577e+08	1.04702e+08	1.05332e+08	4.70495e+07	0.752367	0.459492	0.520347	0.864034	0.341439	0.588776	1.02858	0.804793	0.184978	0.622059	0.0901254	0.98139	1.36712	0.397305	0.974262	0.719948	0.210536	1.19938
POS1618	PE(36:2e)+K	PE(36:2e)+K	PE	(16:0e/20:2)	(16:0e)	(20:2)		C41 H80 O7 N1 P1 K1	768.53	16.0115	1.23595e+07	1.24541e+07	1.18615e+07	8.0228e+06	1.01831e+07	1.27376e+07	1.30264e+07	7.84846e+06	1.40101e+06	8.09294e+06	9.87085e+06	6.23942e+06	11564305	8.65767e+06	1.08094e+07	6.93767e+06	7.13404e+06	2.24314e+06	0.719888	0.470436	0.506888	0.782174	0.261343	0.680598	1.00284	0.986412	0.0127159	0.527246	0.0810104	1.00113	1.39305	0.448076	0.88183	0.674078	0.24099	1.13772
POS162	DG(15:1)+K	DG(15:1)+K	DG	(15:1)	(15:1)			C18 H32 O5 K1	367.188	0.938006	1.44962e+06	1.25074e+06	1.32972e+06	446421	455193	440186	773729	1.39681e+06	1.30028e+06	1.22706e+06	996301	1.02213e+06	1.69221e+06	2.05537e+06	1.56767e+06	1.5141e+06	2.51628e+06	884779	2.58669	0.0214978	1.22333	2.41876	0.000970595	1.21372	3.96129	0.000826238	1.38094	3.66312	0.0662536	1.05126	1.53141	0.0644259	1.78703	1.51446	0.311307	1.00602
POS1620	PE(18:0p/18:2)+H	PE(36:2p)+H	PE	(18:0p/18:2)	(18:0p)	(18:2)		C41 H79 O7 N1 P1	728.559	15.1272	1.58658e+07	1.49766e+07	1.47034e+07	1.12461e+07	7.6953e+06	1.49118e+07	1.63973e+07	8.31906e+06	1.57524e+06	7.60689e+06	9.18566e+06	7.70235e+06	1.37135e+07	1.28502e+07	1.2576e+07	7.63608e+06	9.3419e+06	3.52077e+06	0.776633	0.624758	0.361488	0.723562	0.219564	0.747018	1.15616	0.450871	0.544447	0.605518	0.175372	0.847295	1.48868	0.375449	1.01527	0.836858	0.500754	0.696147
POS1626	PE(18:0/18:3)+Na	PE(36:3)+Na	PE	(18:0/18:3)	(18:0)	(18:3)		C41 H76 O8 N1 P1 Na1	764.52	13.4889	7.519e+06	7.80999e+06	8.09198e+06	5.00229e+06	4.14115e+06	5.06729e+06	6.57707e+06	4.24992e+06	5.57656e+06	8.16377e+06	7.02551e+06	8.45755e+06	6.72769e+06	8.05643e+06	6.76538e+06	7.6123e+06	9.04955e+06	9.60667e+06	1.15431	0.377513	0.625801	1.66401	0.0040122	1.17701	1.51642	0.00984976	1.29804	1.8485	0.00377731	1.25734	1.31371	0.0995589	1.66188	1.11087	0.301542	1.02358
POS163	DG(16:0)+Li	DG(16:0)+Li	DG	(16:0)	(16:0)			C19 H36 O5 Li1	351.272	2.244	800516	936098	982496	270117	113968	120090	484627	227758	709557	2.34606e+06	2.15548e+06	1.54335e+06	485220	602966	1.70442e+06	2.35328e+06	2.20656e+06	947036	2.82033	0.108025	1.00679	11.9897	0.00172246	1.20441	5.53896	0.123256	0.987611	10.9226	0.0206156	1.17776	1.96394	0.330107	1.10311	0.910997	0.741772	0.349162
POS1631	PE(18:1p/18:2)+Li	PE(36:3p)+Li	PE	(18:1p/18:2)	(18:1p)	(18:2)		C41 H76 O7 N1 P1 Li1	732.551	15.0218	1.41255e+08	2.11088e+08	1.43712e+08	2.0652e+08	1.39922e+08	1.77553e+08	1.29429e+08	1.03694e+08	1.48831e+08	1.59239e+08	9.17397e+07	9.88139e+07	9.74737e+07	2.01047e+08	1.2085e+08	120794043	1.18415e+08	3.15854e+08	0.728928	0.111881	1.02111	0.667549	0.114144	0.905955	0.800335	0.397129	0.605597	1.05929	0.886661	0.0793192	1.09796	0.732167	0.410993	1.58684	0.376488	0.893583
POS1632	PE(18:1/18:3)+H	PE(36:4)+H	PE	(18:1/18:3)	(18:1)	(18:3)		C41 H75 O8 N1 P1	740.522	12.4756	4.79714e+08	5.08814e+08	4.9966e+08	3.72677e+08	3.56979e+08	4.21979e+08	4.48413e+08	2.84489e+08	3.26526e+08	4.87767e+08	3.99135e+08	4.65495e+08	4.53582e+08	570877497	4.96049e+08	1.22449e+07	5.28276e+08	6.24752e+08	0.919934	0.592485	0.3793	1.17433	0.112849	0.872926	1.3203	0.0357319	1.19002	1.01184	0.982165	0.00995183	1.43522	0.0623463	1.79532	0.861635	0.761556	0.321921
POS1633	PE(36:4)+Na	PE(36:4)+Na	PE	(18:1/18:3)	(18:1)	(18:3)		C41 H74 O8 N1 P1 Na1	762.504	12.4756	2.65771e+07	2.56881e+07	2.69701e+07	2.17837e+07	1.86175e+07	2.28327e+07	2.4731e+07	1.65859e+07	1.85646e+07	2.49725e+07	2.11332e+07	2.58302e+07	2.30237e+07	2.89541e+07	2.73495e+07	2.40334e+07	2.68545e+07	3.29939e+07	0.946985	0.706344	0.277589	1.13761	0.205587	0.733848	1.25451	0.069428	1.09824	1.32653	0.0787994	0.997643	1.32474	0.0987986	1.66435	1.16607	0.256907	1.10674
POS1636	PE(37:0p)+H	PE(37:0p)+H	PE	(37:0p)	(37:0p)			C42 H85 O7 N1 P1	746.606	15.3656	2.25905e+07	1.94965e+07	1.87413e+07	1.89564e+07	2.06685e+07	2.63442e+07	2.08599e+07	1.50847e+07	1.58417e+07	1.08732e+07	1.1831e+07	1.58256e+07	1.54122e+07	2.40348e+07	1.8894e+07	8.89552e+06	7.08866e+06	2.29937e+07	0.785009	0.175503	0.878382	0.584058	0.0275607	1.07691	0.884369	0.490736	0.501327	0.590851	0.177284	0.858004	1.12657	0.518694	0.758622	1.01163	0.978671	0.0285518
POS1639	PE(17:0/20:1)+Na	PE(37:1)+Na	PE	(17:0/20:1)	(17:0)	(20:1)		C42 H82 O8 N1 P1 Na1	782.567	15.7994	3.42143e+07	3.55187e+07	2.15333e+07	2.19879e+07	1.79137e+07	2.33434e+07	2.63827e+07	1.43718e+07	2.11097e+07	1.94168e+07	1.59499e+07	1.84552e+07	1.86546e+07	2.07158e+07	1.59445e+07	1.92323e+07	2.34806e+07	3.82704e+07	0.978167	0.910362	0.0802176	0.851005	0.179194	0.809815	0.874612	0.283945	0.744319	1.28047	0.37991	0.569566	0.894134	0.590772	0.63783	1.50465	0.197331	1.22722
POS1641	PE(27:1/10:0)+H	PE(37:1)+H	PE	(27:1/10:0)	(27:1)	(10:0)		C42 H83 O8 N1 P1	760.585	16.6795	1.88192e+07	1.63781e+07	1.73312e+07	1.49625e+07	3.07985e+07	1.83684e+07	7.57663e+07	1.57843e+07	1.50368e+07	2.14394e+07	4.36015e+07	2.02389e+07	1.59441e+07	1.89457e+07	8.20476e+07	1.5034e+07	2.0302e+07	4.49513e+07	1.66207	0.531474	0.478854	1.32981	0.476826	0.478182	1.82346	0.470012	0.524632	1.25196	0.6319	0.328369	1.0971	0.912489	0.132979	0.941457	0.89594	0.13951
POS1644	PE(18:0p/19:1)+H	PE(37:1p)+H	PE	(18:0p/19:1)	(18:0p)	(19:1)		C42 H83 O7 N1 P1	744.59	16.4847	5.21578e+06	5.09334e+06	5.1194e+06	3.78243e+06	3.87224e+06	4.61262e+06	4.18808e+06	2.42532e+06	432131	2.91052e+06	3.02549e+06	2.27647e+06	3.97146e+06	3.84016e+06	4.64546e+06	3.22988e+06	5.32263e+06	1.35261e+06	0.574334	0.193966	0.856743	0.669461	0.0183468	1.11178	1.01547	0.869947	0.123471	0.807441	0.539939	0.406913	1.76808	0.18047	1.43324	1.20611	0.654846	0.470615
POS1645	PE(19:0/18:2)+K	PE(37:2)+K	PE	(19:0/18:2)	(19:0)	(18:2)		C42 H80 O8 N1 P1 K1	796.525	13.3438	8.51795e+07	8.48241e+07	8.9002e+07	1.08247e+08	1.10254e+08	1.10182e+08	8.37581e+07	6.95631e+07	5.24983e+07	6.66729e+07	6.06015e+07	6.42448e+07	7.56872e+07	8.90036e+07	7.12579e+07	6.42727e+07	6.00963e+07	7.1116e+07	0.626196	0.0106574	1.27917	0.582688	1.70615e-05	1.24627	0.717863	0.00452649	1.3362	0.594754	0.000172101	1.31771	1.14639	0.392693	0.98285	1.02071	0.736549	0.356377
POS1647	PE(19:1/18:1)+Li	PE(37:2)+Li	PE	(19:1/18:1)	(19:1)	(18:1)		C42 H80 O8 N1 P1 Li1	764.578	13.7754	4.73006e+08	467138445	4.66749e+08	4.45494e+08	406916557	451392450	4.84035e+08	3.75987e+08	4.83715e+08	3.45675e+08	4.68415e+08	4.30293e+08	4.67645e+08	4.61682e+08	4.36519e+08	4.28906e+08	4.22489e+08	4.39163e+08	1.03063	0.747401	0.242327	0.954425	0.637081	0.299366	1.04759	0.288118	0.737746	0.989841	0.779846	0.222787	1.01645	0.852649	0.224382	1.03711	0.695646	0.413219
POS1649	PE(19:1/18:2)+Li	PE(37:3)+Li	PE	(19:1/18:2)	(19:1)	(18:2)		C42 H78 O8 N1 P1 Li1	762.562	10.884	8.1688e+06	8.72358e+06	8.40336e+06	1.19439e+07	7.79624e+06	8.59981e+06	6.75636e+06	4.99234e+06	5.86812e+06	7.31228e+06	4.70244e+06	7.09693e+06	6.75519e+06	9.27844e+06	5.27241e+06	5.95567e+06	7.59938e+06	6.66325e+06	0.621624	0.0592768	1.13286	0.67437	0.113127	0.903258	0.751801	0.245973	0.79494	0.713419	0.11664	0.942809	1.20942	0.38956	0.988703	1.0579	0.720986	0.377929
POS1650	PE(15:0/22:3)+Li	PE(37:3)+Li	PE	(15:0/22:3)	(15:0)	(22:3)		C42 H78 O8 N1 P1 Li1	762.562	11.2314	2.12982e+06	1.98034e+06	1.70786e+06	3.19803e+06	2.46649e+06	3.08827e+06	1.56331e+06	932399	878228	1.37519e+06	1.02742e+06	1.30599e+06	1.21521e+06	2.13356e+06	1.17721e+06	1.36238e+06	1.70503e+06	1.47775e+06	0.38547	0.00479271	1.32981	0.423706	0.00259696	1.20492	0.51709	0.0219172	1.24	0.519281	0.00488908	1.25725	1.34145	0.371897	1.02201	1.22557	0.1295	1.38474
POS1651	PE(26:1/11:2)+Li	PE(37:3)+Li	PE	(26:1/11:2)	(26:1)	(11:2)		C42 H78 O8 N1 P1 Li1	762.562	11.87	2.03723e+06	2.01652e+06	1.91466e+06	2.22861e+06	51587.2	867828	739717	356674	445202	792150	476418	536246	696147	1.28833e+06	1.63266e+06	1.67638e+06	1.72518e+07	814641	0.489702	0.45339	0.574588	0.573317	0.524148	0.430627	1.14902	0.832153	0.159359	6.2715	0.36188	0.621281	2.34636	0.0802896	1.72747	10.939	0.325689	0.980531
POS1655	PE(15:0/22:4)+Li	PE(37:4)+Li	PE	(15:0/22:4)	(15:0)	(22:4)		C42 H76 O8 N1 P1 Li1	760.546	10.1087	5.33842e+06	4.4093e+06	4.25589e+06	3.90993e+06	2.54422e+06	3.15348e+06	5.49366e+06	2.25434e+06	2.65489e+06	3.75583e+06	4.32577e+06	5.25961e+06	6.55152e+06	4.10365e+06	2.89038e+06	3.56988e+06	1.25588e+07	6.50249e+06	1.08277	0.820365	0.169265	1.38861	0.102583	0.902833	1.40987	0.316241	0.701826	2.35555	0.180054	0.844986	1.30209	0.518894	0.75828	1.69634	0.312635	1.00365
POS1656	PE(23:1/14:3)+Li	PE(37:4)+Li	PE	(23:1/14:3)	(23:1)	(14:3)		C42 H76 O8 N1 P1 Li1	760.546	10.9383	6.53199e+06	5.58187e+06	5.57699e+06	7.94907e+06	3.82169e+06	5.28524e+06	3.33627e+06	1.68543e+06	2.76783e+06	5.21877e+06	3.90628e+06	5.25729e+06	4.67555e+06	4.26208e+06	4.00714e+06	5.78539e+06	1.6034e+07	6.8672e+06	0.456703	0.0765566	1.0943	0.843242	0.526791	0.429082	0.758957	0.325475	0.691067	1.68191	0.326238	0.657118	1.66182	0.0301403	1.94592	1.99457	0.219833	1.1802
POS1657	PE(18:4/19:0)+Li	PE(37:4)+Li	PE	(18:4/19:0)	(18:4)	(19:0)		C42 H76 O8 N1 P1 Li1	760.546	11.6	1.40904e+06	1.44513e+06	1.55398e+06	2.17985e+06	3.59487e+06	652063	2.67705e+06	447157	1.36314e+06	426676	595725	1.7313e+06	1.09968e+06	2.26267e+06	909638	932386	5.42808e+06	2.07675e+06	0.698225	0.577658	0.376085	0.428473	0.264089	0.663818	0.664716	0.491328	0.500621	1.31282	0.695826	0.295043	0.952008	0.930481	0.105595	3.06395	0.250155	1.11979
POS1658	PE(19:1/18:4)+Li	PE(37:5)+Li	PE	(19:1/18:4)	(19:1)	(18:4)		C42 H74 O8 N1 P1 Li1	758.531	9.23685	4.22999e+06	4.22414e+06	4.61265e+06	3.63745e+06	1.87318e+06	2.45721e+06	3.34196e+06	1.50008e+06	2.27621e+06	3.68398e+06	3.87834e+06	3.98659e+06	4.28157e+06	2.5503e+06	2.37545e+06	4.2819e+06	3.88803e+06	7.30466e+06	0.893374	0.723006	0.277839	1.44944	0.0859517	0.927347	1.15556	0.632603	0.353361	1.94213	0.104883	0.945416	1.29348	0.438107	0.899697	1.33992	0.293435	1.03831
POS1659	PE(37:5)+Li	PE(37:5)+Li	PE	(37:5)	(37:5)			C42 H74 O8 N1 P1 Li1	758.531	10.1237	1.36358e+06	1.09696e+06	1.09567e+06	1.20695e+06	670713	617734	614091	778039	1.47288e+06	396913	561568	1.37085e+06	3.08456e+06	4.48209e+06	1.46987e+06	501831	1.62834e+06	2.05034e+06	1.14812	0.722747	0.241227	0.933449	0.883629	0.0974695	3.62128	0.0705438	1.09494	1.67529	0.323302	0.645676	3.15409	0.0864399	1.70583	1.79473	0.325876	0.980202
POS166	DG(17:2)+K	DG(17:2)+K	DG	(17:2)	(17:2)			C20 H34 O5 K1	393.204	0.935882	1.06245e+06	1.02331e+06	1.10115e+06	197859	298040	269818	358078	944536	1.09803e+06	1.29144e+06	765443	820905	1.72593e+06	948912	1.02997e+06	2.03352e+06	2.39753e+06	778748	3.13515	0.0746597	1.07211	3.75828	0.01422	1.11923	4.83835	0.0169039	1.26123	6.80382	0.0393312	1.11865	1.54326	0.263136	1.24149	1.81035	0.20779	1.20511
POS1661	PE(37:6)+Li	PE(37:6)+Li	PE	(37:6)	(37:6)			C42 H72 O8 N1 P1 Li1	756.515	10.299	241197	244722	260033	428953	153621	172064	77809.5	14429.1	33251.8	78775.1	36200	42285.1	30576.3	126387	70149.2	252295	3.23306e+06	126261	0.166292	0.0821295	1.08283	0.208392	0.0910007	0.937816	0.300956	0.131971	0.970973	4.7859	0.402972	0.577144	1.8098	0.36982	1.02596	22.9659	0.320125	0.990343
POS1667	PE(20:0/18:1)+H	PE(38:1)+H	PE	(20:0/18:1)	(20:0)	(18:1)		C43 H85 O8 N1 P1	774.601	16.4324	1.16822e+08	1.16066e+08	1.12995e+08	1.29372e+08	1.40301e+08	1.83972e+08	1.2952e+08	8.64659e+07	7.67731e+07	6.67254e+07	7.77916e+07	8.10601e+07	8.04266e+07	1.33738e+08	9.45443e+07	5.90472e+07	6.12617e+07	9.9645e+07	0.645348	0.0824195	1.05109	0.497255	0.0115908	1.13914	0.680508	0.10441	1.02292	0.484859	0.0214973	1.17645	1.05448	0.826612	0.264364	0.975072	0.89906	0.135316
POS1668	PE(20:0/18:1)+Na	PE(38:1)+Na	PE	(20:0/18:1)	(20:0)	(18:1)		C43 H84 O8 N1 P1 Na1	796.583	16.4324	3.27187e+07	3.24679e+07	3.20542e+07	3.81189e+07	4.08815e+07	5.30741e+07	3.70337e+07	2.56102e+07	2.21922e+07	1.87145e+07	2.2696e+07	2.1806e+07	2.29209e+07	3.76297e+07	2.7125e+07	1.74606e+07	1.75893e+07	2.81912e+07	0.642336	0.0703065	1.07937	0.478642	0.00844907	1.1554	0.663835	0.0799857	1.07401	0.478829	0.0168257	1.19516	1.03347	0.887253	0.171457	1.00039	0.998356	0.00220007
POS1669	PE(20:0e/18:1)+Na	PE(38:1e)+Na	PE	(20:0e/18:1)	(20:0e)	(18:1)		C43 H86 O7 N1 P1 Na1	782.603	17.0732	6.93614e+07	6.23751e+07	6.33947e+07	63526552	7.47925e+07	1.00248e+08	7.00634e+07	5.40921e+07	4.74732e+07	3.73434e+07	4.05575e+07	4.57464e+07	5.62709e+07	7.61066e+07	5.62326e+07	3.47841e+07	3.83583e+07	6.4777e+07	0.719415	0.155362	0.911992	0.518291	0.0262788	1.08138	0.790596	0.260585	0.775041	0.578116	0.0803019	1.02048	1.09894	0.580343	0.655048	1.11543	0.651781	0.474958
POS167	DG(17:2)+Na	DG(17:2)+Na	DG	(17:2)	(17:2)			C20 H34 O5 Na1	377.23	0.935882	2.67132e+06	2.65134e+06	2.53503e+06	886719	1.01449e+06	962762	1.08772e+06	1.24551e+06	5.51542e+06	3.55691e+06	2.30902e+06	3.15277e+06	2.68524e+06	2.82493e+06	2.72383e+06	7.05073e+06	7.7887e+06	2.61652e+06	2.74047	0.315961	0.699693	3.14902	0.00514792	1.17019	2.87503	5.62224e-06	1.41166	6.09501	0.0395255	1.11766	1.0491	0.93371	0.100683	1.93553	0.164774	1.29937
POS1670	PE(20:0e/18:1)+H	PE(38:1e)+H	PE	(20:0e/18:1)	(20:0e)	(18:1)		C43 H87 O7 N1 P1	760.621	17.0732	2.4809e+08	2.25256e+08	2.26474e+08	2.07297e+08	2.52954e+08	3.44877e+08	2.51311e+08	1.85299e+08	1.65839e+08	1.23402e+08	1.48408e+08	1.60497e+08	1.93222e+08	2.81995e+08	1.9844e+08	1.12997e+08	1.24715e+08	2.48547e+08	0.748265	0.232187	0.793523	0.536942	0.0413273	1.03592	0.836708	0.42718	0.571554	0.603952	0.147564	0.901016	1.1182	0.572629	0.667835	1.1248	0.708122	0.395811
POS1671	PE(38:1e)+K	PE(38:1e)+K	PE	(20:0e/18:1)	(20:0e)	(18:1)		C43 H86 O7 N1 P1 K1	798.577	17.0732	2.56761e+06	2.22985e+06	2.44939e+06	3.39541e+06	3.69896e+06	5.87608e+06	3.09142e+06	1.99092e+06	1.69059e+06	1.46189e+06	1.44122e+06	1.99365e+06	1.88396e+06	3511993	2.3243e+06	1.20462e+06	1.57461e+06	2.61332e+06	0.522182	0.0809717	1.05792	0.377533	0.0284057	1.07741	0.595219	0.129954	0.974888	0.415757	0.0466148	1.09835	1.13987	0.650711	0.540309	1.10125	0.736898	0.355895
POS1673	PE(20:0p/18:1)+H	PE(38:1p)+H	PE	(20:0p/18:1)	(20:0p)	(18:1)		C43 H85 O7 N1 P1	758.606	16.9339	1.68458e+08	1.7748e+08	1.77745e+08	1.02646e+08	1.07311e+08	1.44274e+08	1.59519e+08	1.08529e+08	1.67402e+07	1.04396e+08	118531360	9.61749e+07	1.45244e+08	1.25338e+08	1.48054e+08	9.05637e+07	1.20657e+08	3.77329e+07	0.80396	0.625123	0.353475	0.900831	0.470222	0.465994	1.18182	0.225192	0.823764	0.7028	0.272199	0.70467	1.46999	0.351853	1.06048	0.780168	0.404285	0.847757
POS1674	PE(20:0p/18:1)+Na	PE(38:1p)+Na	PE	(20:0p/18:1)	(20:0p)	(18:1)		C43 H84 O7 N1 P1 Na1	780.588	16.9339	4.98091e+07	5.01974e+07	5.00723e+07	3.18893e+07	3.32102e+07	4.29088e+07	4.6286e+07	3.4017e+07	4.84849e+06	3.1643e+07	3.30115e+07	2.74159e+07	4.42674e+07	3.49472e+07	4.21487e+07	2.73333e+07	3.62867e+07	9.82516e+06	0.78838	0.582904	0.397293	0.852438	0.240812	0.714202	1.12365	0.376141	0.62986	0.679996	0.24732	0.735056	1.42526	0.392617	0.982991	0.797706	0.478533	0.730186
POS1678	PE(19:1/19:1)+H	PE(38:2)+H	PE	(19:1/19:1)	(19:1)	(19:1)		C43 H83 O8 N1 P1	772.585	10.9384	2.26757e+06	2.97038e+06	2.71507e+06	1.13248e+06	1.37004e+06	1.45063e+06	1.53098e+06	1.29177e+06	1.7031e+06	2.54807e+06	1.42447e+06	2.04041e+06	3.64171e+06	2.19191e+06	3.74671e+06	4.11518e+06	5.95272e+06	2.91146e+06	1.14487	0.279622	0.768375	1.52106	0.112501	0.878437	2.42347	0.0213363	1.2424	3.2833	0.0277123	1.15404	2.1168	0.030868	1.94184	2.15857	0.0693197	1.55913
POS1679	PE(38:2)+Li	PE(38:2)+Li	PE	(19:1/19:1)	(19:1)	(19:1)		C43 H82 O8 N1 P1 Li1	778.593	10.9384	1.90013e+06	1.59454e+06	1.4707e+06	2.11226e+06	732840	646621	811869	560930	554798	1.0889e+06	682237	765813	915989	4.65782e+06	2.34985e+06	1.2864e+06	8.26698e+06	1.20934e+06	0.552048	0.340531	0.695778	0.726562	0.552006	0.399558	2.26927	0.281885	0.746468	3.08235	0.367447	0.615127	4.11064	0.141519	1.53613	4.24238	0.306879	1.01396
POS168	DG(6:0/11:4)+K	DG(17:4)+K	DG	(6:0/11:4)	(6:0)	(11:4)		C20 H30 O5 K1	389.172	0.93989	1.27373e+06	1.21469e+06	1.21823e+06	241606	268705	383101	137722	195466	835585	1.95646e+06	570476	1.764e+06	2.39291e+06	1.07776e+06	1.1453e+06	3.51953e+06	2.06338e+06	1.03511e+06	1.30821	0.70759	0.27876	4.80286	0.0600769	0.980095	5.16668	0.0446849	1.16236	7.40757	0.0574102	1.06508	3.94942	0.075874	1.74346	1.54232	0.408571	0.840787
POS1681	PE(20:1/18:1)+H	PE(38:2)+H	PE	(20:1/18:1)	(20:1)	(18:1)		C43 H83 O8 N1 P1	772.585	15.541	9.389e+07	9.24268e+07	9.42163e+07	174715651	1.54529e+08	1.84447e+08	9.30879e+07	7.41337e+07	6.71952e+07	53431527	5.54504e+07	5.98053e+07	6.25132e+07	1.00419e+08	7.42882e+07	5.94449e+07	6.73384e+07	6.24577e+07	0.456338	0.00136327	1.36455	0.328382	0.000217041	1.23733	0.461795	0.00294558	1.35131	0.368394	0.000287811	1.31393	1.01196	0.948568	0.0780956	1.12185	0.082382	1.51682
POS1682	PE(38:2)+Na	PE(38:2)+Na	PE	(20:1/18:1)	(20:1)	(18:1)		C43 H82 O8 N1 P1 Na1	794.567	15.541	5.46921e+06	4.18097e+06	3.54752e+06	1.23407e+07	1.06043e+07	1.20505e+07	5.08374e+06	4.66322e+06	2.288e+06	1.68208e+06	2.25159e+06	962012	2.01615e+06	3.08382e+06	3.76672e+06	2.56921e+06	3.30094e+06	1.28644e+06	0.3439	0.00170468	1.36135	0.139895	0.00010525	1.24092	0.253367	0.000298445	1.39431	0.2045	0.000310816	1.31004	0.736745	0.354095	1.05614	1.46182	0.340426	0.954837
POS1683	PE(16:0e/22:2)+Na	PE(38:2e)+Na	PE	(16:0e/22:2)	(16:0e)	(22:2)		C43 H84 O7 N1 P1 Na1	780.588	16.1746	682904	890926	775227	1.15145e+07	1.00281e+07	1.59235e+07	942677	257870	192379	324322	222302	357989	637916	525737	758713	227189	514978	77367.4	0.0371782	0.00253766	1.34849	0.0241448	0.00233505	1.20421	0.0513093	0.00259896	1.35517	0.021874	0.00233535	1.28134	1.38009	0.517888	0.759998	0.90595	0.843567	0.210156
POS1686	PE(20:1p/18:1)+H	PE(38:2p)+H	PE	(20:1p/18:1)	(20:1p)	(18:1)		C43 H83 O7 N1 P1	756.59	16.026	3.89332e+07	3.95051e+07	3.90607e+07	3.84895e+07	3.63298e+07	4.67723e+07	3.89573e+07	723266	5.0501e+06	1.84524e+07	1.54503e+07	1.51612e+07	3.62193e+07	2.82874e+07	3.65774e+07	1.95813e+07	3.15903e+07	1.21005e+07	0.367876	0.109741	0.994511	0.403514	0.00195938	1.20915	0.831341	0.177083	0.895586	0.520365	0.0404526	1.10028	2.25984	0.204003	1.37558	1.28958	0.458098	0.761921
POS1689	PE(18:1/20:2)+Li	PE(38:3)+Li	PE	(18:1/20:2)	(18:1)	(20:2)		C43 H80 O8 N1 P1 Li1	776.578	10.0154	4.688e+07	4.72278e+07	4.91925e+07	3.62777e+07	1.65023e+07	2.28437e+07	1.17264e+07	6.06917e+06	8.74803e+06	3.20926e+07	9.16286e+06	1.17635e+07	1.3969e+07	2.01514e+07	1.59589e+07	8.79038e+07	742351325	3.04888e+07	0.350996	0.0539725	1.14947	0.701089	0.463367	0.492093	0.662216	0.235747	0.808753	11.3819	0.315749	0.675287	1.88668	0.0327256	1.93164	16.2346	0.303869	1.01937
POS169	DG(17:4)+H	DG(17:4)+H	DG	(6:0/11:4)	(6:0)	(11:4)		C20 H31 O5	351.217	0.93989	3.08069e+06	3.04451e+06	2.58884e+06	1.29528e+06	1.34297e+06	1.31714e+06	1.54536e+06	1.62113e+06	4.90455e+06	3.1088e+06	2.73092e+06	3.78963e+06	2.53408e+06	5.30333e+06	3.74877e+06	5.23629e+06	6.01398e+06	2.55637e+06	2.04051	0.283138	0.740962	2.43448	0.00365487	1.18634	2.92921	0.0337476	1.19661	3.49059	0.0350069	1.13101	1.43553	0.439653	0.896918	1.43381	0.271338	1.07929
POS1690	PE(26:1/12:2)+Li	PE(38:3)+Li	PE	(26:1/12:2)	(26:1)	(12:2)		C43 H80 O8 N1 P1 Li1	776.578	10.6077	6.3646e+06	5.91712e+06	6.33701e+06	5.62458e+06	5.80275e+06	7.29546e+06	3.5291e+06	3.44539e+06	2.35271e+06	3.87641e+06	2.09712e+06	2.30222e+06	3.51031e+06	6.02761e+06	3.95277e+06	5.25617e+06	2.48116e+07	3.89561e+06	0.498174	0.00859614	1.29549	0.442015	0.0107508	1.15	0.720549	0.136993	0.962444	1.81401	0.495187	0.481229	1.44638	0.183298	1.42615	4.10396	0.275223	1.07199
POS1692	PE(38:3)+H	PE(38:3)+H	PE	(38:3)	(38:3)			C43 H81 O8 N1 P1	770.569	13.035	1.88606e+07	2.8178e+07	1.69031e+07	1.85881e+07	9.11158e+06	1.0357e+07	1.61811e+07	1.50309e+07	7.04452e+06	2.44292e+07	1.15341e+07	1.53012e+07	1.26308e+07	2.63259e+07	1.51054e+07	2.34956e+07	3.52571e+07	2.42018e+07	1.00525	0.987917	0.0174698	1.34706	0.415099	0.495406	1.42057	0.359316	0.649734	2.17976	0.036303	1.12079	1.41315	0.359938	1.04487	1.61817	0.12208	1.40392
POS1693	PE(38:3)+Li	PE(38:3)+Li	PE	(38:3)	(38:3)			C43 H80 O8 N1 P1 Li1	776.578	13.3653	5.03113e+06	4.5339e+06	4.39913e+06	6.66201e+06	5.30359e+06	5.42254e+06	3.07435e+06	3.04771e+06	2.20184e+06	3.55717e+06	3.11285e+06	5.33931e+06	3.70526e+06	3.17312e+06	2.22658e+06	3.92273e+06	3.0705e+06	4.49855e+06	0.478712	0.0043759	1.33767	0.690662	0.0904742	0.933608	0.523631	0.0107811	1.29299	0.660898	0.0307169	1.14396	1.09383	0.642094	0.554191	0.956905	0.839182	0.216093
POS1695	PE(16:0e/22:3)+Na	PE(38:3e)+Na	PE	(16:0e/22:3)	(16:0e)	(22:3)		C43 H82 O7 N1 P1 Na1	778.572	16.0319	8.65418e+06	8.77698e+06	8.41585e+06	9.85574e+06	8.59956e+06	1.06819e+07	8.86448e+06	3.65271e+06	4.83544e+06	4.0656e+06	3.22529e+06	2.86503e+06	8.52748e+06	6.53987e+06	8.40495e+06	4.41646e+06	7.00818e+06	3.3205e+06	0.595548	0.0807112	1.05925	0.348555	0.000839836	1.22524	0.805577	0.0993087	1.03281	0.506058	0.0184809	1.17622	1.35267	0.29725	1.16953	1.45187	0.254136	1.11208
POS1699	PE(38:4)+Li	PE(38:4)+Li	PE	(38:4)	(38:4)			C43 H78 O8 N1 P1 Li1	774.562	10.075	2.30544e+06	2.66391e+06	2.60322e+06	3.24911e+06	1.80202e+06	2.09114e+06	1.81655e+06	1.22726e+06	982217	2.70755e+06	1.69762e+06	4.15476e+06	6.03036e+06	1.37905e+07	1.9317e+06	5.63204e+06	1.28325e+07	2.96136e+06	0.56369	0.109703	1.02539	1.19849	0.603348	0.327022	3.04561	0.237066	0.806373	2.99987	0.185444	0.842746	5.40298	0.165327	1.472	2.50304	0.230243	1.1591
POS17	Cer(d14:0/18:0)+H	Cer(d32:0)+H	Cer	(d14:0/18:0)	(d14:0)	(18:0)		C32 H66 O3 N1	512.504	13.0202	1.592e+07	1.64481e+07	1.54241e+07	9.99526e+06	1.36602e+07	1.74913e+07	1.52581e+07	1.889e+07	2.01219e+07	9.52845e+06	1.42904e+07	1.63162e+07	1.67387e+07	2.37668e+07	1.5955e+07	1.06363e+07	1.2663e+07	2.45775e+07	1.31894	0.169102	0.907683	0.975412	0.91463	0.0610683	1.37217	0.196176	0.865853	1.16356	0.668203	0.282608	1.04036	0.812425	0.286218	1.19289	0.61876	0.522063
POS170	DG(18:0)+Na	DG(18:0)+Na	DG	(18:0)	(18:0)			C21 H40 O5 Na1	395.277	3.353	1.085e+06	1.55853e+06	1.08114e+06	408273	261313	265147	620507	240223	1.20473e+06	1.78231e+06	3.13684e+06	1.7445e+06	502455	844433	2.00733e+06	2.27856e+06	2.14051e+06	1.5658e+06	2.20968	0.256039	0.777549	7.12894	0.0142951	1.13105	3.58842	0.153066	0.935442	6.40276	0.00166513	1.28839	1.62396	0.466918	0.848403	0.898137	0.678664	0.437015
POS1702	PE(20:2/18:2)+Na	PE(38:4)+Na	PE	(20:2/18:2)	(20:2)	(18:2)		C43 H78 O8 N1 P1 Na1	790.536	15.4132	1.04607e+07	1.31152e+07	1.40541e+07	12416365	1.18131e+07	1.16041e+07	1.12534e+07	1.48878e+07	1.50982e+07	1.45309e+07	1.45981e+07	1.46692e+07	1.28573e+07	1.26271e+07	1.47847e+07	1.5695e+07	1.80973e+07	1.32804e+07	1.15086	0.229408	0.793859	1.22227	0.000423115	1.22758	1.12378	0.111429	1.00978	1.31365	0.0567536	1.07312	0.976471	0.831362	0.257058	1.07476	0.476524	0.733286
POS1705	PE(18:0e/20:4)+Na	PE(38:4e)+Na	PE	(18:0e/20:4)	(18:0e)	(20:4)		C43 H80 O7 N1 P1 Na1	776.556	16.1456	3.19732e+07	3.0726e+07	3.12929e+07	3.39264e+07	3.57256e+07	3.69199e+07	3.20628e+07	2.94491e+07	3.38611e+07	3.08422e+07	3.02528e+07	2.97131e+07	3.29335e+07	2.98613e+07	3.33468e+07	2.82788e+07	2.68921e+07	3.10792e+07	0.894917	0.0734864	1.06398	0.852084	0.00481681	1.17846	0.902129	0.0682273	1.10078	0.809313	0.0108836	1.2216	1.00806	0.886705	0.172292	0.949804	0.298894	1.02837
POS1706	PE(16:1p/22:3)+Na	PE(38:4p)+Na	PE	(16:1p/22:3)	(16:1p)	(22:3)		C43 H78 O7 N1 P1 Na1	774.541	16.0095	3.01475e+07	3.02346e+07	3.10981e+07	2.51348e+07	2.80838e+07	2.84561e+07	3.00367e+07	2.68707e+07	1.02661e+07	2.65659e+07	3.02319e+07	2.48152e+07	2.93123e+07	2.60687e+07	2.85957e+07	2.59573e+07	2.44036e+07	1.36141e+07	0.822451	0.480505	0.502035	0.999244	0.991922	0.0069886	1.02819	0.622165	0.364353	0.783291	0.216213	0.772965	1.25015	0.418047	0.936054	0.783883	0.233844	1.1519
POS171	DG(18:0e)+Na	DG(18:0e)+Na	DG	(18:0e)	(18:0e)			C21 H42 O4 Na1	381.298	6.09712	8.26938e+06	8.88185e+06	9.0844e+06	9.37369e+06	8.83102e+06	9.74148e+06	10863693	1.03579e+07	1.14472e+07	1.05095e+07	1.01889e+07	1.05343e+07	9.98822e+06	1.13684e+07	1.03796e+07	1.00782e+07	9.33809e+06	1.10074e+07	1.16899	0.0186251	1.23909	1.1176	0.0188019	1.09551	1.13562	0.0609107	1.11879	1.08865	0.208007	0.775823	0.971453	0.580338	0.655056	0.974101	0.615278	0.527065
POS1713	PE(39:2)+Li	PE(39:2)+Li	PE	(39:2)	(39:2)			C44 H84 O8 N1 P1 Li1	792.609	13.7623	1.50986e+07	1.49622e+07	1.47088e+07	1.40078e+07	1.36167e+07	1.44445e+07	1.62193e+07	1.25271e+07	1.62945e+07	1.21503e+07	1.50309e+07	1.36076e+07	1.52731e+07	1.49615e+07	1.46607e+07	1.42686e+07	1.40009e+07	1.34273e+07	1.07064	0.477739	0.523938	0.96957	0.647752	0.286861	1.06718	0.0339215	1.19563	0.991155	0.737112	0.239735	0.996768	0.971031	0.0439748	1.02226	0.744833	0.34494
POS172	DG(18:1e)+Na	DG(18:1e)+Na	DG	(18:1e)	(18:1e)			C21 H40 O4 Na1	379.282	4.376	6.58537e+06	6.80489e+06	7.12689e+06	1.2695e+07	1.01947e+07	1.51045e+07	6.01779e+06	6.34219e+06	1.66837e+07	3.81671e+06	6.71878e+06	2.01772e+06	4.79957e+06	8.86909e+06	8.09547e+06	4.60234e+06	2.85483e+06	8.23924e+06	0.764425	0.473927	0.52281	0.330398	0.012618	1.1363	0.572828	0.0456997	1.15967	0.413126	0.025023	1.16781	0.749357	0.549604	0.706287	1.25039	0.643318	0.486976
POS1720	PE(18:1/22:0)+H	PE(40:1)+H	PE	(18:1/22:0)	(18:1)	(22:0)		C45 H89 O8 N1 P1	802.632	17.2952	2.49712e+06	2.44221e+06	2.47203e+06	3.09992e+06	2.30672e+06	3.76082e+06	2.99074e+06	2.05817e+06	1.96844e+06	916293	1.32019e+06	961632	1.38066e+06	3.32672e+06	1.86614e+06	926187	1.37895e+06	1.29327e+06	0.765462	0.249519	0.793505	0.348855	0.010584	1.14884	0.717049	0.296158	0.728165	0.392519	0.0137689	1.20821	0.936754	0.836043	0.249864	1.12517	0.518486	0.669308
POS1721	PE(20:0e/20:1)+H	PE(40:1e)+H	PE	(20:0e/20:1)	(20:0e)	(20:1)		C45 H91 O7 N1 P1	788.653	17.9093	4.81127e+06	4.55933e+06	4.6169e+06	1.05124e+07	1.2036e+07	1.4243e+07	6.13412e+06	3.02945e+06	3.80616e+06	1.34093e+06	1.61383e+06	3.08266e+06	4.0345e+06	4.02417e+06	7.15333e+06	2.07033e+06	2.29295e+06	5.64106e+06	0.35252	0.00513793	1.31216	0.164098	0.00106549	1.21583	0.413465	0.00872532	1.3049	0.27192	0.00486582	1.2588	1.17289	0.621242	0.587967	1.65706	0.358367	0.924089
POS1722	PE(40:1e)+Na	PE(40:1e)+Na	PE	(20:0e/20:1)	(20:0e)	(20:1)		C45 H90 O7 N1 P1 Na1	810.635	17.9093	1.62279e+06	1.45691e+06	1.32006e+06	1.78567e+06	2.19683e+06	2.45173e+06	1.20295e+06	460082	769424	896719	493057	1.24314e+06	927871	1.21749e+06	1.42977e+06	1.01941e+06	1.08729e+06	1.45177e+06	0.37805	0.0100253	1.27428	0.409205	0.012102	1.13687	0.555643	0.0171022	1.26039	0.553053	0.0153134	1.19767	1.46976	0.216722	1.34555	1.35153	0.292851	1.03938
POS1723	PE(18:0p/22:1)+H	PE(40:1p)+H	PE	(18:0p/22:1)	(18:0p)	(22:1)		C45 H89 O7 N1 P1	786.637	17.7798	8.43968e+06	9.02078e+06	9.24797e+06	4.43591e+06	4.6026e+06	5.54844e+06	6.42249e+06	4.21719e+06	1.3663e+06	6.85318e+06	5.43876e+06	6.42015e+06	8.07011e+06	5.58105e+06	8.67223e+06	6.46771e+06	8.40722e+06	1.87383e+06	0.823063	0.597918	0.378849	1.2828	0.0645731	0.968766	1.53037	0.0626753	1.11479	1.1482	0.732783	0.255707	1.85936	0.119703	1.5991	0.895077	0.757811	0.327068
POS1724	PE(22:1/18:2)+Li	PE(40:3)+Li	PE	(22:1/18:2)	(22:1)	(18:2)		C45 H84 O8 N1 P1 Li1	804.609	11.8086	9.41598e+06	1.21425e+07	1.1451e+07	1.16499e+07	3.57285e+06	4.46969e+06	2.65272e+06	1.02784e+06	2.65832e+06	3.83063e+06	1.54331e+06	3.32133e+06	4.05219e+06	1.26297e+07	8.22874e+06	1.20558e+07	9.90421e+07	3.51603e+06	0.321894	0.163684	0.936443	0.441553	0.238533	0.72536	1.26498	0.650609	0.335921	5.82019	0.359904	0.624616	3.92981	0.0710621	1.76139	13.1812	0.311813	1.00512
POS1725	PE(22:0/18:3)+Li	PE(40:3)+Li	PE	(22:0/18:3)	(22:0)	(18:3)		C45 H84 O8 N1 P1 Li1	804.609	12.252	5.72736e+06	6.73416e+06	6.84228e+06	3.4791e+06	491609	948594	1.08301e+06	434494	1.07399e+06	2.6118e+06	762286	1.60953e+06	1.51331e+06	4.85006e+06	4.78106e+06	1.16782e+07	6.59391e+07	1.93619e+06	0.526801	0.461466	0.561457	1.01307	0.985001	0.00917963	2.26545	0.223173	0.827052	16.1717	0.280048	0.718358	4.30039	0.0638633	1.78926	15.963	0.280103	1.06289
POS1726	PE(40:3p)+Na	PE(40:3p)+Na	PE	(40:3p)	(40:3p)			C45 H84 O7 N1 P1 Na1	804.588	17.0746	2.12556e+07	2.14279e+07	2.21613e+07	2.24922e+07	2.63221e+07	3.17185e+07	2.3251e+07	1.81382e+07	1.68997e+07	1.37459e+07	1.47075e+07	1.59744e+07	2.05604e+07	2.3641e+07	1.96455e+07	1.36752e+07	1.449e+07	2.04139e+07	0.723791	0.0884575	1.03322	0.551673	0.0119515	1.13591	0.792807	0.131124	0.972925	0.603222	0.035604	1.1276	1.09535	0.463675	0.854127	1.09344	0.566748	0.59756
POS1727	PE(22:2/18:2)+Li	PE(40:4)+Li	PE	(22:2/18:2)	(22:2)	(18:2)		C45 H82 O8 N1 P1 Li1	802.593	10.1956	5.66109e+07	5.63129e+07	5.89466e+07	4.82598e+07	8.5793e+06	1.15943e+07	2.27536e+07	1.44887e+07	5.74922e+06	2.19531e+07	5.55059e+06	9.86656e+06	1.7633e+07	8.31697e+07	2.2e+07	7.46874e+07	8.95538e+08	1.6317e+07	0.628225	0.568505	0.44782	0.546083	0.490835	0.460168	1.79449	0.503841	0.486879	14.4161	0.342065	0.644841	2.85644	0.287781	1.18918	26.3991	0.327514	0.977327
POS1728	PE(29:0/11:4)+Li	PE(40:4)+Li	PE	(29:0/11:4)	(29:0)	(11:4)		C45 H82 O8 N1 P1 Li1	802.593	10.8632	1.84059e+07	2.18722e+07	2.22435e+07	2.02866e+07	8.5945e+06	1.14467e+07	6.23466e+06	3.76059e+06	5.17094e+06	1.08256e+07	6.53323e+06	7.64946e+06	1.03221e+07	1.52873e+07	1.04838e+07	2.57754e+07	1.50721e+08	1.22647e+07	0.376073	0.0798086	1.08997	0.620124	0.244632	0.721131	0.894996	0.734311	0.253302	4.68067	0.325773	0.66327	2.37985	0.0172451	2.02807	7.54795	0.283425	1.05672
POS1729	PE(29:1/11:3)+Li	PE(40:4)+Li	PE	(29:1/11:3)	(29:1)	(11:3)		C45 H82 O8 N1 P1 Li1	802.593	11.14	5.03973e+06	5.08265e+06	4.77853e+06	6.19261e+06	2.94015e+06	3.58908e+06	2.57986e+06	1.57449e+06	1.45437e+06	4.02e+06	1.75544e+06	2.18301e+06	3.43567e+06	4.61612e+06	3.23711e+06	5.39722e+06	2.20565e+07	2.74079e+06	0.440873	0.0880884	1.07033	0.625573	0.260513	0.703602	0.887363	0.681977	0.304692	2.37344	0.395562	0.584899	2.01274	0.0276178	1.96042	3.79402	0.29009	1.04444
POS1730	PE(40:4)+Li	PE(40:4)+Li	PE	(40:4)	(40:4)			C45 H82 O8 N1 P1 Li1	802.593	13.4686	9.86422e+06	1.00052e+07	9.26236e+06	1.37488e+07	1.24621e+07	1.34899e+07	6.94922e+06	5.31258e+06	4.546e+06	8.1991e+06	4.59599e+06	8.74941e+06	7.7667e+06	9.43049e+06	4.79168e+06	7.63777e+06	6.29749e+06	6.78283e+06	0.423361	0.000708894	1.37482	0.542671	0.0112588	1.14734	0.553864	0.0139226	1.27625	0.521855	0.00033728	1.3125	1.30825	0.322322	1.11862	0.961642	0.849386	0.202284
POS1732	PE(20:2/20:2)+Na	PE(40:4)+Na	PE	(20:2/20:2)	(20:2)	(20:2)		C45 H82 O8 N1 P1 Na1	818.567	16.4324	1.30219e+07	1.34521e+07	1.33997e+07	1.57058e+07	1.65539e+07	2.0048e+07	1.49516e+07	1.09935e+07	9.43926e+06	7.97343e+06	8.54492e+06	9.73645e+06	1.0008e+07	1.52459e+07	1.17001e+07	7.51414e+06	8.0368e+06	1.17852e+07	0.676467	0.0557127	1.11559	0.50193	0.00368255	1.18811	0.706472	0.0658418	1.10685	0.522602	0.011669	1.21866	1.04436	0.827747	0.262618	1.04119	0.814912	0.249021
POS1734	PE(18:0p/22:4)+Na	PE(40:4p)+Na	PE	(18:0p/22:4)	(18:0p)	(22:4)		C45 H82 O7 N1 P1 Na1	802.572	16.9353	1.77817e+07	1.84054e+07	1.77695e+07	1.33939e+07	1.39448e+07	1.69179e+07	1.69448e+07	1.42998e+07	1.96265e+06	1.22751e+07	1.17268e+07	1.0491e+07	1.73633e+07	1.34006e+07	1.58795e+07	1.12806e+07	1.44803e+07	2.98546e+06	0.750335	0.480946	0.50601	0.779384	0.0553073	1.00767	1.05393	0.643454	0.342793	0.649538	0.223869	0.764404	1.40461	0.399964	0.969328	0.8334	0.60989	0.53482
POS1736	PE(40:5)+Li	PE(40:5)+Li	PE	(40:5)	(40:5)			C45 H80 O8 N1 P1 Li1	800.578	9.15	9.9876e+06	1.01758e+07	1.15165e+07	15967552	7.79786e+06	7.48528e+06	5.75434e+06	1.60859e+06	4.37116e+06	7.33124e+06	5.53091e+06	7.75431e+06	1.18399e+07	9.03735e+06	5.65044e+06	8.40315e+06	1.7275e+07	1.00015e+07	0.375482	0.0984986	1.04352	0.659712	0.28283	0.669814	0.848866	0.658526	0.32825	1.14172	0.723873	0.253843	2.26073	0.0849988	1.71084	1.73064	0.14893	1.33664
POS1739	PE(40:6)+Li	PE(40:6)+Li	PE	(40:6)	(40:6)			C45 H78 O8 N1 P1 Li1	798.562	10.023	2.80534e+06	3.05292e+06	3.3788e+06	1.96744e+06	699252	1.51871e+06	526977	237819	369713	1.05847e+06	412360	545142	731176	1.97787e+06	799427	3.87474e+06	1.64904e+08	1.12277e+06	0.271064	0.0556749	1.14702	0.481669	0.160451	0.835694	0.838266	0.702228	0.284891	40.5939	0.365294	0.618554	3.0925	0.127998	1.57462	84.2775	0.359706	0.921817
POS1741	PE(40:6)+Na	PE(40:6)+Na	PE	(40:6)	(40:6)			C45 H78 O8 N1 P1 Na1	814.536	10.6925	556309	812920	847925	375220	318239	161133	121734	43812.9	69500.5	141661	81835.8	8848.08	82820.6	450974	82962.6	766842	7.00728e+06	92549.6	0.27504	0.038509	1.17258	0.271878	0.0498949	1.01455	0.721698	0.597402	0.389728	9.20517	0.34833	0.638558	2.62398	0.36566	1.0339	33.8577	0.312049	1.00469
POS1742	PE(40:8p)+Na	PE(40:8p)+Na	PE	(40:8p)	(40:8p)			C45 H74 O7 N1 P1 Na1	794.51	12.325	8.84376e+06	1.06234e+07	1.3806e+07	7.42224e+06	7.18146e+06	7.75273e+06	9.51207e+06	1.10068e+07	7.09595e+06	1.14606e+07	1.03137e+07	1.13352e+07	1.03406e+07	1.38938e+07	1.23478e+07	1.18724e+07	1.29469e+07	1.33441e+07	1.23521	0.202566	0.839649	1.48098	0.000851385	1.21478	1.63632	0.0104064	1.29497	1.70704	0.000359717	1.30649	1.32473	0.123333	1.5883	1.15264	0.0417885	1.66262
POS1744	PE(41:1p)+Na	PE(41:1p)+Na	PE	(41:1p)	(41:1p)			C46 H90 O7 N1 P1 Na1	822.635	16.443	899507	918702	1.05978e+06	2.68437e+06	2.98706e+06	4.60069e+06	1.24146e+06	536816	325792	192915	122760	100512	534884	1.63444e+06	883404	248728	440829	887576	0.204833	0.014259	1.26032	0.0405162	0.00526724	1.17762	0.297186	0.0237571	1.23259	0.153535	0.00970797	1.22746	1.45087	0.499592	0.791417	3.78948	0.113092	1.42786
POS1745	PE(41:3p)+H	PE(41:3p)+H	PE	(41:3p)	(41:3p)			C46 H87 O7 N1 P1	796.621	16.436	1.06852e+07	1.22028e+07	1.072e+07	1.75177e+07	2.2132e+07	3.37878e+07	1.64172e+07	1.04045e+07	9.3428e+06	7.09563e+06	9.1151e+06	7.08763e+06	1.18296e+07	1.74844e+07	1.01471e+07	8.11003e+06	7.20815e+06	1.12912e+07	0.492453	0.0797286	1.05655	0.317254	0.0267986	1.08006	0.537342	0.100588	1.03067	0.36234	0.035399	1.12751	1.09115	0.742991	0.394033	1.14211	0.47757	0.731671
POS1746	PE(19:0/22:4)+Na	PE(41:4)+Na	PE	(19:0/22:4)	(19:0)	(22:4)		C46 H84 O8 N1 P1 Na1	832.583	10.7019	2.26929e+07	2.42101e+07	2.28235e+07	1.6212e+07	2.29979e+07	2.27654e+07	3.17786e+07	1.29745e+07	2.87023e+07	1.75216e+07	2.01889e+07	1.82003e+07	2.12165e+07	2.73232e+07	2.18463e+07	1.81531e+07	1.62656e+07	2.84398e+07	1.18524	0.572493	0.442401	0.902147	0.440655	0.475365	1.13571	0.395864	0.606613	1.01425	0.949733	0.0318634	0.958214	0.875697	0.189107	1.12426	0.581488	0.575988
POS1747	PE(30:0/11:4)+H	PE(41:4)+H	PE	(30:0/11:4)	(30:0)	(11:4)		C46 H85 O8 N1 P1	810.601	15.6529	4.94949e+08	6.13675e+08	7.068e+08	4.91754e+08	510142676	626826679	5.82227e+08	6.22512e+08	6.22052e+08	6.63305e+08	6.87093e+08	7.49228e+08	6.56445e+08	6.65433e+08	6.9614e+08	6.96659e+08	6.80487e+08	6.7734e+08	1.12161	0.210816	0.835539	1.28912	0.0337102	1.05543	1.23902	0.0419133	1.17092	1.26141	0.0293101	1.13255	1.10468	0.0238328	1.98341	0.978501	0.597915	0.552116
POS1749	PE(20:5/21:0)+Na	PE(41:5)+Na	PE	(20:5/21:0)	(20:5)	(21:0)		C46 H82 O8 N1 P1 Na1	830.567	9.96192	3.63654e+07	3.68948e+07	3.6067e+07	5.2187e+07	5.71512e+07	5.62332e+07	4.64946e+07	1.81387e+07	3.72429e+07	1.20691e+07	1.76443e+07	2.32019e+07	2.92109e+07	4.74498e+07	3.57135e+07	1.31276e+07	1.38648e+07	2.91503e+07	0.615301	0.0666434	1.07884	0.319592	0.000455518	1.22443	0.678705	0.0330658	1.19891	0.339085	0.00257534	1.27785	1.10305	0.741798	0.3959	1.06099	0.869258	0.175448
POS1750	PE(42:0)+H	PE(42:0)+H	PE	(42:0)	(42:0)			C47 H95 O8 N1 P1	832.679	19.847	5.939e+06	7.1478e+06	7.24392e+06	2.13293e+06	2.07861e+06	2.17868e+06	3.75912e+06	3.89552e+06	8.12009e+06	8.07719e+06	9.13586e+06	7.26683e+06	5.11602e+06	3.05396e+06	6.93702e+06	7.95451e+06	6.56149e+06	1.15804e+07	2.46858	0.0942326	1.03581	3.83084	0.000371159	1.23097	2.36408	0.0607114	1.11992	4.0838	0.0117785	1.20171	0.95767	0.908491	0.139069	1.06603	0.751845	0.335276
POS1751	PE(42:2e)+H	PE(42:2e)+H	PE	(42:2e)	(42:2e)			C47 H93 O7 N1 P1	814.668	16.9614	4.11804e+07	4.17926e+07	4.1451e+07	2.76528e+07	2.38072e+07	3.87759e+07	2.11384e+07	2.31462e+07	3.18433e+08	6.0543e+07	5.45481e+07	7.0019e+07	3.5718e+07	1.80188e+07	2.9014e+07	5.17747e+07	5.04519e+07	4.45422e+07	4.01966	0.410248	0.58707	2.0514	0.00763011	1.15396	0.917049	0.733679	0.253961	1.6265	0.0197348	1.16932	0.228141	0.398801	0.971485	0.792873	0.0636677	1.57856
POS1752	PE(42:2p)+H	PE(42:2p)+H	PE	(42:2p)	(42:2p)			C47 H91 O7 N1 P1	812.653	17.5814	5.45871e+06	5.05358e+06	5.20604e+06	4.22225e+06	2.89746e+06	4.35831e+06	5.01024e+06	2.58667e+06	3.09693e+06	4.13888e+06	4.86834e+06	5.09036e+06	5.63338e+06	6.43817e+06	4.01275e+06	5.11389e+06	5.06287e+06	5.45349e+06	0.931681	0.779413	0.212869	1.22822	0.18593	0.770469	1.40131	0.145852	0.946219	1.36175	0.0453414	1.07664	1.50407	0.154813	1.49981	1.10872	0.177366	1.27082
POS1753	PE(20:3/22:1)+Na	PE(42:4)+Na	PE	(20:3/22:1)	(20:3)	(22:1)		C47 H86 O8 N1 P1 Na1	846.598	11.5717	7.78586e+06	7.77964e+06	7.26028e+06	4.64427e+06	7.0562e+06	6.8687e+06	7.91635e+06	3.56054e+06	8.04402e+06	5.27083e+06	6.32203e+06	5.57996e+06	6.5633e+06	7.77357e+06	6.30146e+06	7.10743e+06	7.81609e+06	1.04172e+07	1.05125	0.858155	0.167506	0.924802	0.606979	0.317614	1.11143	0.485084	0.506898	1.36467	0.150107	0.877354	1.05724	0.820988	0.27302	1.47563	0.0610301	1.58789
POS1754	PE(22:1/20:4)+Na	PE(42:5)+Na	PE	(22:1/20:4)	(22:1)	(20:4)		C47 H84 O8 N1 P1 Na1	844.583	10.8794	5.02872e+06	4.81674e+06	4.70813e+06	3.63874e+06	4.4518e+06	4.98578e+06	5.72627e+06	2.5271e+06	5.46046e+06	2.3175e+06	2.87754e+06	3.57409e+06	5.00782e+06	6.0978e+06	3.51153e+06	2.71784e+06	3.2815e+06	6.20714e+06	1.04875	0.85587	0.161848	0.670611	0.0548213	0.996547	1.11783	0.576464	0.410072	0.93348	0.813399	0.182054	1.06587	0.824213	0.268055	1.39198	0.37207	0.900973
POS1755	PE(42:6)+Li	PE(42:6)+Li	PE	(42:6)	(42:6)			C47 H82 O8 N1 P1 Li1	826.593	11.84	543167	461813	503604	474855	54216	109802	53450	35538.7	39551.9	135715	27548.2	22786.3	155995	677500	368817	557346	6.53991e+06	130360	0.201199	0.267102	0.792927	0.291216	0.332355	0.6187	1.88193	0.402593	0.599237	11.3131	0.349176	0.636605	9.35355	0.077433	1.73777	38.8477	0.320051	0.990473
POS1756	PE(20:1/22:6)+Li	PE(42:7)+Li	PE	(20:1/22:6)	(20:1)	(22:6)		C47 H80 O8 N1 P1 Li1	824.578	10.2194	3.59679e+06	3.94516e+06	4.54076e+06	2.96251e+06	183567	690042	431047	308572	366508	1.23187e+06	326846	542632	1.35494e+06	9.22359e+06	1.22916e+06	6.02986e+06	2.30757e+08	1.00223e+06	0.288345	0.347283	0.694569	0.547779	0.55427	0.402071	3.07803	0.393094	0.609774	61.9869	0.361513	0.622816	10.6748	0.248646	1.27314	113.16	0.358319	0.924171
POS1758	PE(31:1/12:0)+Na	PE(43:1)+Na	PE	(31:1/12:0)	(31:1)	(12:0)		C48 H94 O8 N1 P1 Na1	866.661	17.6669	1.11401e+07	1.05434e+07	1.0529e+07	1.69636e+07	8.2831e+06	1.09208e+07	1.8989e+07	1.57907e+07	8.27925e+06	4.54208e+06	2.81766e+06	3.06826e+06	9.71216e+06	2.01194e+07	8.33208e+06	3.69721e+06	3.41987e+06	2.46483e+06	1.19054	0.60379	0.35658	0.288325	0.030833	1.0763	1.05519	0.89012	0.103419	0.264932	0.0269456	1.15169	0.886313	0.755398	0.37465	0.918865	0.68885	0.422727
POS1761	PE(32:1/11:3)+Na	PE(43:4)+Na	PE	(32:1/11:3)	(32:1)	(11:3)		C48 H88 O8 N1 P1 Na1	860.614	12.3706	1.62651e+08	1.68871e+08	1.72497e+08	1.08344e+08	1.33731e+08	1.31017e+08	1.82894e+08	1.0475e+08	1.96661e+08	1.58398e+08	175869636	1.76131e+08	1.67985e+08	1.65147e+08	1.77301e+08	1.62891e+08	1.63754e+08	197269842	1.29809	0.280453	0.765727	1.36802	0.0100672	1.15407	1.36812	0.006627	1.31943	1.40425	0.0223583	1.15898	1.05395	0.777813	0.339768	1.02648	0.741643	0.349341
POS1762	PE(32:1/11:3)+H	PE(43:4)+H	PE	(32:1/11:3)	(32:1)	(11:3)		C48 H89 O8 N1 P1	838.632	16.713	5.8297e+07	5.88237e+07	5.41088e+07	1.70808e+08	1.08709e+08	1.66463e+08	6.79338e+07	4.99464e+07	2.83858e+07	1.81486e+07	1.99212e+07	1.82183e+07	3.82724e+07	7.66001e+07	3.60775e+07	1.72768e+07	1.78597e+07	2.86103e+07	0.327966	0.0123078	1.28781	0.126212	0.00291101	1.20051	0.338469	0.0147823	1.27171	0.142937	0.00332047	1.2734	1.03202	0.932929	0.101871	1.13251	0.541525	0.634833
POS1763	PE(22:4/21:1)+Na	PE(43:5)+Na	PE	(22:4/21:1)	(22:4)	(21:1)		C48 H86 O8 N1 P1 Na1	858.598	11.685	9.22169e+07	9.84885e+07	9.98207e+07	7.22602e+07	8.38115e+07	8.84262e+07	1.08964e+08	4.86683e+07	1.04252e+08	6.51591e+07	8.11978e+07	9.09065e+07	1.10671e+08	1.26718e+08	9.94308e+07	6.01982e+07	8.03138e+07	110382621	1.07111	0.785857	0.22712	0.970411	0.800155	0.152891	1.3776	0.0293189	1.21137	1.02616	0.89626	0.0801625	1.28614	0.298398	1.16717	1.05745	0.795472	0.275493
POS1764	PE(44:0e)+Na	PE(44:0e)+Na	PE	(44:0e)	(44:0e)			C49 H100 O7 N1 P1 Na1	868.713	19.244	1.08544e+07	1.17324e+07	1.28435e+07	1.23773e+07	7.10348e+06	6.53615e+06	1.13747e+07	1.08924e+06	1.34413e+06	2.99588e+06	1.3577e+06	2.57705e+06	5.45493e+06	2.85891e+06	4.68611e+07	5.41312e+06	3.54774e+07	1.38588e+07	0.530732	0.351633	0.655713	0.266389	0.0297239	1.07635	2.12073	0.536043	0.453966	2.10437	0.353998	0.627085	3.99586	0.399918	0.969414	7.89962	0.150062	1.33392
POS1767	PE(22:2/22:2)+Na	PE(44:4)+Na	PE	(22:2/22:2)	(22:2)	(22:2)		C49 H90 O8 N1 P1 Na1	874.63	13.0808	8.76092e+06	9.80593e+06	8.57784e+06	5.99417e+06	7.06398e+06	6.22577e+06	8.09301e+06	3.78139e+06	1.04516e+07	6.46151e+06	9.30665e+06	8.29039e+06	8.47886e+06	1.01313e+07	9.55403e+06	1.0358e+07	1.04593e+07	1.3556e+07	1.15775	0.635488	0.369184	1.2476	0.149498	0.850068	1.4605	0.00709898	1.31605	1.78248	0.0101989	1.21395	1.2615	0.388193	0.991261	1.42873	0.0621968	1.58374
POS1768	PE(22:1/22:4)+Na	PE(44:5)+Na	PE	(22:1/22:4)	(22:1)	(22:4)		C49 H88 O8 N1 P1 Na1	872.614	12.4671	5.51014e+06	5.99604e+06	4.96113e+06	4.51965e+06	4.99497e+06	5.49872e+06	5.05634e+06	1.92087e+06	4.45159e+06	2.08632e+06	4.35222e+06	4.35673e+06	4.49514e+06	7.73565e+06	4.39711e+06	3.889e+06	5.48111e+06	6.24084e+06	0.761242	0.298608	0.69805	0.719045	0.156485	0.808214	1.10754	0.659476	0.326438	1.0398	0.803263	0.166537	1.45491	0.300294	1.16327	1.44609	0.192588	1.23741
POS1771	PE(22:3/23:0)+Na	PE(45:3)+Na	PE	(22:3/23:0)	(22:3)	(23:0)		C50 H94 O8 N1 P1 Na1	890.661	14.067	2.16717e+07	2.18341e+07	2.18717e+07	1.79994e+07	2.60468e+07	2.65655e+07	2.36743e+07	1.14538e+07	1.75474e+07	9.97018e+06	1.72141e+07	1.11453e+07	2.12039e+07	3.24378e+07	2.13339e+07	1.07493e+07	9.16292e+06	2.46705e+07	0.745988	0.253563	0.746209	0.542822	0.0393068	1.03114	1.0618	0.769679	0.218502	0.63138	0.19962	0.820091	1.42335	0.220853	1.33595	1.16314	0.719801	0.379574
POS1772	PE(34:1/11:3)+Na	PE(45:4)+Na	PE	(34:1/11:3)	(34:1)	(11:3)		C50 H92 O8 N1 P1 Na1	888.645	13.762	1.33045e+08	1.32468e+08	1.33115e+08	9.07625e+07	1.13175e+08	117108644	1.24658e+08	5.25222e+07	1.37667e+08	1.24524e+08	1.38994e+08	1.42621e+08	1.26958e+08	1.2146e+08	1.26799e+08	1.33518e+08	1.43796e+08	1.53467e+08	0.98069	0.944161	0.0257453	1.26505	0.0456111	1.034	1.16873	0.0980752	1.03536	1.3418	0.0217971	1.16394	1.19175	0.49057	0.807036	1.06067	0.361683	0.918468
POS1774	PE(34:1/11:4)+Na	PE(45:5)+Na	PE	(34:1/11:4)	(34:1)	(11:4)		C50 H90 O8 N1 P1 Na1	886.63	13.1708	9.45767e+07	8.87647e+07	8.61043e+07	7.69885e+07	9.5837e+07	8.6101e+07	1.07307e+08	4.66223e+07	9.76993e+07	6.34229e+07	8.78689e+07	9.04875e+07	1.0169e+08	1.11711e+08	9.23387e+07	5.74911e+07	7.34909e+07	8.96327e+07	0.971813	0.907218	0.0554446	0.933776	0.604881	0.313278	1.18079	0.116178	0.999577	0.852036	0.300827	0.67978	1.21504	0.410501	0.94988	0.912463	0.607159	0.538756
POS1777	PE(46:4)+Li	PE(46:4)+Li	PE	(46:4)	(46:4)			C51 H94 O8 N1 P1 Li1	886.687	19.251	245210	371445	329294	14712.9	9371.17	36977.1	265287	497521	363137	89426.1	831186	842741	415302	301748	118655	70374.8	104728	1.54377e+06	18.4396	0.0063751	1.30292	28.8784	0.0851911	0.949712	13.6863	0.040987	1.1731	28.1499	0.318647	0.642252	0.742225	0.427011	0.919739	0.974773	0.979625	0.0272742
POS1779	PE(47:1)+K	PE(47:1)+K	PE	(47:1)	(47:1)			C52 H102 O8 N1 P1 K1	938.697	20.22	7.7977e+06	1.03688e+07	1.05155e+07	9.93068e+06	1.2298e+07	1.29471e+07	8.66675e+06	8.65563e+06	8.24679e+06	1.25233e+07	8.87538e+06	9.88019e+06	1.33525e+07	5.34974e+06	9.73405e+06	9.38916e+06	1.09161e+07	8.39842e+06	0.726896	0.0259507	1.19897	0.889214	0.412835	0.527634	0.808405	0.417739	0.58197	0.816006	0.139785	0.890257	1.11213	0.70124	0.459718	0.91767	0.548469	0.624525
POS1781	PE(24:2/23:1)+Na	PE(47:3)+Na	PE	(24:2/23:1)	(24:2)	(23:1)		C52 H98 O8 N1 P1 Na1	918.692	15.208	9.77982e+06	9.37648e+06	9.42058e+06	7.2191e+06	1.26012e+07	1.28298e+07	9.9278e+06	5.33316e+06	8.8004e+06	3.73112e+06	8.2312e+06	4.77963e+06	8.35919e+06	1.38662e+07	8.92668e+06	4.63892e+06	3.57659e+06	1.11069e+07	0.736946	0.280486	0.707385	0.512769	0.0808366	0.934646	0.954119	0.853372	0.139051	0.591801	0.210645	0.803176	1.29469	0.348804	1.0664	1.15413	0.767442	0.313839
POS1782	PE(35:0/12:4)+Na	PE(47:4)+Na	PE	(35:0/12:4)	(35:0)	(12:4)		C52 H96 O8 N1 P1 Na1	916.677	14.9389	2.8195e+07	2.90806e+07	2.92224e+07	2.13061e+07	2.74914e+07	2.67372e+07	1.99816e+07	9.57577e+06	2.79979e+07	2.81289e+07	3.05808e+07	3.54821e+07	2.79324e+07	2.12294e+07	2.75242e+07	3.18358e+07	3.34001e+07	3.46393e+07	0.761971	0.350702	0.631752	1.247	0.0994111	0.923024	1.01524	0.901647	0.0930611	1.32224	0.018388	1.18104	1.33239	0.330144	1.10304	1.06034	0.457991	0.762087
POS1784	PE(49:0)+K	PE(49:0)+K	PE	(49:0)	(49:0)			C54 H108 O8 N1 P1 K1	968.744	21.09	1.1498e+07	1.19122e+07	1.2195e+07	2.75649e+07	3.01374e+07	2.74692e+07	1.2177e+07	1.45299e+07	1.35702e+07	1.15467e+07	1.23359e+07	1.18268e+07	1.24207e+07	1.62444e+07	1.53099e+07	1.07832e+07	1.16326e+07	1.3235e+07	0.472893	0.00017463	1.3852	0.419264	5.31355e-05	1.23911	0.516311	0.000684454	1.38401	0.418577	0.00012844	1.31602	1.09181	0.409143	0.952376	0.998361	0.980629	0.0259307
POS1785	PE(49:1)+K	PE(49:1)+K	PE	(49:1)	(49:1)			C54 H106 O8 N1 P1 K1	966.729	20.744	7.47015e+06	6.39349e+06	7.81991e+06	1.73249e+07	1.23774e+07	1.08567e+07	9.24934e+06	9.0784e+06	7.78693e+06	8.13117e+06	6.38099e+06	7.41031e+06	1.09459e+07	1.05782e+07	8.42741e+06	6.21276e+06	9.60652e+06	1.96663e+06	0.643869	0.0743821	1.09699	0.540509	0.0369654	1.05395	0.738468	0.168253	0.909906	0.43852	0.0617128	1.04118	1.14692	0.23304	1.30804	0.81131	0.57598	0.584031
POS1787	PE(54:2)+H	PE(54:2)+H	PE	(54:2)	(54:2)			C59 H115 O8 N1 P1	996.835	20.195	2.08681e+06	2.4618e+06	3.07403e+06	0	25164.2	33570.7	357399	418984	2.76788e+06	6.94393e+06	2.81096e+06	5.47123e+06	1.79022e+06	1.38493e+06	925335	4.51054e+06	3.4412e+06	784584	60.3435	0.216986	0.83067	259.234	0.013915	1.11939	69.8134	0.00573727	1.32567	148.742	0.0593381	1.06408	1.15693	0.834542	0.252171	0.573772	0.257585	1.10544
POS1789	PE(57:2)+K	PE(57:2)+K	PE	(57:2)	(57:2)			C62 H120 O8 N1 P1 K1	1076.84	12.8929	7.35164e+06	8.25213e+06	7.66061e+06	8.51827e+06	8.29787e+06	8.36966e+06	6.01982e+06	6.5104e+06	7.047e+06	3.09946e+06	5.46853e+06	5.27888e+06	6.90218e+06	5.76049e+06	4.26686e+06	3.9678e+06	5.43911e+06	7.05433e+06	0.777312	0.00353088	1.33975	0.549789	0.00773457	1.15244	0.672186	0.0228821	1.2364	0.653592	0.0312529	1.13886	0.864757	0.341672	1.08032	1.18881	0.498232	0.699987
POS179	DG(18:4p)+Li	DG(18:4p)+Li	DG	(18:4p)	(18:4p)			C21 H32 O4 Li1	355.246	0.957	1.91575e+06	1.72678e+06	1.49587e+06	1.70107e+06	2.12843e+06	1.75197e+06	1.25573e+06	1.18836e+06	2.77231e+06	1.21753e+06	987823	1.33697e+06	1.00918e+06	4.22311e+06	2.18022e+06	1.95892e+06	4.07059e+06	1.37609e+06	0.934595	0.83104	0.145135	0.634658	0.0159306	1.11301	1.32806	0.55503	0.433077	1.32682	0.504197	0.477261	1.421	0.532211	0.735629	2.09061	0.193517	1.2354
POS1790	PE(58:0)+Li	PE(58:0)+Li	PE	(58:0)	(58:0)			C63 H126 O8 N1 P1 Li1	1062.94	19.04	2.40382e+07	2.34606e+07	2.15161e+07	39845.9	0	87866.8	2.4344e+06	3.13458e+06	1.60792e+07	7.42292e+07	3.43957e+07	6.82587e+07	1.58624e+07	559145	6.04873e+06	3.47676e+07	1.61322e+07	9.66125e+06	169.507	0.181182	0.883159	1385.01	0.0089689	1.14526	175.944	0.171479	0.904355	474.197	0.0554187	1.06847	1.03797	0.967402	0.0494864	0.342378	0.0556521	1.60752
POS1791	PE(59:4)+Li	PE(59:4)+Li	PE	(59:4)	(59:4)			C64 H120 O8 N1 P1 Li1	1068.89	19.364	9.46613e+06	1.20213e+07	1.02609e+07	3847.31	0	9884.97	486383	1.50556e+06	7.44175e+06	3.34255e+07	1.58195e+07	2.97402e+07	8.38471e+06	115478	2.72311e+06	1.61494e+07	7.54556e+06	2.82572e+06	686.972	0.221211	0.822414	5751.79	0.00798535	1.15083	817.293	0.200553	0.859438	1931.26	0.0861668	1.00178	1.1897	0.863916	0.207125	0.335767	0.0577103	1.59991
POS1792	PG(15:1)+H	PG(15:1)+H	PG	(15:1)	(15:1)			C21 H40 O10 N0 P1	483.235	0.89	748013	671643	700237	1.05493e+06	1.95374e+06	2.14874e+06	629584	1.01335e+06	1.28102e+06	104758	711670	447694	192250	907549	642606	110878	111526	651575	0.566942	0.126192	0.956835	0.245108	0.0268787	1.07018	0.337845	0.0453584	1.16076	0.169461	0.0201568	1.17514	0.595906	0.234563	1.30459	0.691373	0.632531	0.502346
POS1793	PG(18:0e)+NH4	PG(18:0e)+NH4	PG	(18:0e)	(18:0e)			C24 H53 O9 N1 P1	530.345	2.405	469324	578610	637775	439488	561612	496932	864211	677425	336061	409479	474746	634682	1.48195e+06	1.88824e+06	881623	220670	268258	433461	1.25344	0.469584	0.533804	1.01393	0.931117	0.0739081	2.83826	0.035633	1.18993	0.615733	0.0593758	1.05877	2.26437	0.0749501	1.74686	0.607271	0.0990826	1.4669
POS1794	PG(18:2)+H	PG(18:2)+H	PG	(18:2)	(18:2)			C24 H44 O10 N0 P1	523.267	2.104	809316	1.03468e+06	1.14249e+06	721964	835813	1.14962e+06	857319	620587	1.9995e+06	189060	1.32485e+06	1.69687e+06	909960	1.13452e+06	1.13473e+06	238163	380070	2.939e+06	1.28441	0.594585	0.396601	1.18593	0.739744	0.232195	1.17427	0.348384	0.663092	1.31389	0.765394	0.191572	0.914248	0.829405	0.260068	1.1079	0.912569	0.117161
POS1797	PG(22:4)+Li	PG(22:4)+Li	PG	(22:4)	(22:4)			C28 H47 O10 N0 P1 Li1	581.306	1.8795	1.37621e+06	1.41114e+06	1.47666e+06	1.39075e+06	1.91769e+06	2.57924e+06	2.26142e+06	522388	6.33857e+06	902480	2.50215e+06	7.01377e+06	453681	2.00196e+06	2.07833e+06	1.69035e+06	2.34151e+06	6.64995e+06	1.5494	0.57273	0.422251	1.76952	0.462761	0.476273	0.770078	0.514153	0.475703	1.81426	0.372706	0.580391	0.497016	0.444068	0.888997	1.02528	0.97259	0.0366929
POS1799	PG(29:3)+H	PG(29:3)+H	PG	(29:3)	(29:3)			C35 H64 O10 N0 P1	675.423	9.63161	2.96255e+06	3.64554e+06	4.22459e+06	2.86702e+06	2.15952e+06	2.05484e+06	2.89727e+06	2.65223e+06	3.36235e+06	3.75714e+06	3.55174e+06	3.41329e+06	2.47349e+06	4.40353e+06	6.04962e+06	2.51324e+06	2.44583e+06	3.25526e+06	1.25849	0.137518	0.938517	1.51414	0.0114199	1.13323	1.82544	0.141151	0.955644	1.15999	0.357788	0.599175	1.4505	0.273109	1.2201	0.766107	0.0396157	1.672
POS18	Cer(d32:0)+H	Cer(d32:0)+H	Cer	(d32:0)	(d32:0)			C32 H66 O3 N1	512.504	14.1363	3.95166e+07	4.76653e+07	5.60964e+07	3.42743e+07	3.34915e+07	2.66418e+07	3.04155e+07	3.09441e+07	3.70453e+07	3.82525e+07	3.26677e+07	4.13679e+07	3.44222e+07	5.01745e+07	4.50151e+07	3.71063e+07	3.66937e+07	3.79328e+07	1.04234	0.700708	0.283774	1.1894	0.165185	0.807562	1.3729	0.0883446	1.05591	1.18351	0.0780259	1.02033	1.31713	0.111051	1.62544	0.995054	0.946051	0.0722438
POS1804	PG(10:0/22:1)+Na	PG(32:1)+Na	PG	(10:0/22:1)	(10:0)	(22:1)		C38 H73 O10 N0 P1 Na1	743.483	11.646	1.92353e+06	2.43808e+06	3.15601e+06	1.716e+06	2.28412e+06	3.09044e+06	2.1172e+06	1.62297e+06	1.01077e+06	2.34532e+06	1.58921e+06	1.85967e+06	1.90582e+06	2.67412e+06	1.90418e+06	1.85712e+06	1.75341e+06	2.42562e+06	0.670038	0.201864	0.837871	0.817172	0.396971	0.544776	0.914471	0.691744	0.295354	0.851293	0.478573	0.497625	1.36481	0.231635	1.31123	1.04176	0.804076	0.263765
POS1805	PG(8:0/24:1)+Li	PG(32:1)+Li	PG	(8:0/24:1)	(8:0)	(24:1)		C38 H73 O10 N0 P1 Li1	727.51	16.2497	1.05711e+07	1.00761e+07	8.74747e+06	3.41778e+06	4.23671e+06	2.23712e+06	1.36961e+07	1.41481e+07	8.24461e+06	5.28995e+06	9.64217e+06	7.18532e+06	8.84381e+06	1.34145e+07	8.35695e+06	5.65655e+06	3.673e+06	1.04091e+07	3.64843	0.0116741	1.27865	2.23598	0.0424752	1.04647	3.09508	0.0156756	1.26706	1.9955	0.189884	0.813166	0.84833	0.504126	0.783599	0.892448	0.754018	0.332286
POS1808	PG(33:1)+Li	PG(33:1)+Li	PG	(33:1)	(33:1)			C39 H75 O10 N0 P1 Li1	741.525	12.4618	2.1125e+08	2.24754e+08	2.16231e+08	1.60039e+08	1.48716e+08	1.83298e+08	193162437	1.23898e+08	1.38363e+08	2.0946e+08	1.6804e+08	1.98398e+08	1.93033e+08	2.42684e+08	2.14624e+08	1.93295e+08	2.31605e+08	2.65901e+08	0.925559	0.6297	0.345149	1.1704	0.156177	0.803001	1.32169	0.0401116	1.17629	1.40392	0.0467695	1.07706	1.42799	0.063619	1.79023	1.19952	0.190879	1.2411
POS1809	PG(33:2)+NH4	PG(33:2)+NH4	PG	(33:2)	(33:2)			C39 H77 O10 N1 P1	750.528	10.0078	2.481e+06	2.41227e+06	2.39969e+06	2.8116e+06	1.80067e+06	1.49002e+06	1.77268e+06	2.26563e+06	3.59016e+06	940210	1.18563e+06	993638	5.18367e+06	1.24449e+07	4.40018e+06	1.40016e+06	2.75053e+06	4.58087e+06	1.2501	0.492101	0.47641	0.511198	0.0704618	0.970214	3.60992	0.10991	1.01165	1.43087	0.432102	0.521189	2.88771	0.14064	1.53858	2.79905	0.1131	1.42784
POS1810	PG(34:0)+NH4	PG(34:0)+NH4	PG	(34:0)	(34:0)			C40 H83 O10 N1 P1	768.575	11.2637	5.68253e+06	5.33651e+06	5.47278e+06	6.75236e+06	4.71367e+06	4.28809e+06	5.01542e+06	4.7616e+06	5.16372e+06	6.33738e+06	5.23714e+06	4.63596e+06	3.5335e+06	6.98312e+06	9.98941e+06	3.69052e+06	3.65351e+06	3.67795e+06	0.94837	0.74236	0.273098	1.02897	0.87523	0.089541	1.30163	0.475606	0.518451	0.699626	0.106749	0.958595	1.37249	0.377064	1.01221	0.67993	0.0255597	1.73965
POS1811	PG(16:0/18:1)+NH4	PG(34:1)+NH4	PG	(16:0/18:1)	(16:0)	(18:1)		C40 H81 O10 N1 P1	766.559	13.0614	2.12842e+07	2.09847e+07	1.96022e+07	2.11791e+07	2.23633e+07	2.10978e+07	3.44178e+07	2.56147e+07	1.02965e+07	9.18278e+06	1.62493e+07	1.52581e+07	1.54237e+07	2.70363e+07	1.76166e+07	1.13415e+07	5.69705e+06	2.56351e+07	1.08801	0.801508	0.194216	0.629486	0.0237182	1.078	0.929398	0.69319	0.293747	0.660171	0.285706	0.711864	0.854222	0.687483	0.481531	1.04875	0.921856	0.104692
POS1812	PG(34:1)+Na	PG(34:1)+Na	PG	(16:0/18:1)	(16:0)	(18:1)		C40 H77 O10 N0 P1 Na1	771.515	13.0614	4.55838e+07	5.05358e+07	5.39875e+07	4.21337e+07	4.39843e+07	4.19108e+07	6.24383e+07	5.5767e+07	4.47697e+07	2.78988e+07	5.22808e+07	5.33017e+07	5.6952e+07	5.27776e+07	5.33326e+07	5.05923e+07	4.60788e+07	5.75028e+07	1.27296	0.0883097	1.05423	1.04259	0.837935	0.154456	1.27364	0.00134059	1.37181	1.20421	0.0617433	1.04056	1.00054	0.995898	0.00622687	1.15502	0.483558	0.722446
POS1814	PG(34:1)+Li	PG(34:1)+Li	PG	(16:0/18:1)	(16:0)	(18:1)		C40 H77 O10 N0 P1 Li1	755.541	13.0614	2.08584e+08	2.21215e+08	2.24155e+08	1.62776e+08	1.7086e+08	156908357	2.04021e+08	2.10661e+08	2.24764e+08	2.48611e+08	2.30251e+08	240976222	2.5268e+08	2.06507e+08	2.2473e+08	2.66936e+08	271257692	2.34454e+08	1.30355	0.00248466	1.34918	1.46743	0.000334312	1.23036	1.3942	0.0100569	1.29688	1.57508	0.00157213	1.29224	1.06955	0.371891	1.02202	1.07336	0.24036	1.13897
POS1816	PG(22:0/12:1)+Li	PG(34:1)+Li	PG	(22:0/12:1)	(22:0)	(12:1)		C40 H77 O10 N0 P1 Li1	755.541	17.004	3.57203e+06	3.44414e+06	4.6389e+06	997903	1.54489e+06	1.02707e+06	4.62653e+06	4.13903e+06	3.47575e+06	2.23398e+06	4.48158e+06	3.69645e+06	4.26447e+06	6.02593e+06	6.28934e+06	2.06661e+06	984854	6.76035e+06	3.42907	0.00156926	1.36396	2.91664	0.02874	1.08461	4.64436	0.00277605	1.35332	2.74851	0.307699	0.656151	1.35441	0.114185	1.6158	0.942355	0.920835	0.106063
POS1817	PG(24:1/10:2)+Na	PG(34:3)+Na	PG	(24:1/10:2)	(24:1)	(10:2)		C40 H73 O10 N0 P1 Na1	767.483	10.8897	5.45935e+07	5.446e+07	4.61636e+07	3.64331e+07	4.13549e+07	4.08906e+07	6.22106e+07	4.53962e+07	2.85859e+07	5.20174e+07	6.12535e+07	4.9454e+07	41578647	5.11648e+07	4.88288e+07	4.85412e+07	4.18583e+07	6.00494e+07	1.14758	0.584633	0.413129	1.37114	0.0198873	1.11028	1.1929	0.0808567	1.0721	1.2677	0.128482	0.906706	1.0395	0.868053	0.200796	0.92456	0.557828	0.610688
POS1818	PG(34:3)+NH4	PG(34:3)+NH4	PG	(24:1/10:2)	(24:1)	(10:2)		C40 H77 O10 N1 P1	762.528	10.8897	1.14995e+07	1.17344e+07	1.02305e+07	6.73304e+06	7.74917e+06	7.5727e+06	1.32621e+07	1.03687e+07	6.30208e+06	9.9013e+06	1.27701e+07	1.09324e+07	1.0961e+07	1.05942e+07	9.64421e+06	9.71865e+06	7.71325e+06	1.35101e+07	1.3572	0.268015	0.769234	1.52364	0.0126632	1.14203	1.41462	0.00372172	1.34308	1.40295	0.161682	0.851907	1.04231	0.847369	0.232478	0.920789	0.664081	0.457555
POS1822	PG(35:1p)+Li	PG(35:1p)+Li	PG	(35:1p)	(35:1p)			C41 H79 O9 N0 P1 Li1	753.562	15.993	7.49132e+07	7.47658e+07	7.38644e+07	5.21713e+07	6.12066e+07	72807135	7.57959e+07	5.15267e+07	1.38051e+07	5.31243e+07	6.36589e+07	4.68834e+07	6.81438e+07	5.84808e+07	6.61038e+07	4.8581e+07	4.83989e+07	2.06362e+07	0.757997	0.473436	0.505828	0.879054	0.386083	0.541777	1.03514	0.759612	0.228561	0.631716	0.107185	0.948632	1.36563	0.399856	0.969528	0.718632	0.217438	1.18511
POS1824	PG(36:0)+Li	PG(36:0)+Li	PG	(36:0)	(36:0)			C42 H83 O10 N0 P1 Li1	785.588	12.9974	1.15199e+08	1.18027e+08	1.17896e+08	206546219	1.86509e+08	2.3582e+08	1.17358e+08	5.94947e+07	4.8152e+07	8.73585e+07	6.86365e+07	6.39988e+07	9.17163e+07	151365178	1.112e+08	7.81208e+07	7.60335e+07	1.01682e+08	0.357789	0.00641223	1.31035	0.349822	0.00104182	1.22169	0.563357	0.0156079	1.26765	0.406816	0.00166481	1.29162	1.57455	0.194842	1.39768	1.16292	0.334245	0.965564
POS1825	PG(15:0/21:0)+Li	PG(36:0)+Li	PG	(15:0/21:0)	(15:0)	(21:0)		C42 H83 O10 N0 P1 Li1	785.588	13.477	5.20484e+08	5.00273e+08	4.62657e+08	4.04707e+08	3.75851e+08	4.04244e+08	4.23749e+08	2.54452e+08	2.44783e+08	5.83146e+08	3.63609e+08	4.05438e+08	4.97096e+08	4.39058e+08	3.59339e+08	4.60722e+08	5.51431e+08	5.12403e+08	0.77902	0.212476	0.82813	1.14128	0.45782	0.454526	1.09343	0.419614	0.578834	1.28676	0.0154504	1.19197	1.40359	0.153024	1.50461	1.12747	0.470984	0.741858
POS1826	PG(36:1e)+NH4	PG(36:1e)+NH4	PG	(36:1e)	(36:1e)			C42 H87 O9 N1 P1	780.611	15.051	3.12838e+07	2.86957e+07	2.42676e+07	3.37793e+07	3.99817e+07	4.79487e+07	3.53675e+07	1.68904e+07	1.89386e+07	1.64252e+07	1.70208e+07	1.3578e+07	2.53568e+07	3.5308e+07	2.46646e+07	1.7851e+07	1.71677e+07	2.07202e+07	0.58497	0.0778779	1.0545	0.386363	0.00418907	1.18321	0.70109	0.0861045	1.06077	0.457966	0.00659325	1.24441	1.1985	0.525615	0.746827	1.18533	0.128735	1.3867
POS1827	PG(26:0/10:2)+Na	PG(36:2)+Na	PG	(26:0/10:2)	(26:0)	(10:2)		C42 H79 O10 N0 P1 Na1	797.53	13.327	4.71038e+07	4.25804e+07	3.90026e+07	5.78175e+07	5.69186e+07	5.64301e+07	4.78485e+07	3.97719e+07	2.93799e+07	3.20703e+07	2.82635e+07	3.02281e+07	3.72718e+07	4.10728e+07	3.37055e+07	2.96422e+07	2.87578e+07	4.13583e+07	0.683548	0.0280953	1.20403	0.529087	2.14359e-05	1.24635	0.654627	0.00080893	1.3816	0.582815	0.00430617	1.26322	0.95769	0.788493	0.323205	1.10155	0.50657	0.687314
POS183	DG(19:4)+H	DG(19:4)+H	DG	(19:4)	(19:4)			C22 H35 O5	379.248	1.017	4.67446e+06	4.53805e+06	4.63886e+06	371934	501691	570115	1.20943e+06	1.71177e+06	9.66672e+06	7.8155e+06	5.07316e+06	7.05744e+06	4.73308e+06	3.38528e+06	4.10094e+06	1.11205e+07	1.42471e+07	3.46452e+06	8.71896	0.246649	0.788822	13.8156	0.00167025	1.20316	8.46364	0.000800329	1.38159	19.9705	0.0464001	1.09913	0.970717	0.966706	0.0505428	1.4455	0.420873	0.820918
POS1831	PG(38:1)+Li	PG(38:1)+Li	PG	(38:1)	(38:1)			C44 H85 O10 N0 P1 Li1	811.603	15.6401	2.45193e+08	2.99211e+08	3.39029e+08	2.40071e+08	2.56972e+08	2.4557e+08	2.90748e+08	3.08951e+08	2.96708e+08	3.50057e+08	3.30477e+08	3.69798e+08	3.24025e+08	3.71263e+08	3.40148e+08	3.39694e+08	3.35235e+08	3.18315e+08	1.2071	0.00218045	1.35361	1.41437	0.00116355	1.21506	1.39431	0.00269017	1.35406	1.3375	0.000521837	1.30897	1.1551	0.0355932	1.91641	0.945648	0.219585	1.1807
POS1836	PG(16:0/24:1)+Li	PG(40:1)+Li	PG	(16:0/24:1)	(16:0)	(24:1)		C46 H89 O10 N0 P1 Li1	839.635	19.0199	1.71014e+07	1.69748e+07	1.76706e+07	1.3067e+06	3.36017e+06	4.65001e+06	8.87095e+06	1.06127e+07	1.8046e+07	2.20147e+07	2.2636e+07	2.02425e+07	1.50693e+07	9.33787e+06	1.41086e+07	2.00583e+07	1.88994e+07	1.91287e+07	4.02814	0.0342178	1.18918	6.96512	0.000105847	1.23941	4.13397	0.0085627	1.30621	6.23453	9.63298e-05	1.3183	1.02627	0.92601	0.112396	0.895107	0.0470242	1.64094
POS1837	PG(40:3)+Li	PG(40:3)+Li	PG	(40:3)	(40:3)			C46 H85 O10 N0 P1 Li1	835.603	16.9569	1.53793e+06	1.49175e+06	1.48979e+06	1.12893e+07	8.51481e+06	1.07812e+07	1.92744e+06	1.89758e+06	1.41828e+06	884033	496955	353796	1.84261e+06	1.01872e+06	1.37114e+06	1.65223e+06	2.94526e+06	1.17424e+06	0.171432	0.000626116	1.38306	0.0567196	0.000376497	1.23398	0.138383	0.000580008	1.38652	0.188709	0.00118203	1.29353	0.807216	0.31008	1.14329	3.32706	0.0714437	1.55202
POS1838	PG(20:2/20:2)+Li	PG(40:4)+Li	PG	(20:2/20:2)	(20:2)	(20:2)		C46 H83 O10 N0 P1 Li1	833.588	17.5906	2.72559e+06	3.03963e+06	3.48714e+06	4.75377e+06	3.56753e+06	4.83779e+06	4.87386e+06	2.61988e+06	1.93182e+06	1.75342e+06	2.34071e+06	1.77976e+06	4.29725e+06	5.33448e+06	3.82734e+06	2.98819e+06	3.19612e+06	2.81835e+06	0.716278	0.272374	0.756646	0.446375	0.00582731	1.17564	1.0228	0.876808	0.115855	0.684141	0.0309548	1.14163	1.42793	0.247505	1.27566	1.53266	0.00910348	1.84927
POS1839	PG(20:1/20:5)+NH4	PG(40:6)+NH4	PG	(20:1/20:5)	(20:1)	(20:5)		C46 H83 O10 N1 P1	840.575	10.0027	8.4787e+06	8.83152e+06	9.57151e+06	4.93988e+06	5.11898e+06	5.1742e+06	4.72038e+06	6.63171e+06	8.1593e+06	2.66025e+06	3.22618e+06	2.3923e+06	3.017e+07	4.06065e+07	1.05958e+07	3.01172e+06	6.98529e+06	1.65962e+07	1.28086	0.225951	0.810254	0.543471	0.000821331	1.21757	5.34183	0.06632	1.10496	1.74576	0.400936	0.552108	4.17051	0.0803061	1.72741	3.21223	0.205288	1.21035
POS184	DG(10:0/10:0)+Li	DG(20:0)+Li	DG	(10:0/10:0)	(10:0)	(10:0)		C23 H44 O5 Li1	407.334	5.18217	2.86888e+06	2.52726e+06	2.47553e+06	1.29366e+06	1.20369e+06	1.10862e+06	1.77367e+06	866770	4.47328e+06	3.6547e+06	4.64353e+06	4.33574e+06	1.19711e+06	3.17161e+06	5.6652e+06	4.49486e+06	4.47302e+06	8.87652e+06	1.97276	0.341628	0.671312	3.50362	0.000534047	1.22937	2.78258	0.173053	0.902834	4.94857	0.0316954	1.12213	1.4105	0.594755	0.631275	1.41241	0.309391	1.00945
POS1841	PG(18:0/24:1)+Li	PG(42:1)+Li	PG	(18:0/24:1)	(18:0)	(24:1)		C48 H93 O10 N0 P1 Li1	867.666	19.6239	1.96469e+07	2.02155e+07	1.88415e+07	7.19412e+06	1.31667e+07	1.56405e+07	1.99349e+07	2.06805e+07	2.09326e+07	1.80641e+07	1.86753e+07	2.06252e+07	2.1715e+07	1.76489e+07	1.72082e+07	1.64284e+07	1.79118e+07	1.95312e+07	1.70961	0.0279731	1.22058	1.59341	0.0532826	1.01031	1.57139	0.0764899	1.08137	1.49638	0.0888758	0.988333	0.919154	0.320947	1.12137	0.939105	0.380653	0.886644
POS1842	PG(42:2)+NH4	PG(42:2)+NH4	PG	(42:2)	(42:2)			C48 H95 O10 N1 P1	876.669	12.8901	7.46249e+06	7.21471e+06	7.04742e+06	1.36635e+06	2.39641e+06	1.02723e+06	6.29781e+06	4.30481e+06	6.49998e+06	1.39625e+07	1.01932e+07	8.69573e+06	8.03696e+06	6.1265e+06	7.53787e+06	1.02289e+07	1.07513e+07	9.6024e+06	3.57049	0.0072239	1.31688	6.85835	0.00446727	1.17768	4.53056	0.00132509	1.37221	6.3847	8.38342e-05	1.32298	1.26889	0.165328	1.472	0.930938	0.661403	0.461338
POS1843	PG(42:2)+H	PG(42:2)+H	PG	(42:2)	(42:2)			C48 H92 O10 N0 P1	859.642	19.638	3.43234e+06	3.08359e+06	4.18181e+06	2.10058e+06	4.70937e+06	3.3962e+06	5.38105e+06	3.92311e+06	3.66331e+06	4.322e+06	4.48584e+06	3.31283e+06	3.30377e+06	6.99385e+06	4.39112e+06	2.90491e+06	3.89283e+06	3.29123e+06	1.27056	0.375341	0.666296	1.18758	0.488593	0.461195	1.4392	0.323722	0.693071	0.988519	0.963675	0.0140159	1.13274	0.662217	0.52184	0.832377	0.219784	1.1803
POS1844	PG(42:3)+K	PG(42:3)+K	PG	(42:3)	(42:3)			C48 H89 O10 N0 P1 K1	895.582	15.654	2.18729e+07	2.44862e+07	2.51174e+07	2.16043e+07	2.23793e+07	2.13042e+07	2.3418e+07	2.4328e+07	2.69638e+07	2.83656e+07	2.53334e+07	2.67138e+07	2.75057e+07	2.48356e+07	2.37122e+07	2.64158e+07	2.58117e+07	2.54241e+07	1.14432	0.0474254	1.14977	1.23167	0.00568259	1.1682	1.1649	0.0373706	1.18444	1.18937	0.000668868	1.30568	1.01799	0.786692	0.325996	0.965661	0.374994	0.896077
POS1847	PG(19:0/24:1)+Li	PG(43:1)+Li	PG	(19:0/24:1)	(19:0)	(24:1)		C49 H95 O10 N0 P1 Li1	881.682	19.8392	4.99908e+06	5.49488e+06	5.32999e+06	793786	714773	1.55776e+06	2.44761e+06	2.55136e+06	6.07847e+06	6.54847e+06	8.37625e+06	6.31894e+06	3.32072e+06	1.93559e+06	4.84228e+06	6.67388e+06	4.92716e+06	1.1951e+07	3.61262	0.0944292	1.03471	6.92807	0.00100278	1.21869	3.29339	0.0564162	1.13089	7.68091	0.0326371	1.11712	0.911636	0.834	0.253003	1.10866	0.745184	0.344456
POS1848	PG(20:0/24:1)+Li	PG(44:1)+Li	PG	(20:0/24:1)	(20:0)	(24:1)		C50 H97 O10 N0 P1 Li1	895.697	20.1281	6.38608e+06	5.8412e+06	8.39206e+06	3.79739e+06	1.19751e+07	5.99357e+06	5.89822e+06	8.18226e+06	6.80313e+06	7.08756e+06	7.55379e+06	7.54849e+06	7.93528e+06	6.99204e+06	7.02988e+06	7.30247e+06	8.39118e+06	6.57949e+06	0.959459	0.913123	0.0439718	1.01947	0.956755	0.0590282	1.00878	0.980598	0.0182364	1.0233	0.949329	0.0672177	1.05141	0.65058	0.54052	1.00375	0.962069	0.0507823
POS1849	PG(45:0)+Li	PG(45:0)+Li	PG	(45:0)	(45:0)			C51 H101 O10 N0 P1 Li1	911.729	15.386	2.5426e+06	3.04549e+06	3.46876e+06	994635	211309	102632	2.09377e+06	2.24406e+06	2.98979e+06	2.63637e+06	9.94426e+06	7.5474e+06	5.84904e+06	850076	1.63033e+06	3.20504e+06	3.44247e+06	8.37599e+06	5.59969	0.00705783	1.29664	15.3816	0.0444707	1.03756	6.36528	0.212183	0.842143	11.4808	0.0554899	1.05441	1.13672	0.842669	0.239689	0.746397	0.567234	0.596846
POS185	DG(20:1)+K	DG(20:1)+K	DG	(20:1)	(20:1)			C23 H42 O5 K1	437.266	5.26674	2.46108e+06	2.5433e+06	2.81345e+06	1.53125e+06	2.86911e+06	1.92515e+06	2.88252e+06	5.22413e+06	3.20061e+06	846358	1.81732e+06	1.26926e+06	1.68298e+06	4.73125e+06	2.12361e+06	839564	668646	2.55597e+06	1.78756	0.117249	0.992884	0.621759	0.176405	0.77023	1.34975	0.513855	0.476171	0.642507	0.355198	0.619804	0.755076	0.484988	0.816743	1.03337	0.950702	0.0660098
POS1850	PG(36:0/9:0)+Li	PG(45:0)+Li	PG	(36:0/9:0)	(36:0)	(9:0)		C51 H101 O10 N0 P1 Li1	911.729	17.057	1.53997e+07	1.57281e+07	1.54123e+07	899825	1.16348e+06	795838	1.59097e+07	1.92625e+07	2.15476e+07	1.14911e+07	2.94023e+07	2.30207e+07	1.42906e+07	1.77693e+07	1.32307e+07	7.91012e+06	6.70297e+06	2.11976e+07	19.8381	0.00039632	1.37889	22.3543	0.0178086	1.11953	15.8406	0.000503987	1.38828	12.525	0.0772574	1.00377	0.798495	0.14896	1.51563	0.560293	0.251947	1.11631
POS1851	PG(24:1/21:0)+Li	PG(45:1)+Li	PG	(24:1/21:0)	(24:1)	(21:0)		C51 H99 O10 N0 P1 Li1	909.713	20.3513	1.23732e+07	1.3186e+07	1.28494e+07	2.87761e+06	2.41143e+06	2.77646e+06	7.61021e+06	9.15596e+06	1.37399e+07	1.31519e+07	1.49249e+07	1.3643e+07	9.97887e+06	5.96256e+06	1.3595e+07	1.44149e+07	1.10334e+07	1.61661e+07	3.78229	0.0154476	1.25558	5.17262	3.34284e-05	1.2446	3.66207	0.0316701	1.20402	5.15957	0.00178681	1.27787	0.968216	0.915811	0.12792	0.997476	0.983512	0.0220704
POS1853	PG(45:4)+Li	PG(45:4)+Li	PG	(45:4)	(45:4)			C51 H93 O10 N0 P1 Li1	903.666	18.1286	1.85876e+07	1.96668e+07	1.95071e+07	8.01057e+07	8.78114e+07	9.7389e+07	2.51088e+07	2.41703e+07	1.48885e+07	1.28563e+07	8.29061e+06	8.77379e+06	1.51603e+07	3.08116e+07	2.58743e+07	1.07074e+07	1.46923e+07	1.12464e+07	0.241863	0.000357795	1.37902	0.112778	0.000112824	1.23939	0.270805	0.000692496	1.3839	0.138128	0.000121567	1.31781	1.11967	0.674284	0.502548	1.22478	0.306013	1.01551
POS1854	PG(27:1/18:4)+Li	PG(45:5)+Li	PG	(27:1/18:4)	(27:1)	(18:4)		C51 H91 O10 N0 P1 Li1	901.65	18.6886	1.51198e+07	1.72865e+07	1.79717e+07	4.32159e+07	3.6621e+07	4.55743e+07	2.68251e+07	1.8363e+07	1.56324e+07	1.14605e+07	9.49251e+06	1.20376e+07	1.52048e+07	4.70138e+07	1.88772e+07	1.3101e+07	7.93377e+06	1.2448e+07	0.484968	0.00748258	1.30699	0.26306	0.000381331	1.23377	0.646639	0.228463	0.819349	0.266984	0.000612609	1.30767	1.33336	0.558302	0.69171	1.01492	0.93169	0.0914977
POS1855	PG(22:0/24:1)+Li	PG(46:1)+Li	PG	(22:0/24:1)	(22:0)	(24:1)		C52 H101 O10 N0 P1 Li1	923.729	20.6239	6.67203e+06	6.45034e+06	6.74296e+06	4.32651e+06	5.48614e+06	4.53209e+06	6.09414e+06	8.01343e+06	7.38515e+06	6.36416e+06	7.95179e+06	6.26117e+06	6.61179e+06	8.03307e+06	6.46912e+06	6.7438e+06	6.58477e+06	7.04132e+06	1.4983	0.0234897	1.227	1.43447	0.0335644	1.0703	1.4719	0.0212864	1.24221	1.42002	0.00623443	1.24687	0.982378	0.875141	0.189957	0.989929	0.908313	0.122878
POS1856	PG(24:1/23:0)+Li	PG(47:1)+Li	PG	(24:1/23:0)	(24:1)	(23:0)		C53 H103 O10 N0 P1 Li1	937.744	20.8825	9.54717e+06	1.04472e+07	1.15601e+07	3.54987e+06	2.74334e+06	2.17407e+06	5.32253e+06	8.52755e+06	1.02701e+07	9.23136e+06	1.0456e+07	1.04677e+07	7.57432e+06	5.24094e+06	8.51639e+06	1.07166e+07	9.3819e+06	1.2403e+07	2.84864	0.0255421	1.20734	3.56136	0.000226143	1.23575	2.5193	0.0151557	1.27006	3.83848	0.00113106	1.28893	0.884389	0.622591	0.585774	1.07781	0.463347	0.753727
POS1858	PG(24:1/24:1)+Li	PG(48:2)+Li	PG	(24:1/24:1)	(24:1)	(24:1)		C54 H103 O10 N0 P1 Li1	949.744	20.736	4.50503e+06	3.19372e+06	4.35953e+06	7.45598e+06	5.01459e+06	5.27289e+06	3.40306e+06	2.59682e+06	2.97124e+06	3.53713e+06	2.36826e+06	1.46925e+06	4.87818e+06	5.33205e+06	4.01452e+06	1.91182e+06	3.54426e+06	729845	0.505602	0.0224335	1.24342	0.415626	0.024203	1.09629	0.80169	0.246796	0.793709	0.348631	0.0266611	1.14362	1.58562	0.0178226	2.02386	0.83881	0.715352	0.385753
POS1859	PG(26:0/24:1)+Li	PG(50:1)+Li	PG	(26:0/24:1)	(26:0)	(24:1)		C56 H109 O10 N0 P1 Li1	979.791	21.5848	2.30169e+07	2.34908e+07	2.51888e+07	4.19742e+06	6.08762e+06	6.46e+06	2.1505e+07	2.02051e+07	2.39127e+07	2.38659e+07	2.4067e+07	2.41598e+07	2.46417e+07	1.46141e+07	2.2477e+07	2.49467e+07	2.27779e+07	2.35486e+07	3.91894	0.000227893	1.38986	4.30532	1.27258e-05	1.24657	3.68663	0.00866631	1.30556	4.25638	4.3108e-05	1.32205	0.940721	0.708976	0.447491	0.988634	0.69179	0.418612
POS186	DG(20:1)+Na	DG(20:1)+Na	DG	(20:1)	(20:1)			C23 H42 O5 Na1	421.292	5.26674	5.888e+06	5.99837e+06	6.29953e+06	3.44025e+06	6.44353e+06	4.00985e+06	6.41902e+06	1.24945e+07	7.8399e+06	1.64232e+06	3.69572e+06	2.60989e+06	3.66554e+06	1.28185e+07	4.92662e+06	1.7706e+06	1.37387e+06	5.98263e+06	1.92559	0.105065	1.0144	0.572056	0.144669	0.816858	1.54104	0.451755	0.543495	0.656927	0.412479	0.556984	0.800298	0.628234	0.576611	1.14836	0.81685	0.246386
POS1860	PG(50:2)+Li	PG(50:2)+Li	PG	(50:2)	(50:2)			C56 H107 O10 N0 P1 Li1	977.776	21.225	2.87873e+06	2.61896e+06	3.15328e+06	5.00644e+06	3.87955e+06	3.67398e+06	2.4812e+06	2870268	2.31393e+06	3.52605e+06	3.16961e+06	3.49116e+06	3.8152e+06	2.42742e+06	2.27646e+06	2.44816e+06	3.87091e+06	2.19532e+06	0.610304	0.0215769	1.24893	0.811054	0.139255	0.85567	0.678272	0.103632	1.02456	0.677899	0.112866	0.937317	1.11137	0.611123	0.604457	0.835824	0.355212	0.929455
POS1861	PG(50:6)+K	PG(50:6)+K	PG	(50:6)	(50:6)			C56 H99 O10 N0 P1 K1	1001.66	2.741	9.78035e+07	1.02338e+08	1.09377e+08	7.6104e+07	9.45585e+07	1.25152e+08	8.76149e+07	2.00083e+07	1.49045e+08	3.58747e+07	4.76851e+07	3.06592e+07	6.1738e+07	8.1288e+07	9.07323e+07	7.19202e+07	7.28862e+07	1.76472e+08	0.867664	0.760117	0.209933	0.386117	0.016239	1.11674	0.790218	0.282138	0.745896	1.08608	0.832132	0.130334	0.910743	0.851417	0.226271	2.81283	0.120317	1.40856
POS1862	PG(51:2)+H	PG(51:2)+H	PG	(51:2)	(51:2)			C57 H110 O10 N0 P1	985.783	20.063	2.57966e+06	3.31373e+06	3.56109e+06	0	0	14471.2	377759	778889	4.00704e+06	1.03505e+07	4.06792e+06	8.52834e+06	2.94588e+06	931475	1.27434e+06	6.50644e+06	4.31249e+06	1.03427e+06	356.825	0.209448	0.839961	1585.68	0.0149001	1.11511	355.996	0.0512745	1.14387	819.088	0.06807	1.04294	0.997677	0.997704	0.00348469	0.516552	0.205968	1.20893
POS1863	PG(52:1)+Li	PG(52:1)+Li	PG	(52:1)	(52:1)			C58 H113 O10 N0 P1 Li1	1007.82	21.969	5.69905e+06	5.90521e+06	5.48739e+06	754255	1.28015e+06	1.7814e+06	5.25556e+06	3.71995e+06	5.89543e+06	7.20464e+06	8.36501e+06	8.60289e+06	7.01342e+06	2.41821e+06	5.38486e+06	7.82823e+06	5.73125e+06	6.71591e+06	3.8972	0.00657205	1.31739	6.33485	0.000205034	1.2369	3.88293	0.0562663	1.13084	5.31353	0.00124204	1.28868	0.996338	0.990875	0.013851	0.838778	0.155715	1.32048
POS1865	PG(53:2)+H	PG(53:2)+H	PG	(53:2)	(53:2)			C59 H114 O10 N0 P1	1013.81	20.5735	1.83927e+07	2.07046e+07	2.09351e+07	0	269622	348543	3.73824e+06	6.61903e+06	2.45764e+07	4.84444e+07	2.61721e+07	4.6298e+07	1.92119e+07	4.90229e+06	1.02633e+07	3.23892e+07	2.24099e+07	9.44058e+06	56.5119	0.154228	0.925432	195.602	0.00482678	1.1727	55.6121	0.0543635	1.13568	103.92	0.033159	1.13283	0.984079	0.98204	0.0272622	0.531281	0.123828	1.39936
POS1866	PG(55:0)+Na	PG(55:0)+Na	PG	(55:0)	(55:0)			C61 H121 O10 N0 P1 Na1	1067.86	20.9863	3.79295e+07	4.45583e+07	4.84205e+07	610266	1.34293e+06	2.07448e+06	1.24034e+07	1.30346e+07	3.48549e+07	8.75403e+07	5.12998e+07	7.88514e+07	4.20428e+07	1.77867e+07	2.58034e+07	6.15266e+07	5.58907e+07	2.91546e+07	14.9696	0.0641941	1.10372	54.0489	0.00286553	1.18945	21.2611	0.0190089	1.2519	36.3911	0.00894152	1.23139	1.42028	0.456842	0.866224	0.673301	0.184448	1.25513
POS1869	PG(57:0)+Na	PG(57:0)+Na	PG	(57:0)	(57:0)			C63 H125 O10 N0 P1 Na1	1095.89	21.3977	8.34525e+06	1.09958e+07	1.17624e+07	29749.3	105507	198885	1.54975e+06	1.37991e+06	6.58807e+06	2.87234e+07	1.16652e+07	2.32359e+07	1.03242e+07	3.88866e+06	3.28396e+06	1.67979e+07	1.44442e+07	4.63543e+06	28.4842	0.147767	0.938597	190.412	0.0137396	1.12028	52.3635	0.0640532	1.11066	107.372	0.0335071	1.13362	1.83833	0.400113	0.969052	0.563894	0.213418	1.19339
POS187	DG(20:1p)+NH4	DG(20:1p)+NH4	DG	(20:1p)	(20:1p)			C23 H46 O4 N1	400.342	2.57536	7.08954e+06	7.35365e+06	1.07964e+07	3.80197e+06	4.13801e+06	5.84815e+06	2.90318e+06	2.3565e+06	998986	1.95411e+07	1.52515e+07	1.03909e+07	1.42789e+07	3.2388e+06	1.81769e+06	2.07013e+07	1.19363e+07	1.1384e+07	0.453917	0.0417942	1.15917	3.27698	0.018298	1.10286	1.40232	0.66707	0.318645	3.19272	0.0308449	1.13367	3.08937	0.334816	1.09379	0.974285	0.927734	0.0968041
POS1874	PG(60:2)+Li	PG(60:2)+Li	PG	(60:2)	(60:2)			C66 H127 O10 N0 P1 Li1	1117.93	21.5	5.5219e+06	6.19743e+06	6.26592e+06	1.00178e+06	2.52642e+06	2.98825e+06	4.41356e+06	4.57132e+06	7.03608e+06	7.70277e+06	8.86196e+06	8.6989e+06	5.44857e+06	4.06801e+06	4.7744e+06	6.54124e+06	4.09224e+06	7.20121e+06	2.45854	0.0381439	1.18331	3.8769	0.000875592	1.22251	2.19306	0.0228194	1.23607	2.73687	0.0280891	1.13555	0.892018	0.57195	0.668964	0.705944	0.0708133	1.55412
POS1876	PI(23:0)+Li	PI(23:0)+Li	PI	(23:0)	(23:0)			C32 H61 O13 N0 P1 Li1	691.4	9.62917	3.2666e+06	3.671e+06	4.07025e+06	3.84619e+06	2.78785e+06	2.71858e+06	2.95331e+06	2.91019e+06	3.62881e+06	3.6296e+06	3.54489e+06	3.33771e+06	2.42843e+06	3.85618e+06	6.46972e+06	2.31734e+06	2.28864e+06	2.44381e+06	1.01494	0.919496	0.0470089	1.12399	0.36094	0.561597	1.36372	0.411609	0.589765	0.753776	0.105299	0.964373	1.34365	0.41821	0.935757	0.670628	0.000308716	1.97891
POS1877	PI(25:0)+Li	PI(25:0)+Li	PI	(25:0)	(25:0)			C34 H65 O13 N0 P1 Li1	719.432	11.265	833175	1.19823e+06	1.50263e+06	1.04026e+06	785390	667940	884180	1.03317e+06	997023	1.58443e+06	1.3753e+06	1.3587e+06	1.02278e+06	1.30153e+06	2.30581e+06	937697	924786	978168	1.16875	0.302786	0.685622	1.73181	0.00989815	1.1411	1.85681	0.153351	0.934971	1.13918	0.356385	0.612569	1.58872	0.218522	1.34135	0.657798	0.0026982	1.92201
POS1878	PI(29:0e)+NH4	PI(29:0e)+NH4	PI	(29:0e)	(29:0e)			C38 H79 O12 N1 P1	772.533	17.007	5.91446e+06	6.83215e+06	6.82062e+06	2.04204e+06	3.19853e+06	2.81163e+06	8.4696e+06	7.80399e+06	6.14707e+06	4.15527e+06	6.5776e+06	6.13589e+06	6.53023e+06	1.0976e+07	1.03773e+07	4.17029e+06	2.16912e+06	1.12862e+07	2.78441	0.00339492	1.34274	2.09492	0.0229694	1.10314	3.46284	0.00995167	1.29777	2.18892	0.316104	0.645543	1.24365	0.306496	1.15058	1.04487	0.93406	0.0883186
POS1881	PI(31:1p)+Li	PI(31:1p)+Li	PI	(31:1p)	(31:1p)			C40 H75 O12 N0 P1 Li1	785.515	10.892	3.50779e+07	3.38941e+07	3.03108e+07	3.42553e+07	4.05149e+07	5.52034e+07	3.90977e+07	1.27056e+07	2.48017e+07	5.60285e+07	4.64949e+07	2.8947e+07	8.13539e+06	4.33878e+07	4.89462e+07	5.17523e+07	4.66496e+07	3.33287e+07	0.589389	0.144742	0.924972	1.01152	0.962865	0.0207306	0.772999	0.52686	0.462123	1.01352	0.947062	0.0489407	1.31152	0.621301	0.58787	1.00198	0.993258	0.00902412
POS1882	PI(16:0/16:0)+Na	PI(32:0)+Na	PI	(16:0/16:0)	(16:0)	(16:0)		C41 H79 O13 N0 P1 Na1	833.515	10.486	985380	962396	940628	1.55035e+06	1.55055e+06	1.78276e+06	1.21801e+06	382242	684135	3.12386e+06	1.91888e+06	1.09993e+06	423191	1.3336e+06	1.84583e+06	2.9589e+06	4.60181e+06	861392	0.467762	0.0277796	1.19857	1.2578	0.518094	0.403023	0.737687	0.369999	0.636413	1.72455	0.338197	0.650837	1.57706	0.413937	0.943573	1.37108	0.570702	0.591759
POS1883	PI(18:0/14:1)+Na	PI(32:1)+Na	PI	(18:0/14:1)	(18:0)	(14:1)		C41 H77 O13 N0 P1 Na1	831.499	11.3197	603313	669488	633067	614348	840469	881408	732655	169923	666498	2.19313e+06	1.80451e+06	1.01149e+06	269300	1.13046e+06	1.31392e+06	2.21796e+06	2.2721e+06	687882	0.671629	0.262082	0.739899	2.14412	0.0673158	0.970399	1.16157	0.724399	0.263575	2.21637	0.146028	0.902897	1.72947	0.358091	1.04842	1.0337	0.932588	0.0902932
POS1884	PI(32:2e)+H	PI(32:2e)+H	PI	(32:2e)	(32:2e)			C41 H78 O12 N0 P1	793.523	13.642	701198	978116	867510	4.76934e+06	1.29344e+06	3.46102e+06	135141	159918	223407	327568	272718	242488	129636	209864	461062	295295	14876.3	404620	0.0544389	0.0415304	1.188	0.0884915	0.0462057	1.03553	0.0840592	0.0461623	1.15838	0.0750531	0.0450945	1.10271	1.5441	0.413874	0.94369	0.84814	0.737479	0.355092
POS1890	PI(20:0/14:1)+Na	PI(34:1)+Na	PI	(20:0/14:1)	(20:0)	(14:1)		C43 H81 O13 N0 P1 Na1	859.531	12.7225	6.62881e+06	5.95687e+06	5.96472e+06	7.07552e+06	9.13379e+06	9.28851e+06	9.88373e+06	2.85805e+06	5.81215e+06	1.48055e+07	1.65894e+07	1.13858e+07	3.28164e+06	1.13776e+07	1.33915e+07	1.55416e+07	1.20173e+07	9.44906e+06	0.727668	0.343852	0.636105	1.67782	0.0268107	1.08227	1.10012	0.80168	0.188819	1.45142	0.114216	0.950564	1.51185	0.440507	0.895384	0.86506	0.456079	0.76508
POS1891	PI(34:1)+H	PI(34:1)+H	PI	(20:0/14:1)	(20:0)	(14:1)		C43 H82 O13 N0 P1	837.549	12.7225	7.05592e+06	6.34524e+06	6.80912e+06	7.88434e+06	1.113e+07	1.07513e+07	1.14292e+07	2.70129e+06	5.9411e+06	1.89508e+07	2.20408e+07	1.39408e+07	3.51997e+06	1.39157e+07	1.70022e+07	1.93293e+07	1.57135e+07	1.20659e+07	0.674322	0.30448	0.683006	1.8455	0.0310654	1.06994	1.15697	0.729878	0.258278	1.58265	0.068419	1.04258	1.71575	0.375652	1.01488	0.857574	0.455177	0.766493
POS1892	PI(34:1)+NH4	PI(34:1)+NH4	PI	(20:0/14:1)	(20:0)	(14:1)		C43 H85 O13 N1 P1	854.575	12.7225	4.13898e+06	3.73083e+06	3.79819e+06	4.46185e+06	6.45183e+06	6.11582e+06	6.48155e+06	1.63771e+06	3.54303e+06	1.06483e+07	1.20341e+07	7.86614e+06	2.03994e+06	7.87506e+06	9.53309e+06	1.08209e+07	9.10735e+06	6.54649e+06	0.684829	0.309187	0.67582	1.79386	0.0303139	1.07226	1.14202	0.749241	0.239433	1.55464	0.0855636	1.00779	1.66761	0.386675	0.994105	0.866646	0.479875	0.728116
POS1893	PI(34:2e)+H	PI(34:2e)+H	PI	(34:2e)	(34:2e)			C43 H82 O12 N0 P1	821.554	14.7978	8.97808e+06	8.50914e+06	8.80922e+06	3.00102e+07	1.58639e+07	1.94369e+07	3.74667e+06	4.69261e+06	4.1852e+06	6.83256e+06	5.03492e+06	4.23272e+06	2.20804e+06	4.67543e+06	6.19297e+06	5.64441e+06	2.46246e+06	5.87232e+06	0.193298	0.0145342	1.28171	0.246516	0.0190939	1.11422	0.200218	0.0167545	1.26202	0.21404	0.0175418	1.1895	1.0358	0.9056	0.143474	0.868262	0.626283	0.511279
POS1894	PI(20:2/14:1)+Na	PI(34:3)+Na	PI	(20:2/14:1)	(20:2)	(14:1)		C43 H77 O13 N0 P1 Na1	855.499	10.488	703542	678814	695575	1.04025e+06	1.06855e+06	1.17177e+06	870625	282604	483417	2.24886e+06	1.33746e+06	801687	280952	882735	1.33758e+06	2.07687e+06	3.51446e+06	600952	0.498891	0.0364484	1.16727	1.33758	0.433402	0.48513	0.762449	0.447308	0.547858	1.88756	0.313248	0.680109	1.52829	0.458072	0.864043	1.41118	0.557583	0.61105
POS1897	PI(18:0/18:1)+H	PI(36:1)+H	PI	(18:0/18:1)	(18:0)	(18:1)		C45 H86 O13 N0 P1	865.58	13.9512	8.52575e+06	7.78967e+06	7.72979e+06	1.28445e+07	1.71477e+07	1.71773e+07	1.42755e+07	4.07571e+06	7.26477e+06	1.53444e+07	1.70828e+07	1.45129e+07	5.9625e+06	1.6527e+07	1.7028e+07	1.53877e+07	9.77424e+06	1.26052e+07	0.543062	0.0977759	1.00498	0.995135	0.964743	0.0145016	0.837777	0.547272	0.440683	0.800669	0.221711	0.781222	1.54269	0.380007	1.00665	0.804583	0.162542	1.30453
POS1898	PI(18:0/18:1)+NH4	PI(36:1)+NH4	PI	(18:0/18:1)	(18:0)	(18:1)		C45 H89 O13 N1 P1	882.607	13.9512	1.17705e+07	1.18279e+07	1.18917e+07	1.97461e+07	1.86455e+07	1.91393e+07	1.68919e+07	9.90548e+06	4.61964e+06	1.44925e+07	1.34858e+07	8.72444e+06	8.95949e+06	1.8772e+07	1.44709e+07	1.09425e+07	7.72331e+06	6.77717e+06	0.546089	0.0712484	1.08154	0.637966	0.0184278	1.11251	0.73356	0.148286	0.942561	0.442248	0.00119051	1.29137	1.3433	0.473583	0.836682	0.693216	0.160269	1.3098
POS1899	PI(18:0/18:1)+Na	PI(36:1)+Na	PI	(18:0/18:1)	(18:0)	(18:1)		C45 H85 O13 N0 P1 Na1	887.562	13.9512	6.70968e+06	6.27231e+06	6.19951e+06	1.03332e+07	1.37603e+07	1.33057e+07	1.11751e+07	3.2769e+06	5.84236e+06	1.19482e+07	1.40701e+07	1.18333e+07	4.66809e+06	1.31164e+07	1.38509e+07	1.25684e+07	8.39393e+06	1.05103e+07	0.542642	0.0901032	1.02049	1.0121	0.913068	0.0918495	0.845885	0.573232	0.413694	0.841531	0.28829	0.694714	1.55883	0.370877	1.02395	0.831472	0.205385	1.21015
POS1900	PI(22:1/14:1)+Na	PI(36:2)+Na	PI	(22:1/14:1)	(22:1)	(14:1)		C45 H83 O13 N0 P1 Na1	885.546	12.8485	5.98206e+06	6.74376e+06	6.70335e+06	1.08076e+07	1.00676e+07	1.1833e+07	9.51012e+06	2.38663e+06	5.72813e+06	1.30969e+07	1.37976e+07	9.99923e+06	3.71844e+06	1.4554e+07	1.65031e+07	1.5279e+07	1.35735e+07	9.86287e+06	0.538853	0.0767246	1.06332	1.12797	0.335082	0.593792	1.06321	0.871886	0.121802	1.18366	0.298864	0.686994	1.97309	0.27076	1.22511	1.04938	0.774323	0.304405
POS1901	PI(36:2)+H	PI(36:2)+H	PI	(22:1/14:1)	(22:1)	(14:1)		C45 H84 O13 N0 P1	863.564	12.8485	1.00211e+07	9.71632e+06	1.02124e+07	1.70569e+07	1.8507e+07	2.05468e+07	1.44287e+07	2.83515e+06	8.03433e+06	2.07392e+07	2.05123e+07	1.41533e+07	7.00539e+06	2.2522e+07	2.65097e+07	2.42052e+07	2.2356e+07	1.56514e+07	0.450862	0.0426983	1.14585	0.98742	0.926128	0.0655385	0.998688	0.99695	0.00215137	1.10875	0.506194	0.46623	2.21506	0.207895	1.36631	1.12287	0.538535	0.639283
POS1902	PI(22:1/14:1)+NH4	PI(36:2)+NH4	PI	(22:1/14:1)	(22:1)	(14:1)		C45 H87 O13 N1 P1	880.591	12.8485	6.78173e+06	6.44608e+06	5.89331e+06	1.14391e+07	1.34567e+07	1.36937e+07	1.00411e+07	1.89484e+06	4.7394e+06	1.38112e+07	1.45889e+07	9.33668e+06	4.63219e+06	1.48851e+07	1.78715e+07	1.62094e+07	1.42272e+07	1.00236e+07	0.43212	0.0427536	1.14288	0.977903	0.881269	0.0955632	0.968887	0.926443	0.0686693	1.04848	0.76617	0.222932	2.24217	0.213035	1.35418	1.07217	0.729807	0.365703
POS1903	PI(25:0/11:2)+NH4	PI(36:2)+NH4	PI	(25:0/11:2)	(25:0)	(11:2)		C45 H87 O13 N1 P1	880.591	14.0051	5.62463e+07	5.36234e+07	5.29384e+07	9.74096e+07	7.45869e+07	7.70043e+07	6.99801e+07	5.67523e+07	3.09581e+06	4.56632e+07	3.08957e+07	1.28889e+07	4.41511e+07	7.30472e+07	4.29729e+07	2.31759e+07	1.59672e+07	1.71865e+06	0.521397	0.141032	0.956221	0.359227	0.0111602	1.14696	0.643256	0.0723819	1.09133	0.164103	0.00194368	1.28041	1.23372	0.678853	0.495263	0.456823	0.227849	1.16392
POS1904	PI(18:0/18:3)+H	PI(36:3)+H	PI	(18:0/18:3)	(18:0)	(18:3)		C45 H82 O13 N0 P1	861.549	11.9927	2.89388e+06	2.71822e+06	2.69274e+06	4.25107e+06	4.37139e+06	5.21828e+06	3.79801e+06	955541	2.15853e+06	9.37477e+06	6.04804e+06	5.08111e+06	2.12656e+06	4.20417e+06	5.8017e+06	1.10077e+07	7.39677e+06	3.89285e+06	0.499401	0.0581919	1.10513	1.48142	0.171631	0.78556	0.876574	0.633974	0.351632	1.61099	0.246137	0.753653	1.75525	0.265566	1.23625	1.08747	0.817855	0.245021
POS1905	PI(18:0/18:3)+NH4	PI(36:3)+NH4	PI	(18:0/18:3)	(18:0)	(18:3)		C45 H85 O13 N1 P1	878.575	11.9927	1.99908e+06	1.9782e+06	1.7317e+06	2.78614e+06	2.74389e+06	3.43591e+06	2.36433e+06	712250	1.38667e+06	6.11026e+06	3.7522e+06	3.06387e+06	1.27055e+06	2.85375e+06	3.60586e+06	6.94855e+06	4.49009e+06	2.46216e+06	0.497801	0.0470766	1.13764	1.44171	0.236668	0.698453	0.862169	0.599687	0.386421	1.5504	0.279542	0.71033	1.73196	0.26402	1.23958	1.07539	0.84825	0.20382
POS1906	PI(18:0/18:3)+Na	PI(36:3)+Na	PI	(18:0/18:3)	(18:0)	(18:3)		C45 H81 O13 N0 P1 Na1	883.531	11.9927	2.12667e+06	1.97919e+06	1.9993e+06	2.90951e+06	3.01212e+06	3.5178e+06	2.73812e+06	743013	1.63383e+06	5.68675e+06	4.21286e+06	3.42554e+06	1.58958e+06	3.09661e+06	4.02733e+06	6.63202e+06	4.94715e+06	2.74109e+06	0.541872	0.0763868	1.06025	1.41165	0.133241	0.844321	0.923099	0.758422	0.22902	1.51707	0.227428	0.779113	1.70354	0.260115	1.24803	1.07468	0.812174	0.252744
POS1907	PI(18:1/18:3)+NH4	PI(36:4)+NH4	PI	(18:1/18:3)	(18:1)	(18:3)		C45 H83 O13 N1 P1	876.56	10.6844	1.45623e+06	1.19081e+06	1.02766e+06	2.29706e+06	2.49223e+06	2.68512e+06	1.37554e+06	270218	847330	2.62439e+06	2.13805e+06	1.19246e+06	564212	1.96941e+06	2.58184e+06	3.32288e+06	4.00176e+06	1.18766e+06	0.33355	0.00799454	1.28973	0.796705	0.309044	0.635971	0.684396	0.265314	0.767678	1.13886	0.706515	0.281231	2.05185	0.266317	1.23464	1.42946	0.418628	0.824529
POS1908	PI(18:1/18:3)+H	PI(36:4)+H	PI	(18:1/18:3)	(18:1)	(18:3)		C45 H80 O13 N0 P1	859.533	10.6844	2.16372e+06	1.87832e+06	1.49848e+06	3.47084e+06	3.51793e+06	3.91993e+06	2.08646e+06	508664	1.30079e+06	3.90509e+06	3.06051e+06	1.71371e+06	903865	2.87435e+06	3.71554e+06	4.6872e+06	5.97485e+06	1.71644e+06	0.357138	0.00805466	1.29162	0.795632	0.319186	0.627376	0.686952	0.249336	0.789316	1.13474	0.719081	0.26917	1.92349	0.275201	1.21566	1.42621	0.432157	0.802862
POS1909	PI(18:1/18:3)+Na	PI(36:4)+Na	PI	(18:1/18:3)	(18:1)	(18:3)		C45 H79 O13 N0 P1 Na1	881.515	10.6844	1.18795e+06	1.0702e+06	965043	2.05898e+06	2.24268e+06	2.22074e+06	1.36348e+06	310330	669739	2.42349e+06	1.87783e+06	1.11675e+06	917917	1.67549e+06	3.49962e+06	2.86719e+06	3.81633e+06	968137	0.359308	0.0114256	1.26792	0.830686	0.391288	0.548212	0.934169	0.861297	0.130147	1.17314	0.677023	0.310158	2.59991	0.204882	1.37348	1.41225	0.463323	0.753765
POS191	DG(20:2p)+NH4	DG(20:2p)+NH4	DG	(20:2p)	(20:2p)			C23 H44 O4 N1	398.326	1.893	3.32952e+06	3.16049e+06	2.7564e+06	2.62663e+06	2.38034e+06	4.86974e+06	2.21707e+06	1.41732e+06	907313	3.38064e+06	3.98747e+06	3.68917e+06	4.63286e+06	1.9241e+06	936941	4.34311e+06	2.6203e+06	3.82025e+06	0.459839	0.113064	0.999447	1.11953	0.652927	0.286352	0.758744	0.590384	0.397404	1.09183	0.764318	0.190373	1.65002	0.447188	0.883417	0.975254	0.873892	0.169198
POS1910	PI(16:0/20:5)+NH4	PI(36:5)+NH4	PI	(16:0/20:5)	(16:0)	(20:5)		C45 H81 O13 N1 P1	874.544	10.859	1.22019e+06	1.0031e+06	986445	2.3142e+06	944589	1.10156e+06	670948	326580	123197	683070	563332	206481	185665	6.29771e+06	1.74275e+06	1.09955e+06	1.61765e+06	142844	0.257026	0.0793135	1.08859	0.333203	0.100637	0.920484	1.88658	0.531595	0.457515	0.655922	0.459343	0.49569	7.34001	0.267616	1.23185	1.96854	0.360909	0.919778
POS1911	PI(38:2)+K	PI(38:2)+K	PI	(38:2)	(38:2)			C47 H87 O13 N0 P1 K1	929.552	9.90364	1.40733e+06	1.33492e+06	1.20886e+06	1.84033e+06	2.77815e+06	4.18145e+06	2.4578e+06	281050	4.62638e+06	394760	3.17379e+06	2.25863e+06	0	5.20744e+06	2.47268e+06	706956	182523	1.10188e+07	0.836964	0.754358	0.214385	0.662184	0.404268	0.515773	0.872748	0.832175	0.158936	1.35322	0.787384	0.171025	1.04275	0.959826	0.0609929	2.04358	0.605524	0.541115
POS1913	PI(38:2)+NH4	PI(38:2)+NH4	PI	(38:2)	(38:2)			C47 H91 O13 N1 P1	908.622	15.0845	6.42088e+07	6.36014e+07	5.99965e+07	9.01688e+07	7.37044e+07	8.46856e+07	8.45626e+07	6.137e+07	3.96168e+06	5.22638e+07	4.23828e+07	1.43652e+07	7.87504e+07	7.77966e+07	4.64485e+07	2.19141e+07	1.51437e+07	777122	0.603053	0.249628	0.787831	0.438576	0.0196093	1.11091	0.81669	0.262786	0.772529	0.152217	0.000880153	1.29708	1.35426	0.536365	0.728598	0.347071	0.140848	1.3563
POS1914	PI(38:2e)+NH4	PI(38:2e)+NH4	PI	(38:2e)	(38:2e)			C47 H93 O12 N1 P1	894.643	15.748	1.07621e+07	9.53778e+06	8.68898e+06	1.76823e+07	1.56496e+07	1.81701e+07	1.51096e+07	1.41661e+07	390919	5.6759e+06	4.17567e+06	442432	1.35283e+07	1.42213e+07	7.66579e+06	1.60347e+06	1.00339e+06	0	0.57603	0.205469	0.851154	0.199876	0.00138303	1.21548	0.687652	0.0729492	1.09047	0.0506167	5.52726e-05	1.3226	1.19378	0.730747	0.413221	0.253241	0.189901	1.24322
POS1915	PI(38:2p)+NH4	PI(38:2p)+NH4	PI	(38:2p)	(38:2p)			C47 H91 O12 N1 P1	892.627	15.6029	6.07284e+06	5.11898e+06	3.98625e+06	1.0748e+07	9.97765e+06	1.05937e+07	7.23773e+06	5.4913e+06	0	1.8011e+06	907243	0	5.36135e+06	7.16897e+06	2.40232e+06	403667	94037.7	0	0.406426	0.0475668	1.14657	0.0864749	7.51418e-05	1.24295	0.476786	0.0178966	1.25739	0.0158912	2.64605e-06	1.32839	1.17312	0.79044	0.32019	0.183767	0.239756	1.14016
POS1916	PI(18:1/20:2)+NH4	PI(38:3)+NH4	PI	(18:1/20:2)	(18:1)	(20:2)		C47 H89 O13 N1 P1	906.607	14.1285	2.31474e+08	2.31304e+08	2.28821e+08	3.7677e+08	3.00465e+08	346596978	3.07852e+08	2.05281e+08	1.41761e+07	224009173	1.56969e+08	5.25882e+07	2.25922e+08	347572241	1.93278e+08	1.02804e+08	6.85053e+07	8.08865e+06	0.515035	0.136015	0.961056	0.423474	0.0226688	1.10105	0.748923	0.174248	0.900588	0.175222	0.00136658	1.28916	1.45412	0.461175	0.858546	0.413773	0.211665	1.19703
POS1917	PI(38:5)+NH4	PI(38:5)+NH4	PI	(38:5)	(38:5)			C47 H85 O13 N1 P1	902.575	12.024	1.90712e+06	1.88667e+06	1.76166e+06	2.97638e+06	1.95891e+06	1.92927e+06	578713	2.09477e+06	6383.22	2.02472e+06	1.00317e+06	296576	2.69012e+06	3.0143e+06	712942	985673	654543	0	0.390392	0.1216	1.00467	0.484294	0.124421	0.882246	0.934854	0.860794	0.132493	0.23894	0.0179721	1.1789	2.39466	0.260586	1.24701	0.493377	0.387301	0.875623
POS1919	PI(38:5e)+NH4	PI(38:5e)+NH4	PI	(38:5e)	(38:5e)			C47 H87 O12 N1 P1	888.596	14.127	4.74317e+06	4.79566e+06	4.98287e+06	7.53748e+06	6.65268e+06	7.59619e+06	6.58833e+06	4.33878e+06	221050	5.27164e+06	3.38708e+06	1.07265e+06	4.61538e+06	7.59116e+06	4.18118e+06	2.33853e+06	1.40723e+06	70491.8	0.511704	0.133722	0.961373	0.446673	0.0326057	1.06893	0.752201	0.181609	0.889021	0.175167	0.00117408	1.29149	1.46999	0.462241	0.856661	0.39216	0.226599	1.16644
POS1920	PI(39:1e)+NH4	PI(39:1e)+NH4	PI	(39:1e)	(39:1e)			C48 H97 O12 N1 P1	910.674	19.667	8.60807e+06	9.00882e+06	7.77913e+06	1.74505e+06	3.08645e+06	4.32257e+06	6.63452e+06	7.2846e+06	9.02894e+06	1.09788e+07	7.2918e+06	7.49449e+06	1.03028e+07	5.90677e+06	7.70468e+06	9.83167e+06	1.14403e+07	8.78789e+06	2.50687	0.0111989	1.2853	2.81461	0.0171157	1.1068	2.61242	0.0290886	1.21243	3.28377	0.00288853	1.27364	1.04211	0.836493	0.249172	1.16669	0.37155	0.901844
POS1921	PI(40:0e)+NH4	PI(40:0e)+NH4	PI	(40:0e)	(40:0e)			C49 H101 O12 N1 P1	926.706	20.3594	2.16165e+07	2.26065e+07	2.22257e+07	6.10649e+06	5.31107e+06	5.77703e+06	1.34469e+07	1.69021e+07	2.27977e+07	2.27392e+07	2.36125e+07	2.33691e+07	1.96454e+07	1.08562e+07	2.16961e+07	2.43589e+07	2.02212e+07	2.77249e+07	3.09089	0.0119266	1.27235	4.05481	9.31595e-07	1.24846	3.03571	0.0248728	1.22843	4.2051	0.00109011	1.28855	0.982146	0.944917	0.083645	1.03707	0.713581	0.388215
POS1923	PI(22:0/18:3)+NH4	PI(40:3)+NH4	PI	(22:0/18:3)	(22:0)	(18:3)		C49 H93 O13 N1 P1	934.638	8.22661	3.81722e+06	3.60797e+06	3.20952e+06	4.20951e+06	4.31117e+06	4.06351e+06	4.42346e+06	5.08238e+06	6.0353e+06	4.0419e+06	3.98764e+06	4.07406e+06	4.90954e+06	4.78195e+06	5.10973e+06	4.22768e+06	4.3718e+06	4.95876e+06	1.23497	0.105754	1.01001	0.96181	0.103288	0.89572	1.17618	0.00346779	1.34611	1.0774	0.238984	0.748893	0.952389	0.632728	0.569328	1.12018	0.097425	1.47168
POS1925	PI(40:3)+K	PI(40:3)+K	PI	(40:3)	(40:3)			C49 H89 O13 N0 P1 K1	955.567	11.295	2.42028e+06	2.72679e+06	2.90003e+06	3.2584e+06	3.65591e+06	3.09942e+06	4.24046e+06	5.84722e+06	5.2734e+06	4.22746e+06	4.11328e+06	4.5425e+06	4.42624e+06	3.40359e+06	4.73112e+06	4.48024e+06	3.81945e+06	4.51131e+06	1.534	0.0232399	1.22108	1.28656	0.0102822	1.1509	1.25437	0.122206	0.989231	1.27934	0.0290405	1.13953	0.817712	0.205595	1.37178	0.994391	0.930533	0.0930494
POS1927	PI(40:5)+K	PI(40:5)+K	PI	(40:5)	(40:5)			C49 H85 O13 N0 P1 K1	951.536	10.004	2.12082e+06	1.96453e+06	2.25126e+06	3.50802e+06	4.72172e+06	6.88021e+06	3.82057e+06	612760	6.92532e+06	883694	4.53223e+06	3.56367e+06	89903.3	8.12731e+06	3.75512e+06	1.54583e+06	461691	9.93542e+06	0.751733	0.578744	0.389135	0.594284	0.237056	0.703254	0.792348	0.69984	0.287004	0.790403	0.754502	0.239306	1.05403	0.948092	0.0788201	1.33001	0.772034	0.307542
POS1928	PI(20:1/20:4)+NH4	PI(40:5)+NH4	PI	(20:1/20:4)	(20:1)	(20:4)		C49 H89 O13 N1 P1	930.607	15.0852	6.72766e+06	6.74579e+06	6.74448e+06	1.06491e+07	8.82721e+06	9.55808e+06	9.38185e+06	7.79005e+06	150175	5.79078e+06	4.25226e+06	1.01573e+06	8.96829e+06	8.91626e+06	5.5607e+06	2.06148e+06	1.29292e+06	0	0.596606	0.249179	0.789794	0.380885	0.0163275	1.12324	0.807499	0.208997	0.847913	0.115532	0.000434876	1.30654	1.35349	0.541789	0.719438	0.303325	0.168624	1.29055
POS1929	PI(20:2/20:4)+NH4	PI(40:6)+NH4	PI	(20:2/20:4)	(20:2)	(20:4)		C49 H87 O13 N1 P1	928.591	14.1288	1.16033e+07	1.20707e+07	1.16911e+07	2.19928e+07	1.61969e+07	1.96303e+07	1.65884e+07	1.11679e+07	425019	1.03923e+07	7.05116e+06	2.35491e+06	1.2355e+07	1.80745e+07	9.19915e+06	4.36622e+06	3.28566e+06	302030	0.487396	0.121455	0.99001	0.342414	0.0116157	1.14632	0.685378	0.121648	0.990246	0.137563	0.00131877	1.29102	1.4062	0.519765	0.756794	0.401745	0.207559	1.20559
POS1930	PI(41:0)+NH4	PI(41:0)+NH4	PI	(41:0)	(41:0)			C50 H101 O13 N1 P1	954.701	17.852	6.84659e+06	7.33603e+06	7.83204e+06	1.24783e+06	935336	924944	6.82747e+06	7.99188e+06	1.03183e+07	5.79186e+06	1.1765e+07	9.25103e+06	9.92232e+06	8.3795e+06	7.722e+06	8.70004e+06	9.97738e+06	1.96281e+07	8.08776	0.00205864	1.34865	8.62515	0.0103859	1.15125	8.37288	0.000319605	1.39357	12.3244	0.0272889	1.13745	1.03525	0.819982	0.27457	1.42889	0.376935	0.892836
POS1931	PI(42:0e)+NH4	PI(42:0e)+NH4	PI	(42:0e)	(42:0e)			C51 H105 O12 N1 P1	954.737	20.8723	1.79923e+07	1.8885e+07	1.8298e+07	7.8541e+06	6.00218e+06	5.81225e+06	1.20567e+07	1.55006e+07	1.71538e+07	1.76602e+07	1.60786e+07	1.68436e+07	1.45297e+07	1.12715e+07	1.48063e+07	1.83457e+07	1.68438e+07	2.12391e+07	2.27323	0.00697923	1.29732	2.57174	0.00020481	1.23194	2.0646	0.0059498	1.32455	2.86898	0.00106002	1.28954	0.908222	0.507624	0.777582	1.11558	0.227497	1.16463
POS1932	PI(42:6)+H	PI(42:6)+H	PI	(42:6)	(42:6)			C51 H88 O13 N0 P1	939.596	8.23125	3.54964e+06	3.94393e+06	3.97639e+06	4.09443e+06	4.34389e+06	4.13812e+06	4.6113e+06	5.25626e+06	6.14613e+06	4.64141e+06	4.54919e+06	4.73155e+06	5.25431e+06	5.29611e+06	5.62018e+06	4.99483e+06	5.11658e+06	5.95602e+06	1.27331	0.0641563	1.10266	1.107	0.00856857	1.15937	1.28578	0.000992505	1.37807	1.27758	0.0202581	1.16661	1.0098	0.914904	0.129302	1.15409	0.0801182	1.52392
POS1933	PI(20:3/22:6)+NH4	PI(42:9)+NH4	PI	(20:3/22:6)	(20:3)	(22:6)		C51 H85 O13 N1 P1	950.575	14.13	4.2201e+06	4.2597e+06	4.32819e+06	7.90349e+06	6.04161e+06	6.68857e+06	5.97645e+06	4.34121e+06	54651	3.60025e+06	2.93881e+06	644797	4.6755e+06	6.52264e+06	3.22191e+06	1.47356e+06	1.07405e+06	0	0.502689	0.13786	0.960255	0.348162	0.012898	1.13805	0.69886	0.132839	0.970007	0.123469	0.00100466	1.29497	1.39024	0.53833	0.725276	0.35463	0.196331	1.22936
POS1934	PI(43:0)+NH4	PI(43:0)+NH4	PI	(43:0)	(43:0)			C52 H105 O13 N1 P1	982.732	18.403	1.86697e+07	1.8179e+07	1.80865e+07	2.5973e+06	2.14054e+06	2.24167e+06	1.62317e+07	1.4684e+07	1.77207e+07	1.63124e+07	2.44263e+07	2.14292e+07	2.03042e+07	9.35038e+06	1.34976e+07	1.7161e+07	2.52165e+07	3.02966e+07	6.96846	9.7481e-05	1.39258	8.90721	0.00149139	1.2143	6.18269	0.0195591	1.24955	10.4125	0.00461535	1.25203	0.887239	0.610275	0.60584	1.169	0.47975	0.728308
POS1935	PI(43:1)+NH4	PI(43:1)+NH4	PI	(43:1)	(43:1)			C52 H103 O13 N1 P1	980.716	17.994	6.66326e+06	7.91057e+06	6.82352e+06	1.90727e+06	1.00048e+06	1.27921e+06	5.74268e+06	3.88918e+06	7.00051e+06	6.7856e+06	1.35509e+07	8.51992e+06	9.64523e+06	3.20111e+06	4.948e+06	7.90838e+06	5.5095e+06	1.11887e+07	3.97241	0.0116806	1.2779	6.89195	0.015887	1.12512	4.24993	0.0798375	1.07394	5.87694	0.0150818	1.18451	1.06986	0.864286	0.20656	0.852726	0.616455	0.525374
POS1937	PS(8:0p/10:0)+H	PS(18:0p)+H	PS	(8:0p/10:0)	(8:0p)	(10:0)		C24 H47 O9 N1 P1	524.298	1.91505	7.26021e+06	7.22757e+06	7.65952e+06	1.06025e+07	1.56338e+07	2.79417e+07	1.74447e+07	2.91903e+06	3.2858e+07	6.13093e+06	1.549e+07	2.7401e+07	3.87038e+06	3.37765e+07	1.22737e+07	9.62025e+06	7.53601e+06	3.74134e+07	0.982348	0.976244	0.00719719	0.904831	0.840899	0.127992	0.921418	0.896943	0.0975727	1.00723	0.991035	0.012653	0.937975	0.93361	0.100836	1.11317	0.879309	0.161898
POS1938	PS(8:0p/10:0)+Na	PS(18:0p)+Na	PS	(8:0p/10:0)	(8:0p)	(10:0)		C24 H46 O9 N1 P1 Na1	546.28	1.91505	3.07621e+06	2.87423e+06	2.67457e+06	2.35945e+06	3.40494e+06	5.87815e+06	5.2774e+06	1.0332e+06	5.42904e+06	1.7495e+06	4.35691e+06	7.96502e+06	390569	3.2565e+06	3.13864e+06	2.46283e+06	2.40192e+06	8.33588e+06	1.00834	0.986353	0.033496	1.20862	0.717212	0.244925	0.582838	0.312424	0.707108	1.13383	0.827071	0.133937	0.578017	0.390939	0.986125	0.938116	0.918614	0.109043
POS194	DG(20:2p)+H	DG(20:2p)+H	DG	(20:2p)	(20:2p)			C23 H41 O4	381.3	17.1185	3.47796e+07	3.40509e+07	3.40785e+07	4.32096e+06	6.65207e+06	7.9978e+06	37714295	3.70784e+07	3.99729e+07	2.71489e+07	4.28996e+07	3.63802e+07	4.88437e+07	2.57603e+07	2.43525e+07	2.09016e+07	1.62152e+07	4.70196e+07	6.04958	2.11173e-05	1.39999	5.61013	0.00341959	1.19517	5.21625	0.0291651	1.21196	4.43504	0.0873939	0.981786	0.862249	0.545492	0.7132	0.790542	0.522545	0.663203
POS1942	PS(31:0)+Li	PS(31:0)+Li	PS	(31:0)	(31:0)			C37 H72 O10 N1 P1 Li1	728.505	15.8346	1.38966e+07	1.29342e+07	1.11011e+07	1.31503e+07	1.4511e+07	1.45154e+07	1.18774e+07	1.23719e+07	1.45308e+07	1.11992e+07	1.45768e+07	9.769e+06	1.3097e+07	1.17663e+07	1.63617e+07	1.24643e+07	1.05579e+07	1.24751e+07	0.919469	0.291593	0.713498	0.842766	0.213566	0.731527	0.977436	0.836294	0.154116	0.841636	0.0466396	1.09327	1.06304	0.635223	0.565291	0.99866	0.992374	0.0102078
POS1943	PS(18:1/14:0)+H	PS(32:1)+H	PS	(18:1/14:0)	(18:1)	(14:0)		C38 H73 O10 N1 P1	734.497	11.5843	6.02476e+06	5.53119e+06	5.06221e+06	6.20523e+06	8.22922e+06	1.10491e+07	6.0881e+06	2.18271e+06	4.18514e+06	12580796	8.21066e+06	5.18275e+06	949573	6.145e+06	8.42284e+06	1.18702e+07	1.18575e+07	4.38094e+06	0.488783	0.0734768	1.06403	1.01925	0.952238	0.0276783	0.608918	0.273564	0.75687	1.10301	0.775106	0.212186	1.24578	0.702068	0.458409	1.08217	0.839437	0.215748
POS1944	PS(33:1)+Li	PS(33:1)+Li	PS	(33:1)	(33:1)			C39 H74 O10 N1 P1 Li1	754.52	12.727	7.78377e+06	7.89811e+06	9.62601e+06	6.27702e+06	8.80506e+06	8.84307e+06	1.33879e+07	4.57048e+06	9.41595e+06	1.61345e+07	1.90733e+07	1.04433e+07	6.21949e+06	1.34624e+07	1.20993e+07	1.51742e+07	9.45562e+06	1.17812e+07	1.14416	0.690791	0.323942	1.90808	0.0535004	1.00948	1.32836	0.332783	0.682327	1.52187	0.0894353	0.987644	1.16098	0.686449	0.483176	0.797592	0.366698	0.909999
POS1948	PS(16:0/18:1)+H	PS(34:1)+H	PS	(16:0/18:1)	(16:0)	(18:1)		C40 H77 O10 N1 P1	762.528	12.9368	9.46203e+07	96725393	8.95448e+07	1.11533e+08	1.31455e+08	1.46026e+08	1.46782e+08	4.53819e+07	7.50887e+07	1.71315e+08	1.54668e+08	1.1356e+08	1.86303e+07	1.14927e+08	1.49752e+08	1.49795e+08	1.29278e+08	9.58651e+07	0.687	0.269799	0.734764	1.12989	0.444222	0.482411	0.728274	0.433059	0.563896	0.963815	0.813522	0.157325	1.06008	0.918992	0.123077	0.853017	0.407149	0.843097
POS1950	PS(17:0/18:1)+H	PS(35:1)+H	PS	(17:0/18:1)	(17:0)	(18:1)		C41 H79 O10 N1 P1	776.544	10.054	1.25613e+07	1.06351e+07	1.08118e+07	8.94876e+06	7.01051e+06	6.28825e+06	7.03338e+06	9.15873e+06	1.55819e+07	3.5593e+06	5.13646e+06	3.89182e+06	3.14725e+07	5.12512e+07	1.67907e+07	5.13288e+06	7.61814e+06	1.98883e+07	1.42821	0.303144	0.703696	0.565797	0.0255948	1.08075	4.47306	0.0618782	1.11601	1.4671	0.495931	0.451229	3.13194	0.093668	1.68127	2.59298	0.218744	1.18243
POS1953	PS(14:0e/22:0)+Na	PS(36:0e)+Na	PS	(14:0e/22:0)	(14:0e)	(22:0)		C42 H84 O9 N1 P1 Na1	800.578	10.877	2.73128e+06	3.10552e+06	3.2183e+06	2.84081e+06	1.59991e+06	1.61104e+06	2.01777e+06	902426	1.36686e+06	2.01062e+06	1.26726e+06	3.12764e+06	4.37143e+06	6.55873e+06	1.64353e+06	2.66109e+06	7.82982e+06	3.19869e+06	0.708399	0.324154	0.702065	1.05846	0.870673	0.0971853	2.0777	0.215833	0.836539	2.26209	0.206752	0.809944	2.93294	0.131081	1.56569	2.13716	0.232568	1.15445
POS1954	PS(18:0/18:1)+H	PS(36:1)+H	PS	(18:0/18:1)	(18:0)	(18:1)		C42 H81 O10 N1 P1	790.559	14.2097	2.24073e+08	2.39191e+08	2.40713e+08	2.69811e+08	3.23294e+08	4.6203e+08	3.96611e+08	1.12997e+08	2.31088e+08	5.21925e+08	382390242	3.52561e+08	5.57649e+07	4.07118e+08	4.0899e+08	4.48879e+08	3.10918e+08	2.58242e+08	0.701991	0.354726	0.631082	1.1912	0.434487	0.483695	0.826315	0.664447	0.321519	0.964843	0.885633	0.104547	1.1771	0.775591	0.343218	0.809976	0.360528	0.920423
POS1955	PS(36:1)+Na	PS(36:1)+Na	PS	(18:0/18:1)	(18:0)	(18:1)		C42 H80 O10 N1 P1 Na1	812.541	14.2097	1.82012e+07	1.96395e+07	1.99141e+07	2.29937e+07	2.64628e+07	3.61873e+07	3.14094e+07	1.00679e+07	1.91286e+07	4.23944e+07	3.15738e+07	2.84334e+07	5.14941e+06	3.19305e+07	3.31358e+07	3.61413e+07	2.59588e+07	2.15414e+07	0.707651	0.318853	0.675177	1.19567	0.388979	0.529348	0.819857	0.632571	0.353354	0.976621	0.914734	0.0778816	1.15856	0.785953	0.327142	0.816799	0.359505	0.922158
POS1956	PS(18:0e/18:1)+Na	PS(36:1e)+Na	PS	(18:0e/18:1)	(18:0e)	(18:1)		C42 H82 O9 N1 P1 Na1	798.562	10.7	4.98924e+06	7.12499e+06	6.57641e+06	2.97612e+06	452722	728837	720258	219884	446753	1.38392e+06	227754	1.08973e+06	531508	3.89534e+06	1.1538e+06	5.94001e+06	5.57823e+07	1.68287e+06	0.333574	0.318913	0.724412	0.649738	0.607082	0.353799	1.34225	0.73489	0.252557	15.2501	0.319419	0.670937	4.02385	0.251359	1.26716	23.4712	0.308803	1.0105
POS1957	PS(18:1/18:1)+H	PS(36:2)+H	PS	(18:1/18:1)	(18:1)	(18:1)		C42 H79 O10 N1 P1	788.544	13.0305	6.81225e+08	5.74505e+08	7.3885e+08	750389401	9.08522e+08	1079735868	1069755561	3.25844e+08	5.98832e+08	1003750388	991418935	660789924	1.67274e+08	8.69648e+08	8.83285e+08	7.86931e+08	5.45833e+08	9.69047e+08	0.728254	0.354615	0.627605	0.969807	0.860557	0.119289	0.701152	0.344677	0.667033	0.840492	0.401066	0.581857	0.962784	0.942282	0.0876503	0.866659	0.516861	0.671757
POS1958	PS(36:2)+Na	PS(36:2)+Na	PS	(18:1/18:1)	(18:1)	(18:1)		C42 H78 O10 N1 P1 Na1	810.526	13.0305	4.0252e+07	3.18761e+07	3.26751e+07	4.25819e+07	5.2379e+07	5.85766e+07	6.25704e+07	2.45509e+07	3.88345e+07	5.86057e+07	5.8863e+07	3.81421e+07	1.98554e+07	4.95887e+07	5.3438e+07	4.53307e+07	3.40579e+07	3.38819e+07	0.820358	0.487167	0.475029	1.0135	0.937599	0.0515634	0.800339	0.427663	0.570125	0.737738	0.0889813	0.991754	0.975597	0.949977	0.0759557	0.727909	0.146205	1.34321
POS1959	PS(18:0/18:3)+H	PS(36:3)+H	PS	(18:0/18:3)	(18:0)	(18:3)		C42 H77 O10 N1 P1	786.528	12.2418	1.91364e+07	2.42818e+07	2.55691e+07	2.51672e+07	2.96784e+07	4.39308e+07	2.74805e+07	7.10072e+06	1.37263e+07	4.46562e+07	3.40748e+07	2.64051e+07	4.44319e+06	2.85751e+07	3.59699e+07	4.58011e+07	3.99586e+07	2.621e+07	0.489059	0.11093	0.988674	1.06438	0.797834	0.156067	0.698428	0.420512	0.5782	1.13357	0.616235	0.350249	1.42811	0.57326	0.666789	1.065	0.786255	0.288078
POS1962	PS(18:1/18:3)+H	PS(36:4)+H	PS	(18:1/18:3)	(18:1)	(18:3)		C42 H75 O10 N1 P1	784.512	10.8867	7.48248e+07	7.22987e+07	6.49714e+07	7.24458e+07	8.65931e+07	1.17053e+08	8.35744e+07	2.66974e+07	53560649	1.19434e+08	9.89425e+07	6.2498e+07	1.71454e+07	8.8948e+07	103918940	1.10888e+08	1.01334e+08	6.99057e+07	0.593397	0.15008	0.915366	1.01732	0.943736	0.0368566	0.76066	0.501376	0.489208	1.02186	0.916703	0.0771204	1.28187	0.649818	0.541746	1.00446	0.984895	0.0202193
POS1963	PS(36:4)+Na	PS(36:4)+Na	PS	(18:1/18:3)	(18:1)	(18:3)		C42 H74 O10 N1 P1 Na1	806.494	10.8867	2.58262e+06	2.44855e+06	2.21142e+06	2.81435e+06	3.00471e+06	3.88657e+06	2.81502e+06	1.13202e+06	2.00465e+06	3.85022e+06	3.30392e+06	2.20235e+06	1.10386e+06	3.13196e+06	3.55676e+06	3.50901e+06	3.74049e+06	2.36077e+06	0.61322	0.100248	1.0097	0.964027	0.852378	0.134877	0.802893	0.483069	0.508913	0.990175	0.955845	0.0321116	1.30931	0.532539	0.735073	1.02712	0.902081	0.131253
POS1965	PS(25:1/12:2)+Na	PS(37:3)+Na	PS	(25:1/12:2)	(25:1)	(12:2)		C43 H78 O10 N1 P1 Na1	822.526	13.1509	8.2471e+06	1.08623e+07	1.30998e+07	6.38242e+06	5.94904e+06	5.70122e+06	8.1586e+06	1.18041e+07	1.06938e+07	1.34097e+07	1.22831e+07	1.32891e+07	1.5121e+07	9.91516e+06	1.07893e+07	1.47642e+07	1.49565e+07	1.25405e+07	1.70006	0.0185274	1.23325	2.16174	6.89334e-05	1.23914	1.9867	0.0216355	1.24074	2.34359	0.000542813	1.30751	1.16861	0.42413	0.924969	1.08412	0.269538	1.08268
POS1970	PS(27:1/11:3)+Na	PS(38:4)+Na	PS	(27:1/11:3)	(27:1)	(11:3)		C44 H78 O10 N1 P1 Na1	834.526	14.2146	3.74157e+06	4.38769e+06	4.98592e+06	4.29732e+06	5.5604e+06	6.42384e+06	6.02928e+06	2.84298e+06	5.13688e+06	9.15317e+06	7.35114e+06	7.04022e+06	1.27634e+06	6.63779e+06	7.66059e+06	8.72805e+06	7.07155e+06	5.04905e+06	0.86043	0.54011	0.416671	1.44609	0.0551375	0.995489	0.956587	0.915019	0.0795749	1.28051	0.283517	0.706738	1.11175	0.823792	0.268703	0.885499	0.512334	0.678589
POS1972	PS(38:5)+Na	PS(38:5)+Na	PS	(18:0/20:5)	(18:0)	(20:5)		C44 H76 O10 N1 P1 Na1	832.51	13.0574	1.46472e+06	1.88092e+06	2.51193e+06	3.38825e+06	4.43147e+06	4.26689e+06	4.26855e+06	1.76522e+06	3.90874e+06	5.24137e+06	8.34741e+06	4.29405e+06	707003	3.69746e+06	5.67186e+06	4.02667e+06	2.98703e+06	2.72428e+06	0.822605	0.445713	0.514989	1.47956	0.201757	0.769686	0.833676	0.674	0.311647	0.805684	0.201555	0.799288	1.01346	0.97962	0.0309358	0.544544	0.102571	1.45696
POS1973	PS(38:6p)+Li	PS(38:6p)+Li	PS	(38:6p)	(38:6p)			C44 H74 O9 N1 P1 Li1	798.526	10.05	819364	754314	705933	424149	440560	354956	435037	480616	843922	130118	216061	165206	2.09972e+06	3.73786e+06	1.13016e+06	241701	322700	1.3494e+06	1.44267	0.244452	0.792414	0.419283	0.00285432	1.18779	5.71284	0.0656119	1.10681	1.56912	0.552725	0.394668	3.9599	0.0877353	1.70137	3.74239	0.260953	1.09898
POS1974	PS(38:9)+Li	PS(38:9)+Li	PS	(38:9)	(38:9)			C44 H68 O10 N1 P1 Li1	808.474	2.318	613048	867910	984756	426070	396466	128364	443267	166394	583160	0	1.15264e+06	760943	58732.5	699087	457415	694081	534425	1.18253e+06	1.25441	0.62991	0.364792	2.01239	0.412782	0.53772	1.27798	0.695452	0.291616	2.53553	0.0880632	0.98543	1.01879	0.97491	0.0380866	1.25996	0.692969	0.416961
POS1976	PS(18:2p/21:1)+Li	PS(39:3p)+Li	PS	(18:2p/21:1)	(18:2p)	(21:1)		C45 H82 O9 N1 P1 Li1	818.588	15.305	2.50485e+06	2.58482e+06	2.10843e+06	4.99506e+06	6.30895e+06	8.63681e+06	6.63055e+06	975951	1.8488e+06	2.90058e+06	2.89271e+06	2.66316e+06	174321	7.69329e+06	4.17134e+06	2.50679e+06	1.6918e+06	2.50966e+06	0.474168	0.164187	0.892194	0.424077	0.023051	1.09289	0.603734	0.337413	0.676295	0.336408	0.0159503	1.19541	1.27325	0.773287	0.346797	0.793271	0.108618	1.44008
POS1977	PS(18:3/21:1)+Na	PS(39:4)+Na	PS	(18:3/21:1)	(18:3)	(21:1)		C45 H80 O10 N1 P1 Na1	848.541	13.3307	1.16344e+07	1.40485e+07	1.66704e+07	1.57762e+07	1.75213e+07	1.73241e+07	7.977e+06	1.23019e+07	4.53694e+06	1.32937e+07	1.12578e+07	1.08525e+07	1.4213e+07	1.52972e+07	1.24664e+07	1.22403e+07	1.14928e+07	1.32156e+07	0.490222	0.0204981	1.23739	0.699387	0.00560653	1.17405	0.829224	0.0439284	1.16539	0.7299	0.0035942	1.26603	1.69153	0.0751298	1.7462	1.04363	0.599889	0.549258
POS1978	PS(18:1p/22:1)+Na	PS(40:2p)+Na	PS	(18:1p/22:1)	(18:1p)	(22:1)		C46 H86 O9 N1 P1 Na1	850.593	10.7024	1.92538e+07	2.06741e+07	1.94023e+07	1.40235e+07	1.94926e+07	2.17882e+07	2.78271e+07	1.14395e+07	2.49133e+07	1.45751e+07	1.75083e+07	1.5829e+07	2.57211e+07	2.30683e+07	1.8446e+07	1.98239e+07	1.41305e+07	3.03784e+07	1.16049	0.622107	0.390368	0.86634	0.372297	0.550157	1.21574	0.273265	0.757062	1.16325	0.59969	0.346923	1.04761	0.861519	0.210794	1.34272	0.320881	0.989004
POS1980	PS(41:2p)+Na	PS(41:2p)+Na	PS	(41:2p)	(41:2p)			C47 H88 O9 N1 P1 Na1	864.609	11.5794	6.67994e+06	6.07743e+06	5.91627e+06	4.29079e+06	5.81037e+06	5.44756e+06	6.33204e+06	3.05354e+06	7.11378e+06	4.36527e+06	5.11129e+06	4.56666e+06	5.55229e+06	6.78127e+06	5.04199e+06	5.96e+06	6.56534e+06	8.33006e+06	1.06114	0.822802	0.196821	0.903175	0.380405	0.532565	1.11749	0.427462	0.570333	1.34129	0.104666	0.95608	1.0531	0.838911	0.245458	1.48509	0.0381106	1.67863
POS1981	PS(41:3)+Na	PS(41:3)+Na	PS	(41:3)	(41:3)			C47 H86 O10 N1 P1 Na1	878.588	15.6393	1.66164e+07	2.01162e+07	2.55288e+07	1.68898e+07	1.7306e+07	1.47506e+07	1.9127e+07	2.18675e+07	2.26027e+07	2.21772e+07	2.41193e+07	2.39268e+07	2.1541e+07	2.08396e+07	2.0508e+07	2.35995e+07	2.54835e+07	2.06881e+07	1.29933	0.0208916	1.23184	1.4347	0.00211973	1.20819	1.28485	0.00540074	1.32863	1.42546	0.0123686	1.21743	0.988856	0.840524	0.242982	0.993561	0.926052	0.0990611
POS1983	PS(29:1/12:4)+Na	PS(41:5)+Na	PS	(29:1/12:4)	(29:1)	(12:4)		C47 H82 O10 N1 P1 Na1	874.557	13.519	2.91767e+06	3.66833e+06	4.69646e+06	2.64857e+06	2.49576e+06	4.18985e+06	2.8343e+06	2.01969e+06	1.67099e+06	4.32748e+06	3.14965e+06	3.39386e+06	4.12735e+06	3.55677e+06	2.76251e+06	3.94484e+06	5.2246e+06	4.08929e+06	0.699041	0.218142	0.826734	1.16464	0.474233	0.439208	1.11918	0.609596	0.376317	1.42045	0.124913	0.921717	1.60102	0.0674237	1.7753	1.21964	0.21513	1.18986
POS1984	PS(41:6)+Na	PS(41:6)+Na	PS	(41:6)	(41:6)			C47 H80 O10 N1 P1 Na1	872.541	12.4287	7.93396e+06	8.64677e+06	1.05697e+07	7.64881e+06	7.17092e+06	8.88141e+06	8.561e+06	7.41498e+06	6.00353e+06	1.06035e+07	8.43405e+06	8.27179e+06	8.6497e+06	8.69835e+06	9.805e+06	1.06905e+07	1.14689e+07	9.23575e+06	0.927361	0.5576	0.429841	1.15224	0.255951	0.670579	1.14564	0.143729	0.950828	1.32463	0.0364977	1.11826	1.23538	0.106374	1.64006	1.14961	0.243542	1.1327
POS1986	PS(20:0p/22:1)+Na	PS(42:1p)+Na	PS	(20:0p/22:1)	(20:0p)	(22:1)		C48 H92 O9 N1 P1 Na1	880.64	12.9543	7.73912e+06	6.60514e+06	6.13779e+06	4.92944e+06	4.75904e+06	5.09643e+06	5.9368e+06	2.56882e+06	7.10618e+06	4.88151e+06	5.85286e+06	5.09445e+06	7.11951e+06	5.66643e+06	7.21183e+06	7.73859e+06	9.83825e+06	9.96088e+06	1.05593	0.849676	0.155302	1.07061	0.325089	0.619407	1.35258	0.0270742	1.22009	1.86256	0.00428248	1.25613	1.28094	0.370147	1.02534	1.73972	0.00744019	1.86466
POS1988	PS(20:1p/22:1)+Na	PS(42:2p)+Na	PS	(20:1p/22:1)	(20:1p)	(22:1)		C48 H90 O9 N1 P1 Na1	878.625	12.37	1.35931e+08	1.37862e+08	1.37073e+08	9.01332e+07	1.15467e+08	1.09959e+08	1.52143e+08	8.39587e+07	1.57787e+08	125740344	1.35804e+08	1.37018e+08	1.33086e+08	1.33504e+08	1.42147e+08	1.26647e+08	1.26598e+08	1.56599e+08	1.24823	0.354244	0.67745	1.26304	0.0310287	1.07614	1.29528	0.0196158	1.24955	1.29879	0.0673211	1.03196	1.0377	0.84611	0.234409	1.02831	0.740947	0.350302
POS1989	PS(42:6)+H	PS(42:6)+H	PS	(42:6)	(42:6)			C48 H83 O10 N1 P1	864.575	15.031	6.01411e+06	5.81176e+06	5.23026e+06	6.65896e+06	6.12004e+06	6.10995e+06	5.30124e+06	3.71807e+06	3.74142e+06	4.82742e+06	5.2701e+06	3.26044e+06	4.84842e+06	6.09753e+06	9.36094e+06	5.30283e+06	1.13116e+07	6.93941e+06	0.675566	0.0211155	1.23149	0.707184	0.0441795	1.02966	1.07507	0.745241	0.243636	1.24697	0.437005	0.537691	1.59136	0.156397	1.49557	1.76328	0.147239	1.34071
POS1990	PS(43:2p)+Na	PS(43:2p)+Na	PS	(43:2p)	(43:2p)			C49 H92 O9 N1 P1 Na1	892.64	13.0835	6.21328e+06	7.11914e+06	7.93782e+06	4.80452e+06	6.6543e+06	5.19087e+06	6.04125e+06	3.21312e+06	8.79001e+06	4.27024e+06	7.40264e+06	6.79704e+06	6.85857e+06	8.94322e+06	6.18369e+06	7.18059e+06	8.97293e+06	1.13021e+07	1.08377	0.798686	0.215291	1.10933	0.614458	0.354993	1.32047	0.151041	0.937666	1.64902	0.0524479	1.07092	1.21841	0.508496	0.776084	1.48651	0.122048	1.40401
POS1992	PS(20:1p/24:1)+Na	PS(44:2p)+Na	PS	(20:1p/24:1)	(20:1p)	(24:1)		C50 H94 O9 N1 P1 Na1	906.656	13.755	1.10009e+08	1.08105e+08	1.08218e+08	7.82497e+07	9.38227e+07	9.78362e+07	9.94836e+07	4.50828e+07	1.116e+08	9.87994e+07	1.11181e+08	1.16836e+08	1.04197e+08	1.01034e+08	1.05915e+08	1.08193e+08	1.14974e+08	1.26116e+08	0.949087	0.84031	0.124816	1.21084	0.0767987	0.964866	1.15278	0.0888209	1.05463	1.29408	0.0289972	1.13624	1.21462	0.421955	0.928928	1.06875	0.372277	0.900625
POS1993	PS(44:3)+H	PS(44:3)+H	PS	(44:3)	(44:3)			C50 H93 O10 N1 P1	898.653	12.8668	1.30226e+06	1.48179e+06	1.57529e+06	0	0	0	1.2193e+06	1.30956e+06	1.57098e+06	7.01986e+06	3.36489e+06	3.05084e+06	2.02801e+06	944576	2.61481e+06	4.74878e+06	4.28672e+06	2.51161e+06	#DIV/0!	0.00020453	1.38634	#DIV/0!	0.024547	1.07757	#DIV/0!	0.0189874	1.25248	#DIV/0!	0.00485041	1.25819	1.36283	0.377861	1.0107	0.859442	0.685562	0.427335
POS1996	PS(52:5)+K	PS(52:5)+K	PS	(52:5)	(52:5)			C58 H104 O10 N1 P1 K1	1044.7	2.49248	908242218	8.48802e+08	864147590	7.25941e+08	7.37319e+08	915946198	8.07009e+08	5.63964e+08	1053282437	305538733	1005178283	7.71193e+08	5.92796e+08	6.22236e+08	6.96884e+08	6.04084e+08	6.59277e+08	1082947433	1.01893	0.927049	0.078976	0.875044	0.668282	0.266262	0.803594	0.0865646	1.05928	0.986173	0.949682	0.0651583	0.788662	0.303046	1.15762	1.127	0.747296	0.341543
POS1997	SM(d26:1+hO)+H	SM(d26:1+hO)+H	SM	(d26:1+hO)	(d26:1+hO)			C31 H64 O7 N2 P1	607.445	2.50751	2.59752e+07	2.4462e+07	1.98485e+07	2.25505e+07	2.3922e+07	2.42887e+07	2.07277e+07	1.6335e+07	2.38158e+07	4.74685e+06	2.59731e+07	1.83537e+07	1.6879e+07	1.43378e+07	1.58313e+07	1.47597e+07	1.47337e+07	2.03801e+07	0.860337	0.214337	0.815963	0.693512	0.310481	0.610186	0.664886	0.000956697	1.37856	0.704815	0.0233995	1.16771	0.772821	0.114649	1.61438	1.0163	0.969182	0.0412558
POS1998	SM(d12:0/18:0)+H	SM(d30:0)+H	SM	(d12:0/18:0)	(d12:0)	(18:0)		C35 H74 O6 N2 P1	649.528	10.0615	3.40571e+07	2.58771e+07	2.05151e+07	3.66644e+07	5.24095e+07	5.55283e+07	2.29106e+07	1.93374e+07	2.46399e+07	1.06386e+07	1.57921e+07	1.19401e+07	2.31577e+07	3.13724e+07	1.43018e+07	1.27938e+07	1.33482e+07	2.81012e+07	0.462565	0.0127802	1.25649	0.265354	0.00422457	1.17848	0.476009	0.0297757	1.21051	0.37512	0.0173303	1.18806	1.02906	0.906306	0.142398	1.41366	0.370248	0.904028
POS1999	SM(d14:0/16:1)+H	SM(d30:1)+H	SM	(d14:0/16:1)	(d14:0)	(16:1)		C35 H72 O6 N2 P1	647.512	9.29164	2.43802e+07	2.03246e+07	1.45097e+07	1.67865e+07	2.24648e+07	2.62921e+07	1.52356e+07	1.11212e+07	1.66281e+07	7.67209e+06	1.40142e+07	7.4666e+06	1.29741e+07	1.85124e+07	8.37253e+06	9.26426e+06	8.84748e+06	2.08964e+07	0.655822	0.0796883	1.04718	0.444787	0.025661	1.07673	0.608131	0.100663	1.0307	0.595148	0.140296	0.9109	0.927281	0.772317	0.348304	1.33805	0.505444	0.689021
POS2	Cer(d20:1)+NH4	Cer(d20:1)+NH4	Cer	(d20:1)	(d20:1)			C20 H43 O3 N2	359.327	0.96	851094	870938	837880	3.25556e+06	1.49711e+06	1.71291e+06	570779	178461	575716	118924	291734	212993	329044	440135	464183	654847	393764	880100	0.204925	0.0395174	1.18792	0.0964571	0.0248355	1.09095	0.190758	0.0348141	1.19298	0.298305	0.0571408	1.06824	0.93087	0.835772	0.250281	3.09261	0.0433747	1.65593
POS20	Cer(d14:0/18:0+O)+H	Cer(d32:0+O)+H	Cer	(d14:0/18:0+O)	(d14:0)	(18:0+O)		C32 H66 O4 N1	528.499	12.575	2.36324e+06	2.64594e+06	2.76622e+06	2.20627e+06	3.32642e+06	3.38506e+06	1.90297e+06	1.50691e+06	2.18252e+06	2.39988e+06	2.3006e+06	2.14383e+06	2.85383e+06	1.45984e+06	1.90176e+06	2.76562e+06	2.98084e+06	3.76266e+06	0.627108	0.0617458	1.08438	0.767493	0.151621	0.821299	0.696973	0.184469	0.884435	1.06631	0.707331	0.2572	1.11141	0.672162	0.505935	1.38935	0.0465153	1.643
POS200	DG(20:4)+H	DG(20:4)+H	DG	(20:4)	(20:4)			C23 H37 O5	393.264	0.943	1.09224e+06	998219	992131	278818	1.00293e+06	443653	2.63783e+06	190995	1.04962e+06	1.1411e+06	496206	1.52509e+06	1.16795e+06	1.14522e+06	1.01683e+06	2.87314e+06	1.68416e+06	962750	2.24785	0.392504	0.634531	1.83285	0.266941	0.681516	1.92999	0.075453	1.08394	3.19929	0.102103	0.975714	0.858592	0.811643	0.287423	1.74553	0.282047	1.05928
POS2000	SM(d30:1+pO)+H	SM(d30:1+pO)+H	SM	(d30:1+pO)	(d30:1+pO)			C35 H72 O7 N2 P1	663.507	8.70961	6.73047e+06	6.88889e+06	6.75519e+06	6.33697e+06	9.15682e+06	8.09626e+06	5.81679e+06	3.74175e+06	5.51166e+06	6.80838e+06	6.50374e+06	5.45173e+06	6.61396e+06	4.68899e+06	2.6033e+06	7.12466e+06	4.9366e+06	7.85936e+06	0.638837	0.0532916	1.10188	0.795414	0.155019	0.812943	0.589496	0.0854767	1.06235	0.84445	0.366704	0.606511	0.922764	0.784457	0.329461	1.06165	0.711079	0.391695
POS2001	SM(d14:1/17:0)+H	SM(d31:1)+H	SM	(d14:1/17:0)	(d14:1)	(17:0)		C36 H74 O6 N2 P1	661.528	12.9401	2.33669e+08	2.26059e+08	227974016	2.53714e+08	2.47731e+08	3.34775e+08	2.20207e+08	1.1818e+08	1.71718e+08	2.03286e+08	2.11068e+08	2.06951e+08	1.84763e+08	2.35376e+08	2.12438e+08	1.66738e+08	1.54765e+08	2.91237e+08	0.610014	0.0557374	1.11692	0.742994	0.0637157	0.98885	0.756473	0.0986018	1.03443	0.732749	0.224392	0.794658	1.24009	0.282432	1.20038	0.986212	0.951023	0.0655793
POS2002	SM(d31:1+pO)+H	SM(d31:1+pO)+H	SM	(d31:1+pO)	(d31:1+pO)			C36 H74 O7 N2 P1	677.523	9.73867	1.50655e+06	1.59841e+06	1.48655e+06	1.9814e+06	2.29352e+06	3.17676e+06	1.02539e+06	525747	1.45895e+06	1.24831e+06	1.42602e+06	862030	1.22208e+06	1.07258e+06	916774	1.16422e+06	1.49706e+06	2.41595e+06	0.403948	0.0298288	1.19305	0.474573	0.0297679	1.07107	0.430967	0.0185539	1.25425	0.681354	0.201189	0.821447	1.06689	0.824591	0.267475	1.43572	0.278205	1.06642
POS2003	SM(d24:0/8:0)+H	SM(d32:0)+H	SM	(d24:0/8:0)	(d24:0)	(8:0)		C37 H78 O6 N2 P1	677.559	11.9504	4.72563e+07	4.13019e+07	4.2775e+07	47765724	6.45033e+07	8.23806e+07	3.62008e+07	2.69075e+07	3.39485e+07	1.74753e+07	2.61553e+07	1.84612e+07	4.46799e+07	5.96559e+07	2.75518e+07	2.20787e+07	2.32329e+07	48137115	0.498622	0.0350372	1.17023	0.318992	0.0130185	1.12943	0.677564	0.199723	0.861541	0.480087	0.0619056	1.05884	1.35887	0.296889	1.17028	1.50501	0.306888	1.01394
POS2005	SM(d15:0+pO/17:0)+H	SM(d32:0+pO)+H	SM	(d15:0+pO/17:0)	(d15:0+pO)	(17:0)		C37 H78 O7 N2 P1	693.554	11.3379	4.81338e+06	4.73137e+06	4.84121e+06	6.12524e+06	8.12127e+06	8.7029e+06	4.89129e+06	2.91683e+06	4.03984e+06	3.37319e+06	3.80071e+06	2.25657e+06	4.66388e+06	3.8238e+06	2.43704e+06	3.23933e+06	3.40531e+06	4.75078e+06	0.516264	0.0187057	1.22625	0.410924	0.00763573	1.15649	0.476035	0.0168478	1.2621	0.496545	0.013625	1.2039	0.922076	0.740017	0.398689	1.20836	0.379773	0.888108
POS2006	SM(d12:0/20:1)+H	SM(d32:1)+H	SM	(d12:0/20:1)	(d12:0)	(20:1)		C37 H76 O6 N2 P1	675.544	11.2675	9.73624e+07	9.46877e+07	9.93385e+07	1.30089e+08	1.52699e+08	1.76978e+08	8.42e+07	6.54577e+07	7.52832e+07	5.71577e+07	7.89307e+07	5.47022e+07	6.86134e+07	1.28151e+08	5.93743e+07	6.07109e+07	6.69876e+07	1.08658e+08	0.489251	0.00581325	1.30619	0.414973	0.00451658	1.17809	0.557107	0.055986	1.13191	0.51408	0.0212172	1.17563	1.13869	0.664146	0.51875	1.23883	0.41964	0.822901
POS2009	SM(d14:1/18:0)+H	SM(d32:1)+H	SM	(d14:1/18:0)	(d14:1)	(18:0)		C37 H76 O6 N2 P1	675.544	13.655	3.34905e+06	3.24351e+06	3.20437e+06	3.79599e+06	2.89734e+06	3.84782e+06	2.13861e+06	917068	1.6178e+06	2.40702e+06	2.6257e+06	2.37992e+06	2.14603e+06	2.95666e+06	2.65276e+06	2.82333e+06	3.44463e+06	5.76131e+06	0.443355	0.01408	1.26956	0.70321	0.0305818	1.07622	0.735731	0.0752715	1.08442	1.14117	0.627642	0.316619	1.65946	0.073258	1.75314	1.6228	0.161504	1.30693
POS201	DG(21:0)+Na	DG(21:0)+Na	DG	(21:0)	(21:0)			C24 H46 O5 Na1	437.324	6.25264	7.17101e+06	7.04055e+06	6.68001e+06	4.26669e+06	3.15107e+06	3.19421e+06	6.10871e+06	3.14006e+06	1.39557e+07	1.18643e+07	1.32262e+07	1.0444e+07	2.66042e+06	8.85969e+06	1.25506e+07	1.15166e+07	6.98817e+06	1.57361e+07	2.18663	0.265707	0.764473	3.34853	0.000708964	1.22236	2.26826	0.197824	0.864505	3.22662	0.0367074	1.10471	1.03733	0.950011	0.0759043	0.963594	0.878644	0.162793
POS2011	SM(d12:0+pO/20:1)+H	SM(d32:1+pO)+H	SM	(d12:0+pO/20:1)	(d12:0+pO)	(20:1)		C37 H76 O7 N2 P1	691.538	10.6896	1.21626e+08	1.27019e+08	1.17137e+08	1.39386e+08	1.98287e+08	1.90142e+08	1.54847e+08	8.54379e+07	1.11335e+08	7.3101e+07	9.09905e+07	6.35551e+07	1.06149e+08	1.45285e+08	6.56623e+07	7.98084e+07	5.1351e+07	1.22985e+08	0.666181	0.0985209	0.997845	0.4313	0.00761489	1.1531	0.600772	0.0756421	1.08411	0.481503	0.0304807	1.1398	0.901816	0.726248	0.420287	1.1164	0.712537	0.389667
POS2012	SM(d32:2+hO)+H	SM(d32:2+hO)+H	SM	(d32:2+hO)	(d32:2+hO)			C37 H74 O7 N2 P1	689.523	9.92106	3.40892e+07	3.90601e+07	3.81751e+07	7.21177e+07	8.19379e+07	7.47622e+07	3.83461e+07	2.01369e+07	2.73566e+07	9.54716e+06	1.5526e+07	1.39856e+07	2.48301e+07	5.15452e+07	1.78923e+07	1.12122e+07	8.28889e+06	2.08334e+07	0.375144	0.00140598	1.35042	0.170698	5.13416e-05	1.23904	0.411977	0.0136584	1.27745	0.176273	0.000195469	1.31471	1.09818	0.8197	0.275004	1.03266	0.924082	0.101704
POS2013	SM(d32:3)+H	SM(d32:3)+H	SM	(d32:3)	(d32:3)			C37 H72 O6 N2 P1	671.512	10.0592	2.11935e+06	1.77258e+06	1.72498e+06	2.39123e+06	3.756e+06	3.74098e+06	1.33607e+06	1.0226e+06	1.51856e+06	693926	1.05863e+06	727197	1.66699e+06	2.35498e+06	787599	864847	1.05061e+06	2.34309e+06	0.392107	0.0135019	1.25066	0.250779	0.00614531	1.16318	0.486395	0.0574359	1.12823	0.430669	0.0444401	1.09779	1.24047	0.549561	0.706358	1.71732	0.283675	1.05626
POS2014	SM(d33:0)+H	SM(d33:0)+H	SM	(d33:0)	(d33:0)			C38 H80 O6 N2 P1	691.575	12.7287	1.60196e+06	1.80931e+06	1.9693e+06	2.90834e+06	3.19388e+06	3.93723e+06	1.43312e+06	622853	980743	1.10108e+06	1.52581e+06	765574	1.11618e+06	3.24921e+06	1.77038e+06	1.48615e+06	3.49371e+06	2.72126e+06	0.302478	0.00377255	1.32617	0.337912	0.00420383	1.1826	0.611166	0.137198	0.961981	0.767085	0.303152	0.675201	2.02053	0.199619	1.3861	2.27007	0.0830087	1.51486
POS2017	SM(d16:1/17:0)+H	SM(d33:1)+H	SM	(d16:1/17:0)	(d16:1)	(17:0)		C38 H78 O6 N2 P1	689.559	14.2829	3.90291e+07	4.7562e+07	6.54633e+07	5.43091e+07	4.64142e+07	4.58883e+07	3.98312e+07	4.67528e+07	9.37514e+07	4.78531e+07	7.41138e+07	7.0994e+07	4.58512e+07	5.4655e+07	7.65078e+07	7.23234e+07	7.75306e+07	5.62656e+07	1.23002	0.548074	0.431339	1.31614	0.151091	0.839055	1.20737	0.346701	0.665944	1.40589	0.0462983	1.09743	0.981582	0.956859	0.0654995	1.06819	0.696699	0.411746
POS2018	SM(d33:1+pO)+H	SM(d33:1+pO)+H	SM	(d33:1+pO)	(d33:1+pO)			C38 H78 O7 N2 P1	705.554	11.599	5.54496e+07	6.17235e+07	7.12795e+07	8.32489e+07	9.05987e+07	9.50421e+07	4.35672e+07	2.63599e+07	4.85243e+07	3.36933e+07	4.9163e+07	3.63344e+07	3.74133e+07	5.74551e+07	4.50816e+07	5.55993e+07	5.55633e+07	8.06897e+07	0.44052	0.00266101	1.33611	0.44327	0.00106149	1.21253	0.520474	0.00316385	1.34898	0.713498	0.0469632	1.09647	1.1815	0.465807	0.850363	1.60962	0.065828	1.57104
POS2019	SM(d18:1+hO/15:1)+H	SM(d33:2+hO)+H	SM	(d18:1+hO/15:1)	(d18:1+hO)	(15:1)		C38 H76 O7 N2 P1	703.538	10.8415	6.812e+06	7.94929e+06	8.55914e+06	9.77931e+06	1.05847e+07	1.18432e+07	7.76848e+06	4.22486e+06	5.46872e+06	4.39464e+06	4.90325e+06	3.98549e+06	6.04171e+06	1.15388e+07	4.95812e+06	4.79631e+06	4.79825e+06	7.39681e+06	0.542179	0.0148698	1.25045	0.412435	0.000656262	1.22303	0.699801	0.203745	0.855426	0.527565	0.00858018	1.23478	1.29072	0.500306	0.790185	1.27915	0.244321	1.13118
POS202	DG(21:0)+Li	DG(21:0)+Li	DG	(21:0)	(21:0)			C24 H46 O5 Li1	421.35	6.25264	2.82526e+07	2.77387e+07	2.65126e+07	1.68418e+07	1.25341e+07	1.24893e+07	2.34532e+07	1.27123e+07	5.55661e+07	4.83064e+07	5.45938e+07	4.2954e+07	1.10257e+07	3.63052e+07	5.04469e+07	4.58838e+07	2.79345e+07	6.66602e+07	2.19111	0.268738	0.760191	3.48389	0.000693695	1.22298	2.33554	0.184007	0.885574	3.35549	0.0435196	1.08473	1.06591	0.912782	0.132533	0.963143	0.885535	0.153513
POS2020	SM(d33:4)+H	SM(d33:4)+H	SM	(d33:4)	(d33:4)			C38 H72 O6 N2 P1	683.512	12.9382	1.5306e+07	1.51559e+07	1.51271e+07	1.66797e+07	1.53162e+07	1.76788e+07	1.17644e+07	9.34505e+06	1.35896e+07	1.19355e+07	1.36773e+07	1.4078e+07	1.4041e+07	1.21343e+07	1.32843e+07	9.95656e+06	1.12629e+07	1.75861e+07	0.698524	0.0238497	1.22341	0.799013	0.0247755	1.08698	0.794361	0.0180686	1.25625	0.781194	0.213787	0.806604	1.1372	0.304521	1.15461	0.977698	0.909799	0.120882
POS2021	SM(d20:0/14:0)+H	SM(d34:0)+H	SM	(d20:0/14:0)	(d20:0)	(14:0)		C39 H82 O6 N2 P1	705.591	13.471	6.48719e+08	6.36043e+08	5.90914e+08	598289874	6.18534e+08	9.5209e+08	5.53863e+08	3.58675e+08	4.09717e+08	3.30333e+08	3.9989e+08	3.79262e+08	6.20719e+08	736596183	4.57077e+08	330851672	4.09268e+08	7.17437e+08	0.60964	0.0934636	1.03144	0.51154	0.0387799	1.04636	0.836544	0.447552	0.549062	0.672021	0.223031	0.794199	1.37219	0.176083	1.44432	1.31372	0.387555	0.875204
POS2022	SM(d13:0+pO/21:0)+H	SM(d34:0+pO)+H	SM	(d13:0+pO/21:0)	(d13:0+pO)	(21:0)		C39 H82 O7 N2 P1	721.585	12.1844	1.35508e+08	1.37672e+08	1.35023e+08	1.39704e+08	1.63391e+08	1.6299e+08	1.27293e+08	8.43256e+07	118380281	1.03426e+08	119532753	1.07868e+08	1.33541e+08	1.32744e+08	9.55869e+07	1.01753e+08	9.22371e+07	1.37192e+08	0.708022	0.0409971	1.14395	0.7098	0.0079956	1.14984	0.776408	0.0783147	1.07821	0.710561	0.0462431	1.09624	1.09659	0.58905	0.640667	1.00107	0.993889	0.0081801
POS2023	SM(d15:0+pO/19:0)+H	SM(d34:0+pO)+H	SM	(d15:0+pO/19:0)	(d15:0+pO)	(19:0)		C39 H82 O7 N2 P1	721.585	12.9939	2.80319e+07	2.93644e+07	2.76518e+07	4.56183e+07	4.38111e+07	4.88165e+07	3.22361e+07	1.45409e+07	2.01586e+07	2.07789e+07	2.83402e+07	1.611e+07	2.36892e+07	2.6497e+07	2.20874e+07	2.49357e+07	2.88576e+07	3.76824e+07	0.484177	0.0118349	1.27101	0.471834	0.00320988	1.19064	0.52279	0.000352264	1.39279	0.661687	0.0182142	1.18935	1.07975	0.757316	0.371658	1.40237	0.16694	1.29439
POS2024	SM(d34:1)+H	SM(d34:1)+H	SM	(d34:1)	(d34:1)			C39 H80 O6 N2 P1	703.575	12.228	1.174e+07	1.45917e+07	1.50452e+07	1.52563e+07	1.79819e+07	2.22436e+07	11722185	7.68669e+06	1.08768e+07	7.95669e+06	8.69132e+06	8.21007e+06	1.04128e+07	2.33214e+07	9.38883e+06	8.51373e+06	9.84878e+06	1.42608e+07	0.545866	0.0241149	1.21018	0.44804	0.00752967	1.16007	0.777246	0.449762	0.546452	0.588	0.0464114	1.09727	1.42388	0.409396	0.951912	1.31238	0.213161	1.19393
POS2025	SM(d12:0/22:1)+H	SM(d34:1)+H	SM	(d12:0/22:1)	(d12:0)	(22:1)		C39 H80 O6 N2 P1	703.575	12.894	4540051631	4778435296	5135609958	5801424468	5663728160	7462919098	4626508007	2803864172	3609141725	3952217348	4551773418	3591413167	3936332978	5462039002	4365699386	3800860633	3492073755	5771019416	0.583235	0.0282967	1.20128	0.639019	0.0238992	1.09172	0.727178	0.0792787	1.07559	0.690189	0.100429	0.985444	1.2468	0.261947	1.24406	1.08008	0.69535	0.413631
POS2026	SM(d14:1/20:0)+H	SM(d34:1)+H	SM	(d14:1/20:0)	(d14:1)	(20:0)		C39 H80 O6 N2 P1	703.575	14.955	4.74449e+06	5.63825e+06	4.64058e+06	3.97388e+06	5.46605e+06	8.46056e+06	3.38581e+06	1.56736e+06	2.94108e+06	4.54944e+06	3.79807e+06	3.60311e+06	3.91689e+06	4.08112e+06	5.813e+06	4.82424e+06	5.64046e+06	1.23859e+07	0.441007	0.0797793	1.05385	0.667614	0.215833	0.745417	0.771543	0.400956	0.600831	1.27654	0.57888	0.365793	1.7495	0.0732236	1.75327	1.91208	0.206663	1.20747
POS2027	SM(d16:1+hO/18:0)+H	SM(d34:1+hO)+H	SM	(d16:1+hO/18:0)	(d16:1+hO)	(18:0)		C39 H80 O7 N2 P1	719.57	12.397	1270265911	1298035455	1253799496	1302650679	1540187102	1517629674	1220756105	7.82058e+08	1127588065	9.59263e+08	1091286846	1025250232	1299367576	1264098019	903336417	991511755	8.93936e+08	1288651868	0.717905	0.0556579	1.10136	0.705383	0.0072178	1.15431	0.795053	0.113475	1.00583	0.727926	0.0483683	1.08988	1.10746	0.574969	0.663952	1.03196	0.805664	0.261603
POS2029	SM(d12:0/22:2)+H	SM(d34:2)+H	SM	(d12:0/22:2)	(d12:0)	(22:2)		C39 H78 O6 N2 P1	701.559	11.6316	9.81887e+06	1.04276e+07	9.67062e+06	1.46525e+07	1.31803e+07	1.77543e+07	4.26406e+06	2.76799e+06	7.3011e+06	4.75359e+06	4.5002e+06	3.31319e+06	4.10719e+06	9.21207e+06	4.7356e+06	6.13586e+06	6.31273e+06	7.15836e+06	0.314413	0.00534875	1.32067	0.27567	0.00148974	1.21428	0.396052	0.0119208	1.28653	0.430099	0.00333125	1.27304	1.25966	0.584458	0.648245	1.5602	0.0125613	1.82113
POS203	DG(21:1)+Li	DG(21:1)+Li	DG	(21:1)	(21:1)			C24 H44 O5 Li1	419.334	4.42081	6.32702e+06	6.01312e+06	5.90091e+06	4.13081e+06	2.74611e+06	2.68636e+06	3.92433e+06	1.99322e+06	9.39931e+06	8.07755e+06	6.57675e+06	6.67914e+06	2.56293e+06	5.92126e+06	1.25547e+07	7.90939e+06	6.93858e+06	2.19402e+07	1.60163	0.445323	0.546146	2.23077	0.0043844	1.1746	2.19996	0.267667	0.766072	3.84682	0.135844	0.892914	1.37358	0.631537	0.571256	1.72444	0.349875	0.938573
POS2030	SM(d34:2)+H	SM(d34:2)+H	SM	(d34:2)	(d34:2)			C39 H78 O6 N2 P1	701.559	12.2557	9.74849e+07	1.23173e+08	1.2871e+08	1.31553e+08	1.47343e+08	1.83963e+08	1.0569e+08	6.57427e+07	9.54764e+07	7.36157e+07	8.33636e+07	7.75234e+07	9.23031e+07	164660378	8.71591e+07	7.54534e+07	9.16231e+07	1.30677e+08	0.576654	0.0290813	1.19257	0.50664	0.0084981	1.15472	0.743472	0.250065	0.789415	0.643292	0.0713725	1.03868	1.28929	0.406041	0.958092	1.26972	0.273752	1.07475
POS2032	SM(d34:2+hO)+H	SM(d34:2+hO)+H	SM	(d34:2+hO)	(d34:2+hO)			C39 H78 O7 N2 P1	717.554	11.6714	1.63541e+08	1.57229e+08	1.35565e+08	225385731	211921971	2.3036e+08	1.51026e+08	7.57903e+07	1.20418e+08	7.30232e+07	9.96865e+07	8.17342e+07	1.28155e+08	1.92917e+08	1.05281e+08	6.7665e+07	6.98033e+07	1.24484e+08	0.520071	0.00902833	1.2884	0.381093	0.000136487	1.23723	0.638571	0.0399547	1.17719	0.39234	0.00222308	1.28408	1.22785	0.482994	0.820219	1.02951	0.907286	0.124259
POS2033	SM(d14:0+pO/20:2)+H	SM(d34:2+pO)+H	SM	(d14:0+pO/20:2)	(d14:0+pO)	(20:2)		C39 H78 O7 N2 P1	717.554	10.8975	6.54079e+06	5.63833e+06	6.33043e+06	7.73283e+06	8.82724e+06	9.50119e+06	3.91456e+06	2.82659e+06	4.21321e+06	3.85314e+06	3.39662e+06	4.32509e+06	6.47073e+06	5.00736e+06	1.94963e+06	2.40356e+06	3.78541e+06	3.49857e+06	0.420331	0.00163623	1.34895	0.44414	0.00114334	1.21479	0.515236	0.0420196	1.17115	0.371722	0.00120378	1.29163	1.22579	0.586804	0.644372	0.836947	0.276024	1.07049
POS2034	SM(d34:3)+H	SM(d34:3)+H	SM	(d34:3)	(d34:3)			C39 H76 O6 N2 P1	699.544	11.9375	3.62056e+06	3.68126e+06	3.14033e+06	3.63797e+06	5.52563e+06	7.39895e+06	2.53559e+06	1.80604e+06	2.76991e+06	943104	1.72556e+06	1.08752e+06	2.5806e+06	4.74497e+06	2.06089e+06	1.2725e+06	2.09486e+06	3.34465e+06	0.429374	0.0486516	1.12878	0.226787	0.0184778	1.10626	0.566728	0.15382	0.933792	0.405252	0.0573092	1.06686	1.31989	0.433396	0.908185	1.78693	0.203363	1.21441
POS2035	SM(d16:1/18:3)+H	SM(d34:4)+H	SM	(d16:1/18:3)	(d16:1)	(18:3)		C39 H74 O6 N2 P1	697.528	11.2717	8.17194e+06	8.90588e+06	9.78771e+06	1.34838e+07	1.80784e+07	2.43809e+07	6.51517e+06	4.41474e+06	5.56024e+06	4.61413e+06	6.87871e+06	4.05469e+06	4.79029e+06	1.52927e+07	4.64472e+06	5.23271e+06	6.61025e+06	1.01911e+07	0.294766	0.0149908	1.25195	0.277917	0.0147056	1.12292	0.442015	0.0928314	1.04653	0.393866	0.0316344	1.13806	1.49954	0.485532	0.815795	1.41721	0.275076	1.07227
POS2036	SM(d35:0)+H	SM(d35:0)+H	SM	(d35:0)	(d35:0)			C40 H84 O6 N2 P1	719.606	14.1247	1.09252e+07	1.40911e+07	8.75887e+06	2.21884e+07	1.95988e+07	2.85459e+07	9.8177e+06	3.16546e+06	4.30293e+06	1.10645e+07	5.40191e+06	6.24559e+06	6.39842e+06	1.51975e+07	7.82071e+06	7.91132e+06	1.5208e+07	9.25115e+06	0.245774	0.00623907	1.31221	0.322921	0.00761877	1.1681	0.418247	0.0231374	1.23507	0.460245	0.0219899	1.16758	1.70175	0.30185	1.16007	1.42526	0.322235	0.986614
POS2037	SM(d17:0/18:1)+H	SM(d35:1)+H	SM	(d17:0/18:1)	(d17:0)	(18:1)		C40 H82 O6 N2 P1	717.591	13.6704	1.02012e+08	1.11381e+08	1.12903e+08	1.4787e+08	1.15477e+08	159450059	6.63811e+07	3.33879e+07	4.99607e+07	8.79018e+07	6.81695e+07	6.24831e+07	7.07314e+07	115172051	8.7185e+07	1.11828e+08	1.43697e+08	1.52686e+08	0.354141	0.0049815	1.32688	0.516925	0.0111173	1.15121	0.645909	0.054059	1.13672	0.965501	0.801276	0.196255	1.82388	0.0629642	1.79284	1.86778	0.0123316	1.82287
POS2038	SM(d16:1/19:0)+H	SM(d35:1)+H	SM	(d16:1/19:0)	(d16:1)	(19:0)		C40 H82 O6 N2 P1	717.591	15.4567	5.03242e+07	5.29162e+07	6.26053e+07	5.51959e+07	4.95222e+07	6.42897e+07	5.11524e+07	3.53406e+07	5.59881e+07	4.43955e+07	5.81124e+07	5.7231e+07	4.68507e+07	5.48968e+07	6.08171e+07	5.80576e+07	5.92653e+07	6.73831e+07	0.843044	0.307896	0.705601	0.945157	0.643179	0.302656	0.961876	0.734515	0.252552	1.09288	0.371459	0.574412	1.14096	0.418715	0.934835	1.1563	0.192279	1.23807
POS2039	SM(d20:2/15:0)+H	SM(d35:2)+H	SM	(d20:2/15:0)	(d20:2)	(15:0)		C40 H80 O6 N2 P1	715.575	13.0186	2.58792e+06	2.61219e+06	1.80725e+06	3.90317e+06	3.89784e+06	5.16701e+06	2.89793e+06	1.00784e+06	1.63876e+06	1.93465e+06	1.02777e+06	1.1458e+06	1.03358e+06	4.42795e+06	1.8332e+06	1.44383e+06	2.0384e+06	948676	0.427554	0.0238787	1.21562	0.316796	0.00439455	1.18751	0.562517	0.163087	0.918307	0.341679	0.005683	1.24694	1.31566	0.642963	0.552789	1.07855	0.812498	0.252302
POS2041	SM(d12:0+pO/23:2)+H	SM(d35:2+pO)+H	SM	(d12:0+pO/23:2)	(d12:0+pO)	(23:2)		C40 H80 O7 N2 P1	731.57	12.4892	7.20113e+06	7.98631e+06	6.31961e+06	1.18867e+07	1.04093e+07	1.24252e+07	6.20392e+06	2.44912e+06	4.06259e+06	3.04881e+06	3.9435e+06	3.21059e+06	5.64644e+06	9.4809e+06	4.63941e+06	3.62059e+06	5.18561e+06	7.1008e+06	0.366221	0.00412927	1.32859	0.293852	0.000248109	1.23541	0.569298	0.035231	1.19205	0.458135	0.00589918	1.2525	1.55452	0.268909	1.22907	1.55907	0.142474	1.35231
POS2042	SM(d17:0+pO/18:3)+Na	SM(d35:3+pO)+Na	SM	(d17:0+pO/18:3)	(d17:0+pO)	(18:3)		C40 H77 O7 N2 P1 Na1	751.536	13.5408	3.7058e+06	3.60967e+06	3.43499e+06	7.31605e+06	3.08921e+06	8.56e+06	1.41501e+06	762371	1.586e+06	6.64135e+06	3.20035e+06	2.73166e+06	1.27957e+06	1.46239e+06	2.81101e+06	4.77937e+06	2.07056e+06	4.32594e+06	0.198435	0.0389338	1.18856	0.662968	0.360284	0.597606	0.292797	0.0605408	1.11974	0.589281	0.23429	0.78315	1.47553	0.334583	1.09425	0.888854	0.770217	0.310033
POS2043	SM(d12:0/23:6)+Li	SM(d35:6)+Li	SM	(d12:0/23:6)	(d12:0)	(23:6)		C40 H71 O6 N2 P1 Li1	713.52	10.687	32970837	4.13986e+07	3.90885e+07	3.43813e+07	7.04902e+07	6.623e+07	6.22246e+07	1.58039e+07	4.0003e+07	2.11406e+07	2.70323e+07	1.4833e+07	3.0086e+07	5.40793e+07	1.92682e+07	2.21626e+07	1.1902e+07	4.4482e+07	0.689833	0.371515	0.593376	0.368237	0.0391028	1.03365	0.604516	0.215633	0.837939	0.459064	0.107318	0.960314	0.876322	0.787661	0.324495	1.24666	0.63961	0.492252
POS2044	SM(d35:7)+Li	SM(d35:7)+Li	SM	(d35:7)	(d35:7)			C40 H69 O6 N2 P1 Li1	711.505	9.90267	1.30498e+06	1.36238e+06	1.46441e+06	3.5949e+06	3.75985e+06	3.10253e+06	1.36566e+06	769376	883655	255907	396152	285564	906175	1.8605e+06	463039	153897	228355	541335	0.288669	0.00076991	1.36642	0.0896623	9.5923e-05	1.23708	0.308848	0.00621191	1.32258	0.08832	0.000160056	1.31452	1.06991	0.883608	0.177021	0.98503	0.972188	0.0372318
POS2045	SM(d20:0/16:0)+H	SM(d36:0)+H	SM	(d20:0/16:0)	(d20:0)	(16:0)		C41 H86 O6 N2 P1	733.622	14.8079	1048998150	964514505	9.09711e+08	9.69119e+08	8.96131e+08	1377929118	9.89231e+08	6.99229e+08	6.88235e+08	5.88788e+08	5.9962e+08	6.37173e+08	1022501889	1034562693	779838435	5.7482e+08	7.9868e+08	9.24099e+08	0.732829	0.182717	0.879267	0.562898	0.0349524	1.0605	0.874729	0.473545	0.520466	0.70844	0.157316	0.885928	1.19363	0.29958	1.16474	1.25856	0.202045	1.2172
POS2046	SM(d17:0+pO/19:0)+H	SM(d36:0+pO)+H	SM	(d17:0+pO/19:0)	(d17:0+pO)	(19:0)		C41 H86 O7 N2 P1	749.617	13.6302	1.09831e+08	1.10734e+08	1.08679e+08	1.1357e+08	127602220	1.3585e+08	7.70687e+07	4.22372e+07	77196056	9.17437e+07	9.87272e+07	9.7052e+07	1.07641e+08	9.12839e+07	8.29681e+07	104523570	1.10454e+08	1.21356e+08	0.521196	0.0106965	1.27132	0.762617	0.0120221	1.132	0.747683	0.0311864	1.20565	0.892081	0.171854	0.857245	1.43455	0.106395	1.63999	1.16976	0.0385707	1.67659
POS2047	SM(d18:0/18:1)+K	SM(d36:1)+K	SM	(d18:0/18:1)	(d18:0)	(18:1)		C41 H83 O6 N2 P1 K1	769.562	14.2692	1.52083e+07	1.80367e+07	1.90536e+07	2.37038e+07	2.09979e+07	2.1153e+07	1.83013e+07	1.7284e+07	2.64431e+07	1.34857e+07	2.07848e+07	1.66223e+07	1.76533e+07	1.93204e+07	1.99014e+07	1.78265e+07	1.89231e+07	1.57011e+07	0.941898	0.695273	0.296024	0.772806	0.0948519	0.912308	0.863647	0.0537594	1.13709	0.796463	0.0257349	1.14646	0.916922	0.594697	0.63137	1.03061	0.833568	0.223698
POS2048	SM(d36:1)+H	SM(d36:1)+H	SM	(d18:0/18:1)	(d18:0)	(18:1)		C41 H84 O6 N2 P1	731.606	14.2692	2811638216	2820205665	2744444634	3425554815	3318093914	3720796452	2680434319	2244055692	3472506400	2000849605	2815500454	2331889907	2403377802	3134285942	2987789489	2613209651	2567138950	2660464703	0.802431	0.143285	0.940701	0.683098	0.0140902	1.12238	0.814707	0.0634333	1.11243	0.749281	0.00209073	1.28553	1.0153	0.924281	0.115027	1.09689	0.387104	0.875948
POS2049	SM(d14:1/22:0)+H	SM(d36:1)+H	SM	(d14:1/22:0)	(d14:1)	(22:0)		C41 H84 O6 N2 P1	731.606	14.6465	1.7053e+08	161364914	1.77951e+08	1.77517e+08	1.75421e+08	2.04665e+08	1.41765e+08	115291418	1.52381e+08	1.38556e+08	1.62509e+08	1.438e+08	1.43823e+08	1.62092e+08	1.42584e+08	1.41053e+08	1.50918e+08	2.07231e+08	0.734283	0.0271397	1.20596	0.797817	0.0342318	1.05532	0.804334	0.0326323	1.20056	0.895266	0.438778	0.54416	1.0954	0.363344	1.03833	1.12214	0.453871	0.76854
POS205	DG(21:3)+H	DG(21:3)+H	DG	(21:3)	(21:3)			C24 H41 O5	409.295	4.17604	2.73036e+07	2.74695e+07	2.67861e+07	1.22165e+07	8.85063e+06	9.83501e+06	2.13995e+07	1.02137e+07	4.82196e+07	4.31249e+07	5.11896e+07	4.12165e+07	1.58182e+07	2.8962e+07	4.60502e+07	4.33145e+07	3.96121e+07	5.30142e+07	2.58341	0.223091	0.823568	4.38582	0.000410036	1.2299	2.9393	0.0859409	1.06146	4.39908	0.00105032	1.28919	1.13776	0.809989	0.289975	1.00302	0.979636	0.0272596
POS2051	SM(d36:1+hO)+H	SM(d36:1+hO)+H	SM	(d36:1+hO)	(d36:1+hO)			C41 H84 O7 N2 P1	747.601	9.42847	2.97346e+06	2.89419e+06	2.72153e+06	295593	240484	294181	963234	957097	3.0667e+06	4.26691e+06	5.55218e+06	5.84278e+06	2.78304e+06	677329	1.00575e+06	3.9388e+06	6.32072e+06	2.77399e+06	6.0066	0.11981	0.986244	18.8639	0.00051977	1.22904	5.37919	0.137636	0.960701	15.6982	0.0175914	1.19112	0.895546	0.865209	0.205147	0.832181	0.488806	0.714391
POS2053	SM(d17:1+hO/19:0)+H	SM(d36:1+hO)+H	SM	(d17:1+hO/19:0)	(d17:1+hO)	(19:0)		C41 H84 O7 N2 P1	747.601	12.2685	8.81943e+06	1.08368e+07	1.17199e+07	1.11173e+07	1.37169e+07	1.7349e+07	7.66267e+06	5.22661e+06	8.77717e+06	6.94692e+06	9.21574e+06	8.06277e+06	7.74986e+06	1.07103e+07	9.13831e+06	8.76344e+06	8.26735e+06	1.23928e+07	0.513627	0.03069	1.18633	0.57429	0.0357292	1.04881	0.654251	0.07185	1.0925	0.697519	0.128693	0.930304	1.27379	0.217669	1.34334	1.21458	0.299832	1.02667
POS2055	SM(d14:1+hO/22:0)+H	SM(d36:1+hO)+H	SM	(d14:1+hO/22:0)	(d14:1+hO)	(22:0)		C41 H84 O7 N2 P1	747.601	17.62	1.94552e+06	2.09192e+06	2.25992e+06	1.3067e+06	1.62351e+06	1.50901e+06	2.54946e+06	2.45163e+06	1.57363e+06	2.27027e+06	1.5536e+06	1.45395e+06	2.48194e+06	1.98724e+06	2.28517e+06	1.81507e+06	2.2799e+06	2.11101e+06	1.48105	0.0928152	1.04613	1.18891	0.364207	0.56027	1.52152	0.010726	1.29304	1.39799	0.023128	1.16656	1.02732	0.869513	0.198563	1.17586	0.347319	0.942956
POS2056	SM(d18:0+pO/18:1)+H	SM(d36:1+pO)+H	SM	(d18:0+pO/18:1)	(d18:0+pO)	(18:1)		C41 H84 O7 N2 P1	747.601	11.651	7.62871e+06	7.50399e+06	6.6894e+06	9.77473e+06	1.22307e+07	1.19907e+07	5.8034e+06	3.59436e+06	5.83061e+06	3.64543e+06	4.91004e+06	3.93778e+06	5.00531e+06	6.14685e+06	5.00144e+06	4.29476e+06	4.41044e+06	7.56948e+06	0.447944	0.00437181	1.31324	0.367491	0.00118461	1.20959	0.47516	0.00239216	1.35763	0.478721	0.0112457	1.21642	1.06076	0.730039	0.414331	1.30268	0.330471	0.972147
POS2059	SM(d36:2)+H	SM(d36:2)+H	SM	(d36:2)	(d36:2)			C41 H82 O6 N2 P1	729.591	12.9832	2.85936e+07	2.82509e+07	3.06358e+07	3.93957e+07	4.56704e+07	5.3099e+07	2.16445e+07	1.0079e+07	1.71084e+07	2.73608e+07	1.87578e+07	2.08398e+07	2.02913e+07	2.91181e+07	2.91496e+07	3.64347e+07	4.63175e+07	3.16616e+07	0.353431	0.00459268	1.31603	0.484626	0.00741142	1.16458	0.568588	0.0158055	1.26654	0.828096	0.247879	0.736555	1.60877	0.0910849	1.68995	1.70873	0.0347668	1.69382
POS206	DG(21:3e)+H	DG(21:3e)+H	DG	(21:3e)	(21:3e)			C24 H43 O4	395.316	16.669	1.08372e+07	9.71363e+06	9.7334e+06	3.18704e+06	2.41193e+06	1.56607e+06	1.08882e+07	1.14675e+07	8.88854e+06	5.26512e+06	1.214e+07	6.22472e+06	7.99145e+06	8.76106e+06	9.99437e+06	6.06596e+06	4.09931e+06	2.85752e+07	4.36065	0.000914562	1.36504	3.29793	0.0671479	0.984673	3.73297	0.000949628	1.37888	5.40687	0.251847	0.724666	0.856058	0.198966	1.38768	1.63947	0.569576	0.59341
POS2061	SM(d14:1/22:1)+H	SM(d36:2)+H	SM	(d14:1/22:1)	(d14:1)	(22:1)		C41 H82 O6 N2 P1	729.591	13.7581	2.83001e+08	2.72303e+08	266025470	2.82262e+08	2.78121e+08	4.09651e+08	2.70104e+08	1.20367e+08	1.84971e+08	1.97319e+08	1.82061e+08	1.73272e+08	2.20697e+08	326962467	2.28193e+08	1.94668e+08	223002887	3.10492e+08	0.593218	0.098017	1.01984	0.569724	0.0335048	1.06501	0.799819	0.305267	0.716686	0.750657	0.219875	0.798743	1.34827	0.2932	1.1779	1.31758	0.17527	1.27551
POS2064	SM(d36:2+hO)+H	SM(d36:2+hO)+H	SM	(d36:2+hO)	(d36:2+hO)			C41 H82 O7 N2 P1	745.585	13.2243	2.1464e+08	2.09221e+08	2.10075e+08	2.78557e+08	284184514	276270083	1.9066e+08	1.01082e+08	1.48124e+08	1.22741e+08	1.70323e+08	1.50395e+08	1.82022e+08	2.36092e+08	1.70563e+08	1.22909e+08	1.37633e+08	1.8451e+08	0.524268	0.00687721	1.29857	0.52855	0.000707529	1.2176	0.701631	0.0148279	1.27159	0.530448	0.00217498	1.28176	1.33831	0.205287	1.37251	1.00359	0.982791	0.0230353
POS2066	SM(d15:0/21:3)+H	SM(d36:3)+H	SM	(d15:0/21:3)	(d15:0)	(21:3)		C41 H80 O6 N2 P1	727.575	12.3015	5.61232e+06	5.15966e+06	5.18959e+06	3.82583e+06	4.37006e+06	6.48049e+06	3.07783e+06	1.14061e+06	5.60919e+06	7.15517e+06	4.29295e+06	5.17009e+06	5.15694e+06	4.58872e+06	3.43952e+06	8.43673e+06	9.43903e+06	5.34602e+06	0.669622	0.349306	0.645961	1.13231	0.609986	0.314982	0.898395	0.629942	0.357208	1.58226	0.125455	0.930414	1.34164	0.465525	0.850861	1.39737	0.214819	1.1905
POS2067	SM(d20:2/16:1)+H	SM(d36:3)+H	SM	(d20:2/16:1)	(d20:2)	(16:1)		C41 H80 O6 N2 P1	727.575	13.4779	8.63728e+07	9.39558e+07	1.0071e+08	9.9027e+07	1.03821e+08	1.66076e+08	9.008e+07	5.91035e+07	5.80194e+07	4.76086e+07	6.27293e+07	5.77342e+07	1.02573e+08	131641260	7.24042e+07	4.87579e+07	6.42887e+07	1.07374e+08	0.561641	0.0881805	1.04323	0.455574	0.0385337	1.0466	0.831115	0.492832	0.499588	0.597469	0.149762	0.898775	1.4798	0.174107	1.44936	1.31146	0.389337	0.87226
POS2068	SM(d16:1/20:3)+H	SM(d36:4)+H	SM	(d16:1/20:3)	(d16:1)	(20:3)		C41 H78 O6 N2 P1	725.559	12.8681	5.16197e+08	556403923	6.06907e+08	5.73908e+08	5.21543e+08	5.13649e+08	4.94978e+08	4.97626e+08	5.78263e+08	5.1801e+08	571213382	5.36712e+08	5.77449e+08	5.16191e+08	5.37993e+08	5.52702e+08	5.64114e+08	5.83814e+08	0.97624	0.720885	0.281818	1.01046	0.83007	0.1464	1.014	0.78746	0.201714	1.05688	0.219533	0.775002	1.03868	0.569013	0.673848	1.04594	0.239625	1.14042
POS2070	SM(d36:4+pO)+H	SM(d36:4+pO)+H	SM	(d36:4+pO)	(d36:4+pO)			C41 H78 O7 N2 P1	741.554	12.386	8.89973e+07	9.03028e+07	1.04724e+08	1.03415e+08	1.23652e+08	1.17817e+08	9.57709e+07	7.64081e+07	1.34483e+08	6.70905e+07	1.19225e+08	9.37417e+07	9.87147e+07	9.43811e+07	6.77163e+07	8.52343e+07	6.85724e+07	9.92854e+07	0.889174	0.520313	0.444539	0.812034	0.253328	0.673498	0.756232	0.069918	1.09753	0.733847	0.0462239	1.09419	0.850488	0.479747	0.825887	0.903715	0.634093	0.500118
POS2071	SM(d16:0/20:5)+H	SM(d36:5)+H	SM	(d16:0/20:5)	(d16:0)	(20:5)		C41 H76 O6 N2 P1	723.544	12.2493	3.51668e+06	4.61619e+06	5.33583e+06	5.08797e+06	5.35764e+06	6.44019e+06	3.52908e+06	2.86716e+06	3.38616e+06	1.86661e+06	2.34833e+06	2.63949e+06	3.95159e+06	6.64798e+06	2.30486e+06	2.13058e+06	2.69626e+06	4.79343e+06	0.579327	0.00673224	1.30325	0.405929	0.00207358	1.20259	0.764218	0.375355	0.631538	0.569725	0.0561851	1.07451	1.31915	0.462398	0.856384	1.40351	0.334406	0.965283
POS2074	SM(d18:0/19:0)+H	SM(d37:0)+H	SM	(d18:0/19:0)	(d18:0)	(19:0)		C42 H88 O6 N2 P1	747.637	18.9995	2.65909e+07	2.68243e+07	2.53936e+07	7.33673e+06	2.20018e+07	2.493e+07	2.54609e+07	3.39871e+07	3.40535e+07	2.97193e+07	2.63904e+07	3.03553e+07	1.59661e+07	4.93087e+07	2.77954e+07	2.53232e+07	1.91578e+07	2.05126e+07	1.72294	0.100413	1.03725	1.59328	0.126765	0.869997	1.715	0.311497	0.708344	1.19763	0.568113	0.395562	0.995388	0.989397	0.0160933	0.751676	0.032986	1.70219
POS2076	SM(d37:1)+H	SM(d37:1)+H	SM	(d37:1)	(d37:1)			C42 H86 O6 N2 P1	745.622	14.9882	2.78239e+08	2.09309e+08	2.02112e+08	3.174e+08	2.10857e+08	2.89439e+08	1.34804e+08	7.56343e+07	117667134	1.69823e+08	1.7584e+08	1.66821e+08	1.54816e+08	1.92355e+08	1.81943e+08	2.59058e+08	2.55332e+08	3.49296e+08	0.401256	0.0109772	1.2932	0.626741	0.0335658	1.06878	0.647078	0.0465774	1.15719	1.05624	0.74664	0.201348	1.61263	0.0324156	1.93332	1.68529	0.0191565	1.77639
POS2077	SM(d16:1/21:0)+H	SM(d37:1)+H	SM	(d16:1/21:0)	(d16:1)	(21:0)		C42 H86 O6 N2 P1	745.622	16.5011	4.88932e+06	4.79417e+06	4.69783e+06	4.73861e+06	4.71286e+06	7.33171e+06	4.93337e+06	2.29338e+06	3.87245e+06	2.79224e+06	4.07596e+06	3.84831e+06	3.70415e+06	4.7544e+06	4.44182e+06	3.48815e+06	3.55819e+06	6.33091e+06	0.661329	0.177392	0.879799	0.638527	0.101492	0.910318	0.768649	0.233397	0.812178	0.797063	0.424244	0.560988	1.16228	0.508418	0.776219	1.24828	0.432064	0.803009
POS2078	SM(d16:0/21:2)+H	SM(d37:2)+H	SM	(d16:0/21:2)	(d16:0)	(21:2)		C42 H84 O6 N2 P1	743.606	14.2177	1.39778e+07	1.28995e+07	1.15086e+07	1.00392e+07	1.03212e+07	1.73827e+07	1.6631e+07	4.3114e+06	8.40336e+06	1.45765e+07	9.51666e+06	1.13565e+07	8.72328e+06	1.73518e+07	9.01245e+06	1.57121e+07	15563047	1.03217e+07	0.777513	0.55466	0.415531	0.939236	0.799792	0.186297	0.929643	0.823218	0.167925	1.10211	0.689146	0.278053	1.19566	0.698492	0.464069	1.17341	0.424852	0.814533
POS2079	SM(d37:3)+H	SM(d37:3)+H	SM	(d37:3)	(d37:3)			C42 H82 O6 N2 P1	741.591	14.1686	3.07964e+06	3.52205e+06	3.01868e+06	8.41199e+06	6.79631e+06	8.89085e+06	3.24136e+06	678406	892873	3.06485e+06	2.27633e+06	1.41056e+06	1.34928e+06	5.19104e+06	3.17982e+06	3.0851e+06	5.10836e+06	2.34228e+06	0.199702	0.00344297	1.33784	0.280165	0.00188506	1.21135	0.403339	0.0199211	1.24811	0.437183	0.0122417	1.20678	2.01971	0.30151	1.16077	1.56045	0.256927	1.1067
POS2080	SM(d16:0/21:4)+H	SM(d37:4)+H	SM	(d16:0/21:4)	(d16:0)	(21:4)		C42 H80 O6 N2 P1	739.575	13.6788	2.04134e+07	23040472	2.47308e+07	3.13907e+07	2.61694e+07	3.56648e+07	1.43522e+07	5.65122e+06	1.0205e+07	1.7706e+07	1.50386e+07	1.51082e+07	1.44412e+07	2.5379e+07	2.06539e+07	2.17725e+07	3.03985e+07	3.43598e+07	0.324038	0.00485298	1.32479	0.513305	0.00631094	1.17622	0.64869	0.0597654	1.12179	0.928194	0.654368	0.329769	2.00189	0.0670956	1.77658	1.80827	0.027871	1.7275
POS2082	SM(d14:1/23:6)+Li	SM(d37:7)+Li	SM	(d14:1/23:6)	(d14:1)	(23:6)		C42 H73 O6 N2 P1 Li1	739.536	11.6872	6.36579e+06	6.51135e+06	6.0217e+06	9.4599e+06	9.61986e+06	1.00768e+07	7.82912e+06	3.31912e+06	4.84314e+06	2.99656e+06	3.35909e+06	3.13127e+06	7.3841e+06	1.05858e+07	3.83206e+06	2.35487e+06	2.53329e+06	4.52592e+06	0.548467	0.0304614	1.1875	0.325379	6.63171e-06	1.24655	0.747757	0.279032	0.75092	0.322881	0.000795122	1.30271	1.36336	0.457505	0.865049	0.992322	0.974136	0.034623
POS2083	SM(d22:0/16:0)+H	SM(d38:0)+H	SM	(d22:0/16:0)	(d22:0)	(16:0)		C43 H90 O6 N2 P1	761.653	16.0033	6.07025e+08	6.00325e+08	5.76883e+08	455572843	4.72854e+08	7.35874e+08	7.28671e+08	4.12365e+08	2.29541e+08	3.21864e+08	3.33965e+08	3.16e+08	6.49693e+08	5.26252e+08	5.07102e+08	3.1914e+08	5.22435e+08	3.60665e+08	0.823515	0.599024	0.376239	0.583926	0.0639227	0.987545	1.01126	0.953683	0.043163	0.72237	0.233578	0.766336	1.22798	0.532085	0.735843	1.23709	0.284745	1.05428
POS2084	SM(d20:0+pO/18:0)+H	SM(d38:0+pO)+H	SM	(d20:0+pO/18:0)	(d20:0+pO)	(18:0)		C43 H90 O7 N2 P1	777.648	14.9395	2.74716e+07	1.96363e+07	1.86824e+07	2.06599e+07	2.80804e+07	3.23612e+07	2.71595e+07	9.5964e+06	1.43355e+07	9.79109e+06	1.32057e+07	1.2903e+07	2.18716e+07	2.22303e+07	1.45371e+07	1.10985e+07	1.06976e+07	1.88601e+07	0.629969	0.185366	0.852365	0.442653	0.0137046	1.12412	0.723033	0.152075	0.936897	0.501301	0.0357252	1.12542	1.14773	0.687534	0.48145	1.13249	0.610301	0.534227
POS2085	SM(d22:1/16:0)+H	SM(d38:1)+H	SM	(d22:1/16:0)	(d22:1)	(16:0)		C43 H88 O6 N2 P1	759.637	15.5149	2609262801	2585347965	2685754461	2811020242	2770797235	3090339226	2405364023	1820733027	2564398936	2334515675	2545299222	2338949558	2141067264	2349453640	2725402448	2861027171	2959428928	2676924387	0.783023	0.0643164	1.09433	0.832407	0.0166129	1.11663	0.832079	0.0706263	1.09478	0.979846	0.677705	0.290966	1.06265	0.643155	0.552479	1.17712	0.0169313	1.79051
POS2086	SM(d38:1)+H	SM(d38:1)+H	SM	(d38:1)	(d38:1)			C43 H88 O6 N2 P1	759.637	16.0088	2.82044e+07	3.14315e+07	3.82542e+07	2.92348e+07	3.10869e+07	4.46125e+07	3.3183e+07	1.66358e+07	2.52859e+07	2.08248e+07	1.7567e+08	1.2531e+08	2.56198e+07	3.1587e+07	3.30167e+07	2.8414e+07	2.83006e+07	2.03488e+07	0.715732	0.21784	0.815177	3.06673	0.190064	0.787396	0.859811	0.411242	0.58915	0.734398	0.168466	0.857346	1.2013	0.394555	0.979378	0.239472	0.148651	1.33731
POS2087	SM(d38:1+pO)+H	SM(d38:1+pO)+H	SM	(d38:1+pO)	(d38:1+pO)			C43 H88 O7 N2 P1	775.632	15.121	172263301	1.55029e+08	1.44209e+08	1.59473e+08	1.87537e+08	202598610	1.01295e+08	6.18227e+07	1.06963e+08	1.2086e+08	136430809	1.41663e+08	1.63659e+08	1.06559e+08	1.06956e+08	1.37498e+08	1.3435e+08	1.37442e+08	0.491406	0.0080299	1.28764	0.725886	0.0235346	1.0843	0.686259	0.0652231	1.10861	0.744696	0.0210392	1.17018	1.39652	0.206352	1.36997	1.02591	0.615297	0.527037
POS2089	SM(d12:0/26:2)+H	SM(d38:2)+H	SM	(d12:0/26:2)	(d12:0)	(26:2)		C43 H86 O6 N2 P1	757.622	14.627	1.96883e+07	2.01471e+07	2.14722e+07	1.84064e+07	1.88556e+07	2.74721e+07	2.24797e+07	1.71522e+07	1.5094e+07	1.15429e+07	1.29352e+07	1.05063e+07	2.32438e+07	2.42541e+07	1.94136e+07	1.29515e+07	2.1053e+07	2.03231e+07	0.845395	0.415952	0.57343	0.540433	0.0307914	1.07003	1.03364	0.836574	0.154067	0.839242	0.426613	0.547172	1.22267	0.19993	1.38535	1.55291	0.0739879	1.54362
POS2090	SM(d16:1/22:1)+H	SM(d38:2)+H	SM	(d16:1/22:1)	(d16:1)	(22:1)		C43 H86 O6 N2 P1	757.622	15.0572	3.37632e+08	342057392	329997409	3.32128e+08	3.87823e+08	5.34138e+08	3.684e+08	1.73712e+08	211254790	2.02736e+08	2.29397e+08	2.02286e+08	2.83858e+08	3.86833e+08	2.88855e+08	2.24409e+08	2.27551e+08	3.18113e+08	0.600729	0.120293	0.970783	0.50588	0.0274897	1.07786	0.765134	0.227506	0.820745	0.61405	0.0755054	1.02982	1.27368	0.371915	1.02197	1.21383	0.230572	1.15845
POS2091	SM(d16:1+hO/22:1)+H	SM(d38:2+hO)+H	SM	(d16:1+hO/22:1)	(d16:1+hO)	(22:1)		C43 H86 O7 N2 P1	773.617	14.5958	3.74098e+07	3.60059e+07	3.38297e+07	5.10465e+07	5.04476e+07	5.18111e+07	2.72412e+07	1.63706e+07	2.28506e+07	2.64234e+07	3.1018e+07	2.62497e+07	3.49368e+07	2.86354e+07	2.68627e+07	2.57511e+07	2.83112e+07	2.92173e+07	0.43353	0.000809547	1.3667	0.545911	0.00013482	1.2363	0.589901	0.00107691	1.37652	0.543228	3.0265e-05	1.32464	1.36069	0.11618	1.60972	0.995084	0.9452	0.0733838
POS2093	SM(d38:3)+H	SM(d38:3)+H	SM	(d38:3)	(d38:3)			C43 H84 O6 N2 P1	755.606	13.7821	1.98379e+07	1.77547e+07	1.66015e+07	1.47539e+07	1.78548e+07	2.55932e+07	1.60645e+07	6.57433e+06	1.16251e+07	1.24325e+07	1.16604e+07	1.35744e+07	1.61064e+07	2.06404e+07	1.37742e+07	1.81602e+07	2.13672e+07	1.73954e+07	0.588709	0.132394	0.947869	0.647184	0.1045	0.907326	0.868032	0.53755	0.451936	0.978025	0.907483	0.0854479	1.47447	0.186484	1.41822	1.5112	0.00865881	1.85324
POS2094	SM(d16:1/22:2)+H	SM(d38:3)+H	SM	(d16:1/22:2)	(d16:1)	(22:2)		C43 H84 O6 N2 P1	755.606	14.8178	1.8201e+08	1.91141e+08	2.04866e+08	1.67287e+08	1.75214e+08	2.48816e+08	2.00438e+08	1.59139e+08	1.49807e+08	1.28699e+08	1.36021e+08	1.47497e+08	2.16669e+08	2.22785e+08	177309955	1.32085e+08	1.97569e+08	1.88373e+08	0.861439	0.417818	0.570072	0.697116	0.087588	0.938606	1.04303	0.788744	0.199857	0.876057	0.500896	0.470151	1.21081	0.164995	1.47287	1.25669	0.171297	1.28447
POS2095	SM(d38:3+pO)+H	SM(d38:3+pO)+H	SM	(d38:3+pO)	(d38:3+pO)			C43 H84 O7 N2 P1	771.601	13.671	1.41603e+07	1.47015e+07	1.35522e+07	1.37244e+07	1.75576e+07	1.73904e+07	1.02579e+07	4.09322e+06	9.48915e+06	1.3473e+07	1.26131e+07	1.20478e+07	1.5453e+07	1.25108e+07	1.06611e+07	1.42693e+07	1.45566e+07	1.24526e+07	0.489812	0.0230316	1.20741	0.783482	0.0560392	0.994978	0.793572	0.148413	0.943062	0.848092	0.15621	0.862803	1.62016	0.108122	1.63457	1.08247	0.249211	1.12162
POS2096	SM(d15:0/23:4)+H	SM(d38:4)+H	SM	(d15:0/23:4)	(d15:0)	(23:4)		C43 H82 O6 N2 P1	753.591	14.2474	1.40284e+08	1.51993e+08	1.54038e+08	1.89289e+08	1.77319e+08	1.77178e+08	147829190	1.41568e+08	2.0945e+08	114639296	1.69927e+08	1.37847e+08	142833048	1.63862e+08	1.62259e+08	1.49549e+08	1.53071e+08	1.41702e+08	0.917358	0.533805	0.454404	0.776801	0.0705599	0.958203	0.862388	0.0337508	1.19628	0.817089	0.00318142	1.26524	0.940078	0.683231	0.488292	1.05186	0.678733	0.436919
POS2099	SM(d38:5)+H	SM(d38:5)+H	SM	(d38:5)	(d38:5)			C43 H80 O6 N2 P1	751.575	12.987	2.41686e+06	2.80243e+06	2.34143e+06	3.25527e+06	2.02023e+06	2.08622e+06	574352	980607	2.38023e+06	1.42173e+06	1.72232e+06	2.42968e+06	3.05917e+06	1.09691e+06	2.48304e+06	4.03952e+06	6.32286e+06	2.22112e+06	0.534547	0.167488	0.922467	0.757123	0.299289	0.64391	0.901842	0.750513	0.237293	1.70932	0.236992	0.771787	1.68712	0.322337	1.11859	2.25764	0.128813	1.3865
POS2100	SM(d38:5+pO)+H	SM(d38:5+pO)+H	SM	(d38:5+pO)	(d38:5+pO)			C43 H80 O7 N2 P1	767.57	13.2322	1.11066e+07	1.07603e+07	9.90982e+06	1.1332e+07	1.08486e+07	8.84702e+06	1.06251e+07	6.23003e+06	1.13755e+07	6.28101e+06	1.07951e+07	9.24088e+06	1.17443e+07	1.2915e+07	1.03172e+07	7.10322e+06	7.30351e+06	9.97745e+06	0.909854	0.627346	0.343003	0.848176	0.3619	0.553615	1.12727	0.285676	0.741104	0.785884	0.138419	0.905897	1.23895	0.273243	1.21982	0.926558	0.710494	0.392509
POS2101	SM(d20:0/19:0)+H	SM(d39:0)+H	SM	(d20:0/19:0)	(d20:0)	(19:0)		C44 H92 O6 N2 P1	775.669	19.5878	4.90026e+07	4.75238e+07	4.26704e+07	1.96217e+07	3.34534e+07	3.43755e+07	5.16464e+07	4.88823e+07	5.30625e+07	4.74377e+07	4.41883e+07	4.80225e+07	3.94805e+07	7.87728e+07	5.07316e+07	4.52154e+07	3.9235e+07	4.10926e+07	1.75632	0.0110349	1.29673	1.59688	0.0240666	1.09112	1.93234	0.0975843	1.03629	1.43558	0.0670987	1.03893	1.10022	0.684797	0.485802	0.898993	0.092098	1.48728
POS2102	SM(d12:0/27:1)+H	SM(d39:1)+H	SM	(d12:0/27:1)	(d12:0)	(27:1)		C44 H90 O6 N2 P1	773.653	12.1178	1.32424e+06	1.24162e+06	1.20181e+06	7.16892e+06	1.8178e+06	6.28096e+06	559280	747303	920925	57993.7	131631	49599.4	77454.5	1.23179e+06	533317	42924.7	40156.5	279198	0.145897	0.0587909	1.14189	0.0156687	0.0389612	1.0545	0.120684	0.0570442	1.12883	0.0237285	0.0400431	1.11724	0.827184	0.733583	0.408771	1.51439	0.648606	0.479462
POS2103	SM(d17:0/22:1)+H	SM(d39:1)+H	SM	(d17:0/22:1)	(d17:0)	(22:1)		C44 H90 O6 N2 P1	773.653	16.1416	2.794e+08	2.61236e+08	245682998	3.12156e+08	3.16722e+08	4.46876e+08	2.00882e+08	1.05206e+08	1.83393e+08	1.67273e+08	1.65045e+08	1.54758e+08	2.16217e+08	2.7577e+08	2.39999e+08	2.06362e+08	2.41096e+08	2.90383e+08	0.455011	0.0211512	1.22864	0.452776	0.0114559	1.14309	0.68044	0.0731027	1.08961	0.685882	0.0893266	1.00279	1.49543	0.0769384	1.73957	1.51484	0.0276035	1.72888
POS2104	SM(d20:1+hO/19:0)+H	SM(d39:1+hO)+H	SM	(d20:1+hO/19:0)	(d20:1+hO)	(19:0)		C44 H90 O7 N2 P1	789.648	16.3482	6.41282e+07	6.53908e+07	6.47492e+07	715895	1.64895e+06	863603	1.64833e+07	2.96009e+07	7.17655e+07	1.03578e+08	1.09413e+08	1.284e+08	4.64975e+07	2.79648e+07	3.3041e+07	7.24071e+07	4.6375e+07	4.39703e+07	36.5035	0.0837929	1.05591	105.745	0.000114128	1.23956	33.2988	0.00328736	1.34755	50.412	0.00429281	1.25869	0.912206	0.853948	0.222392	0.476733	0.00723175	1.86671
POS2106	SM(d18:0/21:2)+H	SM(d39:2)+H	SM	(d18:0/21:2)	(d18:0)	(21:2)		C44 H88 O6 N2 P1	771.637	15.437	1.53106e+07	1.78971e+07	1.82922e+07	1.15897e+07	1.22644e+07	1.6476e+07	1.8152e+07	9.12934e+06	1.56181e+07	1.69713e+07	1.27413e+07	1.76173e+07	1.89699e+07	2.19729e+07	1.2808e+07	2.26054e+07	2.41209e+07	1.43177e+07	1.0637	0.795472	0.211173	1.17356	0.341278	0.579885	1.33277	0.222554	0.826729	1.5136	0.112783	0.953418	1.25295	0.39588	0.976912	1.28976	0.251002	1.11814
POS2107	SM(d16:0/23:4)+H	SM(d39:4)+H	SM	(d16:0/23:4)	(d16:0)	(23:4)		C44 H84 O6 N2 P1	767.606	14.998	6.13409e+07	5.97533e+07	5.40709e+07	6.71782e+07	6.256e+07	7.65623e+07	4.19028e+07	2.57611e+07	3.73382e+07	4.96224e+07	3.88752e+07	3.41036e+07	4.67634e+07	5.73684e+07	5.39078e+07	5.96516e+07	7.23828e+07	6.53394e+07	0.508976	0.00594259	1.31257	0.594285	0.0106251	1.15173	0.766065	0.0357961	1.18987	0.95673	0.618771	0.353307	1.50511	0.0367311	1.91053	1.60988	0.0133055	1.81559
POS2108	SM(d18:0/21:5)+Li	SM(d39:5)+Li	SM	(d18:0/21:5)	(d18:0)	(21:5)		C44 H81 O6 N2 P1 Li1	771.599	13.6623	3.42508e+06	3.96061e+06	4.59866e+06	5.65355e+06	5.75765e+06	8.51844e+06	3.87749e+06	1.52927e+06	1.9519e+06	1.93436e+06	2.64127e+06	2.42407e+06	2.97519e+06	4.99601e+06	2.84401e+06	1.90589e+06	1.91286e+06	4.32445e+06	0.369232	0.0240439	1.21684	0.351221	0.0109529	1.14356	0.54267	0.0600304	1.12142	0.408598	0.0335918	1.13711	1.46973	0.314972	1.13339	1.16336	0.670543	0.448442
POS2109	SM(d17:0/22:5)+H	SM(d39:5)+H	SM	(d17:0/22:5)	(d17:0)	(22:5)		C44 H82 O6 N2 P1	765.591	14.1967	1.24626e+06	1.04056e+06	771577	1.2917e+06	1.98186e+06	1.08927e+06	1.61222e+06	1.93198e+06	915642	2.46087e+06	1.69514e+06	2.60694e+06	1.25457e+06	1.05045e+06	1.24169e+06	2.61599e+06	1.4128e+06	2.42325e+06	1.02224	0.940014	0.0736193	1.55013	0.110229	0.897616	0.812938	0.383402	0.621209	1.47886	0.205138	0.80237	0.795255	0.377879	1.01067	0.954028	0.835642	0.220888
POS211	DG(21:4p)+NH4	DG(21:4p)+NH4	DG	(21:4p)	(21:4p)			C24 H42 O4 N1	408.311	4.7069	9.52571e+06	1.01427e+07	1.03168e+07	7.97165e+06	1.613e+07	8.9651e+06	7.49742e+06	7.347e+06	7.59376e+06	5.9027e+06	7.79982e+06	9.1888e+06	5.2627e+06	9.55222e+06	8.73333e+06	1.0003e+07	8.06232e+06	6.3351e+06	0.678573	0.240256	0.760729	0.692276	0.28356	0.635612	0.712143	0.333428	0.680986	0.737915	0.35739	0.593038	1.04947	0.792639	0.316786	1.06593	0.741826	0.349088
POS2110	SM(d16:1/23:5)+Li	SM(d39:6)+Li	SM	(d16:1/23:5)	(d16:1)	(23:5)		C44 H79 O6 N2 P1 Li1	769.583	13.8565	1.3028e+08	128813484	1.19613e+08	1.23753e+08	1.59027e+08	1.52791e+08	8.92981e+07	4.0201e+07	8.53218e+07	1.1466e+08	109371761	1.03356e+08	1.30767e+08	1.09135e+08	9.40836e+07	1.23806e+08	1.31276e+08	115024900	0.493194	0.0183636	1.22685	0.75163	0.0336135	1.05167	0.766778	0.0900457	1.05253	0.849707	0.139113	0.889115	1.55472	0.104842	1.64491	1.13049	0.067522	1.56523
POS2111	SM(d14:1/25:6)+Li	SM(d39:7)+Li	SM	(d14:1/25:6)	(d14:1)	(25:6)		C44 H77 O6 N2 P1 Li1	767.567	13.2303	9.21215e+06	8.73069e+06	8.1748e+06	8.90541e+06	1.00896e+07	9.54344e+06	1.65644e+07	1.04873e+07	4.09152e+06	3.81023e+06	6.70908e+06	6.86163e+06	6.35827e+06	1.11595e+07	7.51024e+06	4.40731e+06	2.09247e+06	1.05453e+07	1.09127	0.822104	0.179257	0.609036	0.0239695	1.07687	0.876994	0.475355	0.518033	0.597267	0.206696	0.812957	0.803644	0.627187	0.578308	0.980675	0.969029	0.0414615
POS2112	SM(d22:0/18:0)+H	SM(d40:0)+H	SM	(d22:0/18:0)	(d22:0)	(18:0)		C45 H94 O6 N2 P1	789.684	17.0664	1.82639e+07	1.72589e+07	1.64974e+07	2.23231e+07	2.10774e+07	3.79983e+07	2.83496e+07	1.56044e+07	1.09085e+07	6.20336e+06	8.36625e+06	7.90673e+06	2.02004e+07	2.44006e+07	1.61815e+07	9.34902e+06	1.65743e+07	1.74332e+07	0.673996	0.305612	0.706575	0.276126	0.0231391	1.09574	0.746723	0.311627	0.708771	0.532642	0.102817	0.975181	1.10791	0.747707	0.386658	1.92898	0.0582014	1.59811
POS2114	SM(d22:0/18:1)+H	SM(d40:1)+H	SM	(d22:0/18:1)	(d22:0)	(18:1)		C45 H92 O6 N2 P1	787.669	16.6682	2.85875e+08	2.83749e+08	2.64447e+08	3.82466e+08	366114777	5.35547e+08	2.80916e+08	1.5198e+08	195540225	1.20601e+08	1.84711e+08	1.17988e+08	2.10437e+08	307433644	2.56163e+08	1.66708e+08	1.78714e+08	2.92333e+08	0.489387	0.0295005	1.1988	0.32964	0.00787282	1.16022	0.60277	0.0489789	1.15058	0.496644	0.0326808	1.14023	1.23168	0.361083	1.04267	1.50663	0.191917	1.23886
POS2115	SM(d40:1+pO)+H	SM(d40:1+pO)+H	SM	(d40:1+pO)	(d40:1+pO)			C45 H92 O7 N2 P1	803.664	16.2287	1.51248e+07	1.11882e+07	8.90084e+06	1.52276e+07	1.81086e+07	1.92999e+07	8.13667e+06	2.32681e+06	8.60292e+06	8.16403e+06	6.72399e+06	5.95411e+06	1.24044e+07	9.25548e+06	8.15058e+06	8.51503e+06	1.06272e+07	9.73051e+06	0.36223	0.00893482	1.28173	0.395966	0.00150975	1.21003	0.566349	0.0123329	1.28445	0.548534	0.00426945	1.25692	1.56351	0.207972	1.36613	1.38531	0.0397839	1.67126
POS2117	SM(d22:1/18:1)+H	SM(d40:2)+H	SM	(d22:1/18:1)	(d22:1)	(18:1)		C45 H90 O6 N2 P1	785.653	16.1809	3.63819e+07	2.83532e+07	2.21729e+07	4.22573e+07	5.52243e+07	7.46866e+07	3.65752e+07	1.72859e+07	2.12174e+07	1.06046e+07	1.32699e+07	1.01932e+07	2.7526e+07	3.67849e+07	2.09824e+07	1.3217e+07	1.02621e+07	1.62616e+07	0.436077	0.0435539	1.14412	0.197874	0.00828309	1.15576	0.495407	0.05068	1.1461	0.230824	0.00997869	1.22391	1.13605	0.671759	0.506578	1.16652	0.394149	0.864338
POS2118	SM(d40:2+pO)+H	SM(d40:2+pO)+H	SM	(d40:2+pO)	(d40:2+pO)			C45 H90 O7 N2 P1	801.648	15.7425	1.21793e+07	1.28632e+07	1.18679e+07	1.51335e+07	1.53834e+07	1.66612e+07	1.02419e+07	5.17586e+06	8.16632e+06	1.02468e+07	1.05013e+07	9.7661e+06	1.18025e+07	1.18515e+07	8.84086e+06	7.85888e+06	9.15071e+06	9.2178e+06	0.499894	0.00702305	1.29852	0.646785	0.000434717	1.22915	0.688768	0.0113276	1.29008	0.555922	0.000419326	1.30904	1.37783	0.169692	1.46068	0.859516	0.043916	1.65367
POS2119	SM(d22:1/18:2)+H	SM(d40:3)+H	SM	(d22:1/18:2)	(d22:1)	(18:2)		C45 H88 O6 N2 P1	783.637	15.9994	1.42429e+08	1.48184e+08	142821753	1.57876e+08	1.49415e+08	1.88597e+08	1.79707e+08	1.42382e+08	8.50137e+07	1.04079e+08	9.68477e+07	1.02912e+08	1.72891e+08	150931997	1.48382e+08	1.10972e+08	1.66583e+08	1.13437e+08	0.820956	0.379753	0.620339	0.612715	0.00614946	1.17479	0.95224	0.608376	0.378839	0.788466	0.182357	0.831523	1.15992	0.49048	0.807192	1.28684	0.187177	1.24915
POS2120	SM(d20:1/20:3)+H	SM(d40:4)+H	SM	(d20:1/20:3)	(d20:1)	(20:3)		C45 H86 O6 N2 P1	781.622	15.5824	1.01184e+08	1.26664e+08	1.36329e+08	1.44329e+08	1.43285e+08	1.38083e+08	1.11044e+08	1.10791e+08	1.55347e+08	1.34986e+08	1.30644e+08	1.26e+08	1.03095e+08	1.16813e+08	1.47562e+08	1.74858e+08	2.03771e+08	1.33622e+08	0.886033	0.339816	0.666392	0.919972	0.024655	1.08791	0.863221	0.217895	0.833352	1.20332	0.23104	0.783163	0.974254	0.878083	0.185461	1.308	0.121621	1.40513
POS2121	SM(d40:4)+H	SM(d40:4)+H	SM	(d40:4)	(d40:4)			C45 H86 O6 N2 P1	781.622	15.9748	1.61303e+07	2.0367e+07	2.58208e+07	2.13296e+07	1.55234e+07	1.69219e+07	1.87851e+07	1.25471e+07	1.98257e+06	1.84931e+07	2.07658e+07	1.9183e+07	1.68707e+07	1.74194e+07	2.40595e+07	2.14376e+07	2.33784e+07	2.45846e+07	0.61952	0.260388	0.776438	1.08679	0.453238	0.471085	1.08507	0.626584	0.360749	1.29057	0.0577594	1.05133	1.75147	0.19853	1.38873	1.18751	0.0325077	1.70447
POS2122	SM(d22:1/18:4)+H	SM(d40:5)+H	SM	(d22:1/18:4)	(d22:1)	(18:4)		C45 H84 O6 N2 P1	779.606	15.0409	6.49303e+07	6.0964e+07	5.00577e+07	7.10742e+07	8.53651e+07	9.90391e+07	7.29345e+07	3.52662e+07	4.09017e+07	3.52851e+07	3.57674e+07	2.88742e+07	5.21152e+07	7.54927e+07	5.24111e+07	3.69036e+07	3.70988e+07	4.16125e+07	0.583621	0.0674793	1.07757	0.391136	0.0034578	1.18892	0.704635	0.0877944	1.05712	0.452543	0.00476434	1.25652	1.20735	0.504094	0.783655	1.157	0.125062	1.39616
POS2123	SM(d22:0/19:0)+H	SM(d41:0)+H	SM	(d22:0/19:0)	(d22:0)	(19:0)		C46 H96 O6 N2 P1	803.7	20.114	1.94305e+07	1.54771e+07	1.28496e+07	1.59116e+07	1.84748e+07	1.92433e+07	1.77138e+07	1.81841e+07	1.86699e+07	1.84291e+07	1.03209e+07	1.41455e+07	1.97786e+07	2.57883e+07	1.68881e+07	1.59175e+07	2.21148e+07	9.56596e+06	1.01749	0.779554	0.234988	0.799845	0.233118	0.729504	1.16456	0.353964	0.655621	0.887534	0.621192	0.32507	1.14454	0.375002	1.01611	1.10963	0.7347	0.358933
POS2125	SM(d22:1/19:0)+H	SM(d41:1)+H	SM	(d22:1/19:0)	(d22:1)	(19:0)		C46 H94 O6 N2 P1	801.684	19.639	2.37817e+08	2.38976e+08	2.42663e+08	7.17643e+07	1.38932e+08	1.55532e+08	2.12049e+08	2.20989e+08	2.6346e+08	2.57035e+08	2.77488e+08	2.66366e+08	2.37354e+08	2.25523e+08	2.26373e+08	261876449	2.35194e+08	2.77669e+08	1.90182	0.0216767	1.24369	2.18686	0.00528341	1.17852	1.88202	0.0141578	1.27456	2.11546	0.00873528	1.224	0.989593	0.889394	0.168189	0.967349	0.560094	0.607348
POS2126	SM(d41:2)+H	SM(d41:2)+H	SM	(d41:2)	(d41:2)			C46 H92 O6 N2 P1	799.669	16.117	2.31476e+06	2.81802e+06	1.81992e+06	6.27432e+06	4.89102e+06	8.71517e+06	1.11162e+06	304197	650089	550433	365185	30086.1	1.13119e+06	3.37469e+06	950782	854973	1.31412e+06	1.79147e+06	0.103916	0.00651941	1.31493	0.0475694	0.00501095	1.18272	0.274473	0.0242819	1.23064	0.199218	0.00992661	1.22834	2.6413	0.237283	1.29846	4.18795	0.0317123	1.70831
POS2127	SM(d15:0/26:4)+H	SM(d41:4)+H	SM	(d15:0/26:4)	(d15:0)	(26:4)		C46 H88 O6 N2 P1	795.637	16.1187	5.353e+07	4.03283e+07	3.04248e+07	7.75247e+07	6.8379e+07	7.88036e+07	3.3012e+07	1.68137e+07	2.79616e+07	2.53546e+07	2.2871e+07	1.95804e+07	3.38494e+07	3.87029e+07	3.76049e+07	3.23661e+07	3.99782e+07	3.25588e+07	0.346171	0.00107967	1.36649	0.301752	0.000142944	1.24068	0.490225	0.000445543	1.38995	0.466843	0.000639863	1.30331	1.41613	0.0973768	1.669	1.54711	0.0147971	1.80492
POS2128	SM(d20:0/22:3)+H	SM(d42:3)+H	SM	(d20:0/22:3)	(d20:0)	(22:3)		C47 H92 O6 N2 P1	811.669	16.9913	2.56799e+06	2.67773e+06	3.42098e+06	8.41307e+06	7.42312e+06	1.38955e+07	4.99761e+06	2.29047e+06	1.27089e+06	1.12011e+08	1.23857e+08	1.57411e+08	3.77885e+06	4.49137e+06	3.20112e+06	1.80418e+06	3.70453e+06	2.06704e+06	0.287874	0.0373264	1.17692	13.2276	0.000913083	1.21968	0.385829	0.0410097	1.17381	0.254804	0.0244762	1.16185	1.34027	0.454373	0.87061	0.019263	0.0007001	1.96425
POS2129	SM(d20:0/22:4)+H	SM(d42:4)+H	SM	(d20:0/22:4)	(d20:0)	(22:4)		C47 H90 O6 N2 P1	809.653	16.6609	6.34594e+07	6.41739e+07	6.22073e+07	1.10456e+08	9.66099e+07	1.49203e+08	6.56423e+07	3.41022e+07	3.9475e+07	2.74494e+07	3.78395e+07	2.85427e+07	4.5491e+07	7.66686e+07	5.62252e+07	3.65325e+07	4.18363e+07	5.98368e+07	0.390771	0.0174144	1.25049	0.263373	0.00554309	1.17688	0.500703	0.0311567	1.20546	0.387925	0.0135371	1.21093	1.28132	0.383861	0.999389	1.47291	0.13023	1.38288
POS213	DG(21:4p)+Na	DG(21:4p)+Na	DG	(21:4p)	(21:4p)			C24 H38 O4 Na1	413.266	5.08189	1.96465e+07	1.90817e+07	2.78107e+07	1.9446e+07	2.83424e+07	2.83493e+07	2.72995e+07	3.21618e+07	3.23776e+07	4.8581e+07	5.67502e+07	2.5506e+07	1.42602e+07	2.56871e+07	2.75388e+07	9.51549e+07	5.36738e+07	2.10809e+07	1.20622	0.198396	0.875675	1.71843	0.136749	0.854199	0.88637	0.602181	0.384116	2.23161	0.222103	0.786673	0.734832	0.143601	1.53035	1.29863	0.607289	0.538569
POS2131	SM(d25:0/18:0)+Li	SM(d43:0)+Li	SM	(d25:0/18:0)	(d25:0)	(18:0)		C48 H99 O6 N2 P1 Li1	837.74	17.3189	1.62952e+08	1.5099e+08	1.43918e+08	1.73246e+07	2.14191e+07	2.33668e+07	9.52201e+07	1.60777e+08	2.03504e+08	1.38833e+08	3.6886e+08	7.10257e+07	1.91201e+08	1.27403e+08	9.79623e+07	4.06563e+07	1.06406e+08	2.16203e+08	7.39814	0.0136972	1.26307	9.31758	0.128706	0.871528	6.70686	0.0128004	1.28129	5.84869	0.121657	0.921051	0.90656	0.749402	0.38401	0.627705	0.526538	0.657211
POS2133	SM(d18:1/25:0)+H	SM(d43:1)+H	SM	(d18:1/25:0)	(d18:1)	(25:0)		C48 H98 O6 N2 P1	829.716	20.1433	3.4094e+08	352568593	3.57067e+08	1.94432e+08	266203279	2.62394e+08	3.44907e+08	3.68765e+08	367799994	3.19444e+08	3.57231e+08	3.44619e+08	3.35658e+08	378729163	3.55317e+08	3.29984e+08	3.03332e+08	3.61904e+08	1.49575	0.00827876	1.30945	1.41252	0.0183066	1.11767	1.47948	0.0119479	1.28618	1.37646	0.034553	1.11893	0.989119	0.802647	0.30131	0.97447	0.68988	0.421285
POS2134	SM(d43:1+pO)+H	SM(d43:1+pO)+H	SM	(d43:1+pO)	(d43:1+pO)			C48 H98 O7 N2 P1	845.711	17.332	2.41269e+07	2.43636e+07	2.40968e+07	2.24007e+06	3.92257e+06	3.58505e+06	1.43509e+07	1.8012e+07	2.928e+07	3.56426e+07	3.38556e+07	4.00466e+07	1.59335e+07	2.49153e+07	1.42055e+07	3.23135e+07	1.88248e+07	2.48831e+07	6.32385	0.018686	1.24452	11.238	6.38084e-05	1.24148	5.64794	0.0108572	1.29207	7.79892	0.00494365	1.2502	0.893118	0.714246	0.439177	0.693975	0.0606121	1.58939
POS2135	SM(d13:0+pO/30:4)+Li	SM(d43:4+pO)+Li	SM	(d13:0+pO/30:4)	(d13:0+pO)	(30:4)		C48 H91 O7 N2 P1 Li1	845.672	14.2766	2.72693e+06	2.3371e+06	1.8768e+06	3.18524e+06	2.50824e+06	1.81327e+06	1.55695e+06	2.82048e+06	3.81478e+06	1.57498e+06	2.0984e+06	2.48335e+06	3.63482e+06	1.00998e+06	1.59348e+06	1.85905e+06	2.7103e+06	1.78861e+06	1.09131	0.779782	0.189624	0.820159	0.3976	0.527923	0.831023	0.659105	0.32756	0.846966	0.481991	0.466288	0.761489	0.561349	0.686619	1.03269	0.873792	0.169333
POS2136	SM(d25:0/19:0)+H	SM(d44:0)+H	SM	(d25:0/19:0)	(d25:0)	(19:0)		C49 H102 O6 N2 P1	845.747	19.1959	1.09724e+08	1.02441e+08	1.00335e+08	4.8928e+06	9.25108e+06	1.36456e+07	4.99144e+07	4.13177e+07	9.17302e+07	1.55471e+08	1.11461e+08	1.06986e+08	8.48953e+07	9.101e+07	9.47602e+07	1.63236e+08	1.6301e+08	1.27326e+08	6.58388	0.0305276	1.20239	13.4554	0.00181492	1.20135	9.73987	2.95315e-05	1.40818	16.3218	0.000311749	1.31286	1.47935	0.138574	1.54437	1.21303	0.245714	1.12845
POS2137	SM(d24:0/21:0)+Li	SM(d45:0)+Li	SM	(d24:0/21:0)	(d24:0)	(21:0)		C50 H103 O6 N2 P1 Li1	865.771	17.901	6.63481e+08	6.29455e+08	7.61402e+08	7.15484e+07	1.18577e+08	1.08467e+08	5.97409e+08	7.05942e+08	7.23979e+08	475259126	1098999968	7.98489e+08	6.17023e+08	4.33418e+08	5.12129e+08	5.24276e+08	6.751e+08	1224340160	6.78962	0.000163992	1.38854	7.94645	0.0186676	1.11651	5.23312	0.00156815	1.36837	8.11715	0.0293079	1.13147	0.770753	0.0795561	1.7301	1.02148	0.954319	0.0611645
POS2138	SM(d25:0/20:1)+Li	SM(d45:1)+Li	SM	(d25:0/20:1)	(d25:0)	(20:1)		C50 H101 O6 N2 P1 Li1	863.755	17.4035	7.76326e+07	7.21262e+07	8.51099e+07	8.29245e+06	8.38017e+06	1.13539e+07	3.58302e+07	2.48975e+07	8.59424e+07	9.47318e+07	1.13853e+08	1.03282e+08	7.49198e+07	3.39612e+07	3.81419e+07	1.04896e+08	8.3053e+07	1.40088e+08	5.23326	0.103493	1.02024	11.1276	7.30151e-05	1.24262	5.24585	0.0384299	1.18123	11.7045	0.00386321	1.25496	1.00241	0.996141	0.00585765	1.05185	0.773577	0.305427
POS2139	SM(d18:1/27:0)+H	SM(d45:1)+H	SM	(d18:1/27:0)	(d18:1)	(27:0)		C50 H102 O6 N2 P1	857.747	20.6481	2.30714e+08	2.31535e+08	2.28231e+08	1.5335e+08	1.91766e+08	1.69766e+08	2.35385e+08	2.57315e+08	2.45068e+08	2.04092e+08	2.51818e+08	2.31698e+08	2.17899e+08	2.39962e+08	2.30541e+08	2.04361e+08	1.81764e+08	2.3438e+08	1.43289	0.00439605	1.33601	1.33547	0.031589	1.07791	1.33701	0.0107663	1.29286	1.20514	0.135497	0.902488	0.933086	0.141696	1.53564	0.902411	0.338244	0.958615
POS2143	So(d12:0)+H	So(d12:0)+H	So	(d12:0)	(d12:0)			C12 H28 O2 N1	218.211	0.980879	1.04857e+07	1.2653e+07	1.45117e+07	3.66403e+07	8.89428e+06	8.50684e+06	9.04181e+06	2.43152e+07	1.13839e+07	1.33103e+07	1.00924e+07	1.11924e+07	9.48514e+06	1.71718e+07	1.08665e+07	1.62168e+07	1.40431e+07	9.39512e+06	0.827902	0.781587	0.247264	0.64016	0.526778	0.42123	0.694348	0.597343	0.389445	0.733789	0.641229	0.326707	0.838684	0.673749	0.503401	1.14626	0.490189	0.712272
POS2144	So(d12:0+pO)+H	So(d12:0+pO)+H	So	(d12:0+pO)	(d12:0+pO)			C12 H28 O3 N1	234.206	0.863626	3.08317e+06	2.77728e+06	2.82918e+06	277395	321114	343822	1.13844e+06	1.13426e+06	6.44394e+06	9.77765e+06	4.80542e+06	1.03918e+07	2.07912e+06	1.069e+06	1.90736e+06	2.95886e+06	2.72385e+06	1.81954e+06	9.2501	0.21687	0.831144	26.5033	0.0105854	1.13757	5.36488	0.0118268	1.28699	7.96138	0.00327067	1.27144	0.579981	0.534217	0.732232	0.300392	0.0319372	1.70722
POS2145	So(d14:0)+H	So(d14:0)+H	So	(d14:0)	(d14:0)			C14 H32 O2 N1	246.243	1.1991	3.66211e+07	6.1129e+07	6.29723e+07	2.28505e+07	5.02931e+07	5.82949e+07	3.56302e+07	2.08408e+07	6.66298e+07	3.3107e+07	4.5467e+07	5.52319e+07	5.07485e+07	7.95917e+07	5.68777e+07	1.67786e+07	1.00318e+07	6.63345e+07	0.936566	0.879743	0.0868236	1.01801	0.952679	0.0521115	1.42438	0.250919	0.787568	0.708658	0.571596	0.405328	1.52085	0.254874	1.25945	0.69612	0.512298	0.678643
POS2146	So(d14:0+pO)+H	So(d14:0+pO)+H	So	(d14:0+pO)	(d14:0+pO)			C14 H32 O3 N1	262.238	0.9691	7.39639e+06	8.83371e+06	9.81334e+06	1.63802e+07	5.82537e+06	5.18623e+06	5.83527e+06	1.23992e+07	1.09899e+07	9.50404e+06	7.70231e+06	9.18932e+06	6.0447e+06	1.14393e+07	8.00568e+06	8.88108e+06	8.44823e+06	7.48686e+06	1.0669	0.889881	0.0628251	0.963634	0.932292	0.06937	0.930558	0.880465	0.112826	0.905971	0.825722	0.158135	0.872206	0.650058	0.54136	0.940161	0.488956	0.714162
POS2147	So(d14:1)+H	So(d14:1)+H	So	(d14:1)	(d14:1)			C14 H30 O2 N1	244.227	1.20992	6.58081e+06	5.51318e+06	5.80658e+06	4.97277e+06	6.07112e+06	7.21296e+06	4.52265e+06	3.04919e+06	6.88791e+06	3.77052e+06	3.24997e+06	3.40169e+06	5.47833e+06	7.79e+06	6.13176e+06	3.68655e+06	3.43865e+06	5.93553e+06	0.792018	0.382609	0.601129	0.570864	0.0171389	1.11534	1.06262	0.707167	0.279521	0.715388	0.166081	0.87182	1.34166	0.277994	1.20974	1.25317	0.338145	0.958787
POS2148	So(d16:0)+H	So(d16:0)+H	So	(d16:0)	(d16:0)			C16 H36 O2 N1	274.274	1.35379	1.82445e+08	2.24316e+08	2.58984e+08	2.98367e+08	1.98991e+08	1.68992e+08	1.37501e+08	2.08052e+08	1.82572e+08	2.47688e+08	1.82407e+08	1.51295e+08	206934078	3.04682e+08	2.20738e+08	1.5585e+08	1.47327e+08	1.40433e+08	0.792563	0.356107	0.680785	0.872498	0.589319	0.364973	1.09905	0.680363	0.306149	0.66573	0.132232	0.91213	1.38671	0.138451	1.54472	0.763016	0.185415	1.25301
POS2150	So(d16:0+pO)+H	So(d16:0+pO)+H	So	(d16:0+pO)	(d16:0+pO)			C16 H36 O3 N1	290.269	0.932505	1.23452e+07	1.42865e+07	1.73392e+07	2.10662e+07	1.17146e+07	9.04174e+06	9.49195e+06	1.7395e+07	1.11749e+07	1.55888e+07	1.15305e+07	1.40174e+07	1.01646e+07	1.76726e+07	1.59246e+07	1.2559e+07	1.0715e+07	1.05351e+07	0.910079	0.788293	0.235979	0.983599	0.955284	0.0496873	1.04637	0.887611	0.106554	0.808392	0.510515	0.451727	1.14975	0.596133	0.629011	0.821871	0.143962	1.34867
POS2152	So(d16:1)+H	So(d16:1)+H	So	(d16:1)	(d16:1)			C16 H34 O2 N1	272.258	1.57966	1.69699e+07	1.53858e+07	1.35816e+07	1.06323e+07	1.28267e+07	1.7572e+07	1.31725e+07	1.01305e+07	2.39061e+07	6.76232e+06	1.33587e+07	1.07746e+07	1.66721e+07	1.99341e+07	1.82601e+07	7.00512e+06	5.91758e+06	1.59779e+07	1.15057	0.680954	0.313474	0.752981	0.29504	0.636031	1.33719	0.110199	1.01131	0.704359	0.346007	0.643937	1.1622	0.583302	0.650155	0.935427	0.866837	0.178713
POS2153	So(d16:1)+Na	So(d16:1)+Na	So	(d16:1)	(d16:1)			C16 H33 O2 N1 Na1	294.24	1.57966	1.63993e+06	1.76816e+06	1.74851e+06	1.55747e+06	2.26677e+06	2.39123e+06	2.13631e+06	1.50119e+06	2.06841e+06	2.18099e+06	1.89616e+06	1.97771e+06	2.55457e+06	2.73132e+06	2.71174e+06	1.40182e+06	910577	1.07027e+06	0.918018	0.632484	0.313997	0.97416	0.85416	0.119334	1.28673	0.088978	1.05426	0.544234	0.0336441	1.12503	1.40164	0.0216662	1.99736	0.55867	0.00603233	1.87907
POS2155	So(d16:1+hO)+H	So(d16:1+hO)+H	So	(d16:1+hO)	(d16:1+hO)			C16 H34 O3 N1	288.253	0.957325	1.37696e+06	1.23775e+06	1.15709e+06	353872	364774	366978	594560	638925	2.336e+06	1.0652e+06	2.11728e+06	2.76816e+06	1.65205e+06	1.12965e+06	735942	1.11008e+06	800531	1.0347e+06	3.28796	0.222147	0.823178	5.48131	0.0308318	1.07294	3.2402	0.0378414	1.18287	2.713	0.00266201	1.26921	0.985476	0.979484	0.0311423	0.494955	0.118194	1.41417
POS2157	So(d17:0)+H	So(d17:0)+H	So	(d17:0)	(d17:0)			C17 H38 O2 N1	288.29	1.8978	2.69711e+06	2.61231e+06	2.18327e+06	2.13795e+06	1.00463e+06	1.50501e+06	1.92557e+06	885510	5.14871e+06	1.03482e+06	2.81836e+06	3.07208e+06	2.78794e+06	1.47821e+06	3.14064e+06	1.19099e+06	544209	8.79676e+06	1.71267	0.451426	0.535825	1.49008	0.351145	0.588218	1.59369	0.201715	0.858397	2.26611	0.503287	0.440031	0.930527	0.900147	0.151787	1.5208	0.681992	0.432342
POS2158	So(d18:0)+H	So(d18:0)+H	So	(d18:0)	(d18:0)			C18 H40 O2 N1	302.305	1.81352	5.67835e+07	5.8663e+07	7.11882e+07	106364697	5.82799e+07	4.36373e+07	5.50783e+07	6.97307e+07	6.68145e+07	8.55374e+07	5.47182e+07	5.82783e+07	4.02383e+07	1.11232e+08	9.86761e+07	3.88462e+07	4.15437e+07	4.6986e+07	0.92002	0.789632	0.231872	0.953198	0.88614	0.109489	1.201	0.654849	0.331995	0.611555	0.230747	0.768903	1.3054	0.431605	0.91142	0.641582	0.0771384	1.53341
POS2160	So(d18:1)+H	So(d18:1)+H	So	(d18:1)	(d18:1)			C18 H38 O2 N1	300.29	1.833	1.80864e+06	1.66029e+06	1.64249e+06	2.07536e+06	2.11468e+06	2.83114e+06	1.20505e+06	708047	1.46856e+06	844592	1.2681e+06	1.4084e+06	1.91855e+06	1.41839e+06	1.74071e+06	861462	647278	1.66192e+06	0.481637	0.021637	1.22679	0.501496	0.0174003	1.11213	0.723191	0.0861432	1.06047	0.451586	0.0312868	1.14488	1.50153	0.101391	1.65595	0.900478	0.756811	0.328443
POS2161	So(d18:1+hO)+H	So(d18:1+hO)+H	So	(d18:1+hO)	(d18:1+hO)			C18 H38 O3 N1	316.285	1.07389	4.18699e+06	3.95175e+06	4.16417e+06	723924	1.27993e+06	1.11958e+06	3.87851e+06	4.46728e+06	5.43264e+06	1.263e+06	5.3682e+06	4.10687e+06	7.80167e+06	2.5817e+06	3.88043e+06	1.28379e+06	1.08118e+06	4.36137e+06	4.41131	0.00181035	1.35665	3.4379	0.107039	0.913363	4.5667	0.0781929	1.07759	2.15351	0.326104	0.634888	1.03523	0.925851	0.112638	0.626401	0.453559	0.76903
POS2162	So(d18:2)+NH4	So(d18:2)+NH4	So	(d18:2)	(d18:2)			C18 H39 O2 N2	315.301	0.939554	6.00621e+06	5.76816e+06	5.09213e+06	3.38778e+06	3.82595e+06	3.34846e+06	5.75511e+06	4.42043e+06	1.1178e+07	4.35992e+06	1.14292e+07	4.52819e+06	7.26964e+06	2.7853e+06	6.55542e+06	6.16789e+06	4.5872e+06	4.75151e+06	2.02169	0.157558	0.926552	1.92359	0.235978	0.727579	1.57262	0.223141	0.826887	1.46812	0.0347862	1.12443	0.777875	0.560101	0.688703	0.763221	0.537765	0.640431
POS2163	So(d20:0)+H	So(d20:0)+H	So	(d20:0)	(d20:0)			C20 H44 O2 N1	330.337	2.62708	1.6445e+07	1.74167e+07	1.9511e+07	2.71952e+07	1.55667e+07	5.87968e+06	2.13786e+07	3.60102e+07	1.25467e+07	6.65257e+07	2.04242e+07	2.07012e+07	1.30373e+07	4.27939e+07	4.64538e+07	1.11733e+07	2.07368e+07	6.91772e+06	1.43777	0.483784	0.48116	2.21315	0.299456	0.624799	2.10283	0.217997	0.834635	0.798244	0.681037	0.273503	1.46256	0.440374	0.895622	0.360682	0.221506	1.17678
POS2164	So(d20:2)+NH4	So(d20:2)+NH4	So	(d20:2)	(d20:2)			C20 H43 O2 N2	343.332	1.04546	2.44859e+07	2.37274e+07	2.39694e+07	4.98082e+07	4.84652e+07	4.884e+07	2.13227e+07	1.12446e+07	2.4346e+07	8.65879e+06	1.977e+07	9.10959e+06	1.92769e+07	1.31257e+07	1.66032e+07	1.1109e+07	9.45339e+06	1.15244e+07	0.386867	0.00164646	1.35334	0.255166	0.000562242	1.22259	0.333116	5.70213e-05	1.40568	0.218109	8.69119e-07	1.3292	0.86106	0.576626	0.661204	0.854774	0.64782	0.480577
POS2165	So(d22:0)+H	So(d22:0)+H	So	(d22:0)	(d22:0)			C22 H48 O2 N1	358.368	4.05545	1.93901e+07	2.33492e+07	2.31652e+07	2.93399e+07	2.28374e+07	1.3814e+07	2.43866e+07	2.80081e+07	3.03758e+07	3.67234e+07	2.97236e+07	2.09221e+07	1.21318e+07	5.17946e+07	4.63596e+07	1.08037e+07	1.60484e+07	1.64963e+07	1.25426	0.311015	0.687542	1.32395	0.328962	0.600947	1.67122	0.326148	0.690666	0.656882	0.195261	0.810833	1.33243	0.504951	0.782179	0.496154	0.0407155	1.66722
POS2166	So(d22:1)+H	So(d22:1)+H	So	(d22:1)	(d22:1)			C22 H46 O2 N1	356.352	2.8285	8.92149e+06	1.11079e+07	1.26032e+07	1.54151e+07	7.52001e+06	6.09004e+06	7.32354e+06	9.00455e+06	7.85134e+06	1.45806e+07	8.18114e+06	8.83732e+06	7.48411e+06	1.42354e+07	1.39006e+07	7.26544e+06	7.10271e+06	7.28938e+06	0.83305	0.612162	0.406447	1.08868	0.820471	0.132855	1.22721	0.578246	0.409569	0.746163	0.444792	0.52108	1.47315	0.165648	1.47117	0.685385	0.178511	1.26826
POS2167	So(d22:2)+NH4	So(d22:2)+NH4	So	(d22:2)	(d22:2)			C22 H47 O2 N2	371.363	1.20635	4.01508e+06	3.25777e+06	3.6215e+06	7.43365e+06	5.0872e+06	5.48778e+06	3.2596e+06	1.58459e+06	3.37122e+06	948619	2.50438e+06	1.19538e+06	3.16034e+06	2.75017e+06	2.17504e+06	1.63884e+06	2.73829e+06	2.18013e+06	0.456193	0.024405	1.23034	0.258119	0.00691252	1.16476	0.448982	0.0131982	1.27968	0.364118	0.00849285	1.22984	0.984194	0.949688	0.0763938	1.41066	0.332559	0.9685
POS2168	TG(24:4)+Na	TG(24:4)+Na	TG	(24:4)	(24:4)			C27 H42 O6 Na1	485.287	2.40892	1.44244e+06	1.83895e+06	1.61896e+06	1.44451e+06	1.33397e+06	1.62523e+06	1.82552e+06	1.50916e+06	1.43138e+06	566068	1.1953e+06	1.65359e+06	3.64787e+06	4.72966e+06	2.61656e+06	528109	469471	1.22551e+06	1.08228	0.45861	0.531781	0.775472	0.369811	0.555825	2.49655	0.023447	1.23326	0.504822	0.0475539	1.09865	2.30675	0.0288776	1.9531	0.650986	0.374578	0.896774
POS2169	TG(4:0/10:3/11:2)+Li	TG(25:5)+Li	TG	(4:0/10:3/11:2)	(4:0)	(10:3)	(11:2)	C28 H42 O6 Li1	481.314	2.57239	4.1613e+08	4.06417e+08	3.86345e+08	5.0061e+08	4.39925e+08	4.83214e+08	3.78885e+08	209711126	6.45217e+08	231287553	6.1363e+08	3.92426e+08	2.71388e+08	5.69474e+08	3.89598e+08	3.20429e+08	3.1187e+08	634749540	0.866594	0.646889	0.333318	0.869074	0.609482	0.319193	0.864239	0.507019	0.483722	0.889937	0.65319	0.332997	0.997282	0.994539	0.00828846	1.02401	0.951669	0.0647141
POS217	DG(21:4p)+K	DG(21:4p)+K	DG	(21:4p)	(21:4p)			C24 H38 O4 K1	429.24	6.24193	2.72082e+07	3.10643e+07	3.09808e+07	1.96301e+07	4.21802e+07	3.35181e+07	1.93508e+07	2.60101e+07	1.74334e+07	2.19935e+07	2.3774e+07	3.89204e+07	2.1961e+07	2.39317e+07	3.12279e+07	2.36265e+07	2.9415e+07	2.59852e+07	0.658716	0.199487	0.826721	0.888381	0.69736	0.239012	0.809	0.443598	0.552484	0.828994	0.467726	0.480314	1.22815	0.280894	1.20362	0.933152	0.754205	0.332028
POS2171	TG(26:7)+Li	TG(26:7)+Li	TG	(26:7)	(26:7)			C29 H40 O6 Li1	491.298	0.881	1.39393e+06	1.40437e+06	1.49435e+06	571743	831579	599987	613935	1.15345e+06	324609	487258	1.08711e+06	1.38158e+06	1.90688e+06	575888	891719	1.65185e+06	1.16549e+06	2.91787e+06	1.04427	0.913781	0.0803394	1.47554	0.313583	0.641299	1.68445	0.327262	0.68846	2.86287	0.0782831	1.00272	1.61305	0.413823	0.943782	1.94022	0.188351	1.24659
POS2173	TG(9:0/9:0/10:0)+Na	TG(28:0)+Na	TG	(9:0/9:0/10:0)	(9:0)	(9:0)	(10:0)	C31 H58 O6 Na1	549.413	6.5533	5.50731e+06	6.30546e+06	6.74178e+06	1.29512e+06	1.48193e+06	1.01786e+06	1.74188e+06	3.14145e+06	8.29944e+06	1.1184e+07	1.08514e+07	2.04209e+07	3.78455e+06	2.14156e+06	4.28986e+06	8.39637e+06	3.73927e+06	3.1894e+06	3.47379	0.192451	0.864634	11.1877	0.0147828	1.12463	2.69201	0.0319338	1.20303	4.0383	0.081202	1.0098	0.774949	0.661754	0.522581	0.36096	0.0631928	1.58022
POS2174	TG(4:0/10:0/14:0)+NH4	TG(28:0)+NH4	TG	(4:0/10:0/14:0)	(4:0)	(10:0)	(14:0)	C31 H62 O6 N1	544.457	12.7857	1.00507e+06	746720	742774	114837	377927	227987	456328	1.09184e+06	2.08102e+06	8022.45	15027.4	6382.39	11765.2	6.62371e+06	283486	6771.54	0	19824.6	5.03529	0.112877	0.999326	0.0408355	0.0390663	1.03039	9.59965	0.393269	0.609562	0.0369007	0.0388589	1.10102	1.90648	0.645964	0.54795	0.903642	0.889604	0.148035
POS2180	TG(4:0/12:0/14:0)+NH4	TG(30:0)+NH4	TG	(4:0/12:0/14:0)	(4:0)	(12:0)	(14:0)	C33 H66 O6 N1	572.488	14.0528	1.4754e+07	1.35739e+07	1.28462e+07	2.26196e+06	4.45372e+06	2.70936e+06	1.3598e+07	2.56478e+07	2.91101e+07	926098	3.28143e+06	1.9142e+06	2.54865e+06	5.33869e+07	5.51676e+06	825596	737079	3.56681e+06	7.25258	0.0144132	1.26014	0.649517	0.313428	0.598892	6.52011	0.352206	0.658051	0.54424	0.279074	0.70754	0.899006	0.899633	0.15257	0.837915	0.788439	0.285094
POS2181	TG(4:0/12:0/14:0)+Na	TG(30:0)+Na	TG	(4:0/12:0/14:0)	(4:0)	(12:0)	(14:0)	C33 H62 O6 Na1	577.444	14.0528	7.20037e+06	7.3848e+06	7.75388e+06	1.2126e+06	2.86555e+06	1.7401e+06	8.37045e+06	1.95761e+07	2.27039e+07	588128	2.12009e+06	1.39142e+06	1.42642e+06	3.02192e+07	3.238e+06	584459	586996	1.86873e+06	8.70544	0.0269507	1.20633	0.704616	0.433277	0.472336	5.99554	0.357405	0.651811	0.522526	0.226478	0.770745	0.688712	0.636008	0.564021	0.741576	0.596752	0.553799
POS2183	TG(30:2p)+H	TG(30:2p)+H	TG	(30:2p)	(30:2p)			C33 H59 O5	535.436	13.398	1.07148e+07	9.02003e+06	7.4414e+06	1.18172e+06	3.81512e+06	3.05273e+06	1.23499e+07	1.35915e+07	1.95706e+07	1.03331e+07	1.23748e+07	1.52891e+07	5.297e+06	8.43171e+06	8.82838e+06	1.02304e+07	7.0859e+06	1.44366e+07	5.65397	0.00614406	1.31709	4.72038	0.00365882	1.1925	2.80227	0.0238783	1.23224	3.94468	0.0252839	1.14571	0.495629	0.0373258	1.90749	0.83567	0.463354	0.753716
POS2185	TG(4:0/8:0/18:3)+H	TG(30:3)+H	TG	(4:0/8:0/18:3)	(4:0)	(8:0)	(18:3)	C33 H57 O6	549.415	6.97	600810	605033	553632	82192.6	92289.3	49387.1	116196	183493	503531	727996	624060	941844	319653	110661	318111	704698	2.26768e+06	280693	3.5879	0.183368	0.879147	10.2466	0.00186623	1.20482	3.34314	0.068472	1.10065	14.5311	0.170074	0.866445	0.931781	0.901224	0.150144	1.41814	0.628641	0.507906
POS2186	TG(6:0/10:2/14:1)+Li	TG(30:3)+Li	TG	(6:0/10:2/14:1)	(6:0)	(10:2)	(14:1)	C33 H56 O6 Li1	555.423	10.0126	1.29297e+07	1.21867e+07	1.31287e+07	8.16346e+06	9.54705e+06	8.13468e+06	1.10852e+07	8.11809e+06	1.19291e+07	1.25273e+07	1.33446e+07	1.20064e+07	12892866	1.49647e+07	1.21403e+07	1.23095e+07	1.15945e+07	1.71537e+07	1.20457	0.230167	0.835085	1.46558	0.00272459	1.20249	1.54759	0.00809575	1.30898	1.5886	0.0485241	1.07541	1.28477	0.107879	1.63533	1.08394	0.585464	0.570193
POS2187	TG(30:3)+H	TG(30:3)+H	TG	(30:3)	(30:3)			C33 H57 O6	549.415	12.785	960633	999100	1.10635e+06	139612	369173	192046	484996	1.35493e+06	2.49241e+06	7683.39	91319	62071.4	83704.7	5.42277e+06	309131	16912.3	22383.4	34687	6.18173	0.107469	1.00763	0.229833	0.0709796	0.949576	8.29817	0.383804	0.620575	0.105564	0.0399416	1.09612	1.34237	0.801199	0.303547	0.459309	0.311168	1.00627
POS2188	TG(4:0/12:4/14:3)+Li	TG(30:7)+Li	TG	(4:0/12:4/14:3)	(4:0)	(12:4)	(14:3)	C33 H48 O6 Li1	547.361	0.866	1.9808e+06	1.90114e+06	1.94668e+06	1.69552e+06	1.52106e+06	1.56777e+06	1.41567e+06	2.23321e+06	1.44508e+06	1.73822e+06	1.39462e+06	1.54994e+06	3.30403e+06	1.97934e+06	1.73854e+06	1.53351e+06	1.57245e+06	1.76852e+06	1.06471	0.724403	0.234458	0.978768	0.777848	0.210285	1.46768	0.202234	0.856616	1.01884	0.753927	0.201183	1.37848	0.311679	1.14004	1.04094	0.631108	0.504379
POS2189	TG(4:0/11:0/16:0)+K	TG(31:0)+K	TG	(4:0/11:0/16:0)	(4:0)	(11:0)	(16:0)	C34 H64 O6 K1	607.433	10.7086	735725	781756	742255	177043	100547	192013	104666	31604.3	278522	1.43933e+06	290357	698124	1.65106e+06	432137	367768	2.08802e+06	845174	851743	0.883281	0.827424	0.168046	5.16993	0.125229	0.853721	5.21922	0.189595	0.875752	8.05987	0.0559044	1.06352	5.9089	0.184538	1.42306	1.55899	0.443643	0.784638
POS2190	TG(32:0)+Na	TG(32:0)+Na	TG	(32:0)	(32:0)			C35 H66 O6 Na1	605.475	10.012	3.14522e+06	3.33004e+06	3.68219e+06	870609	1.26145e+06	2.10744e+06	1.6787e+06	1.87657e+06	4.065e+06	3.85737e+06	4.53845e+06	4.37206e+06	2.52985e+06	1.91058e+06	1.63199e+06	4.42213e+06	2.04591e+06	4.52484e+06	1.79744	0.254259	0.781436	3.01164	0.00245597	1.20003	1.43234	0.247205	0.79233	2.59296	0.0643581	1.03176	0.796876	0.558455	0.691455	0.86098	0.517831	0.670296
POS2193	TG(4:0/12:0/16:0)+Na	TG(32:0)+Na	TG	(4:0/12:0/16:0)	(4:0)	(12:0)	(16:0)	C35 H66 O6 Na1	605.475	15.1883	4.34408e+07	4.34385e+07	4.22071e+07	6.74823e+06	1.14879e+07	6.38529e+06	6.37361e+07	1.2769e+08	7.27149e+07	8.50065e+06	2.31565e+07	1.26525e+07	1.92062e+07	1.72354e+08	1.81651e+07	7.70959e+06	5.92411e+06	2.26289e+07	10.7281	0.0163941	1.24646	1.79964	0.231868	0.739048	8.51803	0.294989	0.729089	1.47281	0.522615	0.428623	0.793992	0.758049	0.370514	0.81839	0.715739	0.385216
POS2194	TG(4:0/12:0/16:0)+NH4	TG(32:0)+NH4	TG	(4:0/12:0/16:0)	(4:0)	(12:0)	(16:0)	C35 H70 O6 N1	600.52	15.1883	1.10462e+08	1.05337e+08	1.02483e+08	1.31654e+07	2.3641e+07	1.52824e+07	1.47253e+08	2.67777e+08	1.56053e+08	1.99696e+07	5.36143e+07	3.17532e+07	4.02415e+07	399787738	3.94188e+07	1.74699e+07	1.29671e+07	6.2169e+07	10.9636	0.0112933	1.2732	2.02226	0.161894	0.830838	9.20444	0.300966	0.72144	1.77785	0.446826	0.503489	0.839542	0.820518	0.273745	0.879139	0.830186	0.228283
POS2198	TG(4:0/12:0/16:1)+NH4	TG(32:1)+NH4	TG	(4:0/12:0/16:1)	(4:0)	(12:0)	(16:1)	C35 H68 O6 N1	598.504	14.1466	1.02538e+07	9.87097e+06	9.89911e+06	3.41656e+06	7.75204e+06	6.91433e+06	1.06521e+07	1.23044e+07	1.91908e+07	2.04078e+06	5.96504e+06	2.37976e+06	4.1586e+06	3.42584e+07	8.41097e+06	1.61672e+06	870137	4.55292e+06	2.33078	0.0521549	1.14297	0.574331	0.232955	0.700317	2.58962	0.370147	0.636699	0.389305	0.101801	0.969531	1.11105	0.88076	0.181371	0.677841	0.54425	0.630784
POS22	Cer(d14:1/18:0)+H	Cer(d32:1)+H	Cer	(d14:1/18:0)	(d14:1)	(18:0)		C32 H64 O3 N1	510.488	12.5249	8.44733e+06	8.23356e+06	7.28569e+06	5.78614e+06	6.96066e+06	8.93534e+06	5.40212e+06	4.77198e+06	5.83985e+06	6.44523e+06	8.22944e+06	8.02986e+06	6.64813e+06	7.24216e+06	6.12343e+06	5.90446e+06	7.18816e+06	1.17378e+07	0.738579	0.123176	0.966875	1.04715	0.767776	0.201916	0.923051	0.598559	0.38876	1.1452	0.626525	0.321508	1.24977	0.0408348	1.89	1.09363	0.722246	0.376181
POS2201	TG(14:0e/8:0/10:2)+H	TG(32:2e)+H	TG	(14:0e/8:0/10:2)	(14:0e)	(8:0)	(10:2)	C35 H65 O5	565.483	17.8411	7.11977e+07	6.5312e+07	6.38565e+07	4.86429e+06	5.01124e+06	4.60519e+06	3.14468e+07	3.41712e+07	7.32512e+07	3.45988e+07	113099176	5.69378e+07	7.2886e+07	2.81474e+07	5.00249e+07	3.79476e+07	2.34144e+07	9.78242e+07	9.58994	0.0372794	1.17644	14.1316	0.0532983	1.01621	10.4317	0.0243482	1.2301	10.993	0.101542	0.953869	1.08777	0.83851	0.246075	0.7779	0.666454	0.454207
POS2204	TG(4:0/10:2/18:1)+H	TG(32:3)+H	TG	(4:0/10:2/18:1)	(4:0)	(10:2)	(18:1)	C35 H61 O6	577.446	8.09528	1.52369e+06	1.73446e+06	2.08256e+06	365650	547861	401323	482008	957996	2.64698e+06	4.28675e+06	2.416e+06	3.6e+06	1.10958e+06	868974	1.54387e+06	2.31322e+06	1.04009e+06	1.16549e+06	3.10836	0.233622	0.806706	7.83578	0.00548764	1.16772	2.67898	0.0230429	1.23573	3.43678	0.0593102	1.05675	0.861864	0.797392	0.309432	0.438601	0.0471238	1.64054
POS2206	TG(32:3e)+K	TG(32:3e)+K	TG	(32:3e)	(32:3e)			C35 H62 O5 K1	601.423	12.721	2.45842e+06	3.00177e+06	3.5561e+06	796008	1.05662e+06	1.31306e+06	1.50252e+06	1.27111e+06	2.61593e+06	3.99802e+06	3.77485e+06	4.17926e+06	2.80172e+06	2.5919e+06	4.01587e+06	4.91949e+06	4.42925e+06	4.85858e+06	1.70249	0.168173	0.911752	3.77552	0.000102542	1.23852	2.97234	0.0112934	1.29021	4.48791	6.78715e-05	1.31877	1.74588	0.0921418	1.68639	1.18868	0.0177933	1.78494
POS2208	TG(6:0/10:3/16:1)+H	TG(32:4)+H	TG	(6:0/10:3/16:1)	(6:0)	(10:3)	(16:1)	C35 H59 O6	575.431	7.90518	1.40135e+06	1.54349e+06	1.8038e+06	46733.1	83655.7	65389.3	300538	685726	2.25998e+06	2.56449e+06	2.83748e+06	4.37845e+06	1.54352e+06	376571	856837	2.37195e+06	2.52917e+06	1.74851e+06	16.5812	0.165077	0.907048	49.9566	0.00481275	1.17994	14.184	0.0640088	1.11106	33.9651	0.000838189	1.30204	0.855427	0.83137	0.257045	0.679892	0.16385	1.3015
POS2209	TG(11:0/10:4/11:0)+Na	TG(32:4)+Na	TG	(11:0/10:4/11:0)	(11:0)	(10:4)	(11:0)	C35 H58 O6 Na1	597.413	14.174	1.95704e+06	2.24804e+06	2.62134e+06	1.2816e+06	1.39625e+06	1.31039e+06	1.44143e+06	1.5204e+06	1.94634e+06	1.92924e+06	2.07446e+06	2.47584e+06	1.96786e+06	1.65949e+06	2.01657e+06	2.31286e+06	3.16737e+06	3.02509e+06	1.23067	0.128735	0.97549	1.62467	0.00764512	1.16362	1.41515	0.00918557	1.30244	2.13261	0.00483861	1.25459	1.1499	0.271813	1.22287	1.31264	0.0955205	1.47721
POS2210	TG(12:0e/9:0/11:4)+H	TG(32:4e)+H	TG	(12:0e/9:0/11:4)	(12:0e)	(9:0)	(11:4)	C35 H61 O5	561.451	13.5043	4.28968e+07	3.62766e+07	3.39675e+07	1.3867e+07	2.90305e+07	2.82402e+07	2.9267e+07	2.534e+07	5.29746e+07	4.6623e+07	5.14499e+07	4.07157e+07	2.49181e+07	2.12902e+07	3.2427e+07	4.67304e+07	2.87194e+07	5.30685e+07	1.5123	0.288729	0.751597	1.95099	0.0179644	1.11634	1.1054	0.694577	0.292549	1.80662	0.0954904	0.970355	0.730937	0.355036	1.05432	0.926001	0.688073	0.423815
POS2211	TG(4:0/11:2/18:2)+H	TG(33:4)+H	TG	(4:0/11:2/18:2)	(4:0)	(11:2)	(18:2)	C36 H61 O6	589.446	14.7363	2.20198e+08	205474516	1.92209e+08	1.35861e+08	1.72541e+08	1.86649e+08	1.54898e+08	1.43283e+08	2.13232e+08	1.8887e+08	1.94602e+08	1.84367e+08	1.61618e+08	1.64816e+08	1.96572e+08	196949477	2.32585e+08	2.26003e+08	1.03305	0.846466	0.165112	1.14703	0.190791	0.778233	1.05647	0.646183	0.340641	1.32418	0.0457561	1.09058	1.02267	0.881589	0.180106	1.15444	0.0614862	1.58626
POS2212	TG(33:4)+Na	TG(33:4)+Na	TG	(4:0/11:2/18:2)	(4:0)	(11:2)	(18:2)	C36 H60 O6 Na1	611.428	14.7363	1.08575e+08	1.06e+08	100012672	7.1064e+07	9.51352e+07	8.62193e+07	8.89087e+07	9.74725e+07	1.30158e+08	1.08837e+08	1.13818e+08	1.06174e+08	9.10704e+07	8.73457e+07	1.11232e+08	114355632	1.32148e+08	1.06637e+08	1.25402	0.211867	0.852293	1.30271	0.0259645	1.09126	1.14749	0.291365	0.734708	1.39903	0.0312403	1.14436	0.915047	0.572315	0.668358	1.07394	0.361787	0.918292
POS2213	TG(33:4)+K	TG(33:4)+K	TG	(4:0/11:2/18:2)	(4:0)	(11:2)	(18:2)	C36 H60 O6 K1	627.402	14.7363	2.43506e+07	2.50493e+07	2.30728e+07	1.71398e+07	2.03626e+07	1.94065e+07	2.13454e+07	2.39843e+07	2.97808e+07	2.50113e+07	2.54089e+07	2.56628e+07	2.09251e+07	2.06107e+07	2.43806e+07	2.67553e+07	3.13e+07	2.24002e+07	1.31984	0.0853658	1.0613	1.33693	0.00279273	1.20068	1.15828	0.123008	0.987844	1.41376	0.0457817	1.10251	0.877591	0.330394	1.10254	1.05747	0.601803	0.546491
POS2215	TG(4:0/14:0/16:0)+Na	TG(34:0)+Na	TG	(4:0/14:0/16:0)	(4:0)	(14:0)	(16:0)	C37 H70 O6 Na1	633.506	11.3229	9.62736e+06	1.07017e+07	9.09063e+06	7.78251e+06	8.31943e+06	1.15036e+07	6.2778e+06	7.23489e+06	9.4215e+06	7.64644e+06	9.68232e+06	5.6235e+06	5.8551e+06	8.41585e+06	5.65495e+06	8.12849e+06	5.35327e+06	1.34127e+07	0.830783	0.354415	0.650843	0.831438	0.400327	0.532497	0.721808	0.154926	0.931906	0.974242	0.932616	0.0827757	0.868829	0.479315	0.826642	1.17176	0.644573	0.485191
POS2217	TG(4:0/15:0/15:0)+K	TG(34:0)+K	TG	(4:0/15:0/15:0)	(4:0)	(15:0)	(15:0)	C37 H70 O6 K1	649.48	12.075	3.49819e+06	3.97507e+06	4.345e+06	2.49246e+06	1.18419e+06	1.49072e+06	1.51935e+06	836388	1.72452e+06	1.51317e+06	1.88954e+06	1.30971e+06	1.5517e+06	2.17836e+06	3.29273e+06	4.57604e+06	2.02677e+07	2.62489e+06	0.789619	0.490287	0.521532	0.911957	0.742133	0.227383	1.35906	0.391532	0.612714	5.31579	0.254922	0.749015	1.72116	0.163562	1.47662	5.82899	0.246092	1.12771
POS2219	TG(4:0/14:0/16:0)+NH4	TG(34:0)+NH4	TG	(4:0/14:0/16:0)	(4:0)	(14:0)	(16:0)	C37 H74 O6 N1	628.551	16.0677	5.38845e+08	5.1466e+08	5.21755e+08	6.12959e+07	8.53024e+07	4.29185e+07	7.05975e+08	1335767410	4.86015e+08	1.52523e+08	4.38284e+08	2.68989e+08	3.21817e+08	1139070885	314828398	1.18306e+08	6.15967e+07	4.29787e+08	13.3379	0.0377558	1.16618	4.53678	0.0561457	1.01179	9.36971	0.125724	0.982029	3.21708	0.290593	0.677204	0.702487	0.539141	0.723906	0.70911	0.587053	0.567881
POS2220	TG(4:0/14:0/16:0)+K	TG(34:0)+K	TG	(4:0/14:0/16:0)	(4:0)	(14:0)	(16:0)	C37 H70 O6 K1	649.48	16.0677	2.25201e+07	2.82688e+07	2.94504e+07	1.22844e+07	2.93319e+06	859514	4.09014e+07	9.14716e+07	2.86239e+07	6.01486e+06	2.76139e+07	8.24672e+06	2.11913e+07	8.79487e+07	1.64573e+07	2.32712e+06	797950	1.42317e+07	10.0141	0.0688853	1.07651	2.60468	0.326954	0.617763	7.81221	0.192954	0.870798	1.0796	0.942026	0.0361158	0.780122	0.714536	0.43872	0.414485	0.368253	0.907382
POS2228	TG(4:0/11:0/19:1)+NH4	TG(34:1)+NH4	TG	(4:0/11:0/19:1)	(4:0)	(11:0)	(19:1)	C37 H72 O6 N1	626.535	11.1495	4.28179e+06	3.04581e+06	3.77991e+06	4.39992e+06	1.82597e+06	1.9978e+06	2.60133e+06	1.74329e+06	5.41377e+06	1.83602e+06	5.23599e+06	1.93017e+06	4.07286e+06	1.78592e+06	1.70615e+06	3.55317e+06	1.78025e+06	6.4188e+06	1.18662	0.730637	0.237253	1.09466	0.861274	0.120251	0.919895	0.856247	0.136304	1.42907	0.499594	0.443253	0.775223	0.617637	0.593834	1.30549	0.628821	0.507648
POS2231	TG(4:0/14:0/16:1)+NH4	TG(34:1)+NH4	TG	(4:0/14:0/16:1)	(4:0)	(14:0)	(16:1)	C37 H72 O6 N1	626.535	15.262	3.16901e+08	3.08525e+08	2.93634e+08	7.23724e+07	1.53728e+08	1.4031e+08	3.67978e+08	401655365	4.40701e+08	1.01465e+08	2.75001e+08	1.52791e+08	2.51025e+08	6.95964e+08	1.90718e+08	1.02328e+08	6.52617e+07	3.33036e+08	3.30322	0.00101483	1.37256	1.44444	0.397108	0.554741	3.10501	0.186169	0.881112	1.3663	0.635958	0.314816	0.939994	0.887544	0.171013	0.945904	0.92734	0.0973329
POS2232	TG(4:0/14:0/16:1)+Na	TG(34:1)+Na	TG	(4:0/14:0/16:1)	(4:0)	(14:0)	(16:1)	C37 H68 O6 Na1	631.491	15.262	2.14766e+08	2.36246e+08	2.45838e+08	6.8896e+07	1.39121e+08	1.28007e+08	2.71164e+08	2.87271e+08	3.08596e+08	1.0092e+08	2.2753e+08	1.38799e+08	2.14631e+08	4.22473e+08	1.73889e+08	1.05438e+08	6.80683e+07	2.63764e+08	2.58026	0.00189981	1.36181	1.39052	0.370428	0.582293	2.41349	0.118934	0.99444	1.30131	0.624908	0.325747	0.935368	0.821912	0.271598	0.93584	0.894506	0.14144
POS2234	TG(12:0/10:1/12:0)+K	TG(34:1)+K	TG	(12:0/10:1/12:0)	(12:0)	(10:1)	(12:0)	C37 H68 O6 K1	647.465	16.1601	1.35797e+08	1.30943e+08	1.32641e+08	1.19712e+08	1.06668e+08	1.39201e+08	1.27504e+08	9.73312e+07	7.75892e+07	1.30684e+08	1.45113e+08	1.31162e+08	6.98737e+07	2.90335e+07	7.80949e+07	1.57968e+08	1.52405e+08	1.4039e+08	0.827242	0.29102	0.731113	1.11318	0.261973	0.674824	0.484166	0.0245216	1.2293	1.233	0.0579779	1.0521	0.585277	0.117275	1.60641	1.10764	0.106069	1.44715
POS2235	TG(12:0e/8:0/14:1)+K	TG(34:1e)+K	TG	(12:0e/8:0/14:1)	(12:0e)	(8:0)	(14:1)	C37 H70 O5 K1	633.485	15.7467	1.67709e+08	1.65827e+08	1.40598e+08	1.11209e+08	1.30465e+08	1.1807e+08	1.74353e+08	1.79084e+08	1.81251e+08	1.66073e+08	1.70057e+08	1.47219e+08	1.60565e+08	1.33721e+08	1.56733e+08	1.64308e+08	1.40939e+08	1.79285e+08	1.4863	0.000624072	1.38217	1.34359	0.0102765	1.14992	1.25372	0.0394625	1.17847	1.34688	0.029166	1.13475	0.843518	0.0318838	1.93623	1.00245	0.977596	0.0299904
POS224	DG(21:4p)+H	DG(21:4p)+H	DG	(21:4p)	(21:4p)			C24 H39 O4	391.284	7.58678	2.26073e+07	2.05155e+07	2.23409e+07	1.43224e+07	1.71205e+07	2.15321e+07	1.76645e+07	1.48013e+07	2.5548e+07	2.14029e+07	2.25499e+07	1.78591e+07	1.6333e+07	1.72992e+07	1.9879e+07	1.7607e+07	1.66122e+07	2.50497e+07	1.09512	0.68423	0.313627	1.16681	0.308893	0.627612	1.01012	0.943022	0.0540165	1.11881	0.569496	0.374526	0.922389	0.680241	0.493052	0.958859	0.792431	0.279643
POS2243	TG(4:0/10:2/20:0)+H	TG(34:2)+H	TG	(4:0/10:2/20:0)	(4:0)	(10:2)	(20:0)	C37 H67 O6	607.493	10.648	2.88542e+06	3.05791e+06	3.00109e+06	623676	996845	735485	2.74436e+06	1.22437e+06	6.01482e+06	2.45508e+06	3.89613e+06	1.91109e+06	2.90265e+06	3.00317e+06	2.11063e+06	2.52375e+06	1.20306e+06	3.73193e+06	4.23749	0.147352	0.945694	3.50691	0.0308487	1.07341	3.40256	0.00339263	1.34631	3.16584	0.0826726	0.992975	0.802966	0.672738	0.505015	0.902742	0.78987	0.283141
POS2247	TG(18:2p/8:0/8:0)+H	TG(34:2p)+H	TG	(18:2p/8:0/8:0)	(18:2p)	(8:0)	(8:0)	C37 H67 O5	591.498	11.156	2.03246e+06	2.0764e+06	2.00693e+06	2.92029e+06	1.25743e+06	1.40714e+06	1.39696e+06	1.20151e+06	3.81564e+06	1.21548e+06	2.29299e+06	1.28018e+06	1.63243e+06	1.13457e+06	1.12648e+06	1.60771e+06	1.28222e+06	2.72044e+06	1.14848	0.794811	0.175454	0.857433	0.697635	0.257964	0.697149	0.368566	0.638898	1.00457	0.990716	0.00938249	0.607018	0.382489	1.00197	1.1716	0.649202	0.478616
POS2252	TG(16:0p/8:0/10:2)+H	TG(34:2p)+H	TG	(16:0p/8:0/10:2)	(16:0p)	(8:0)	(10:2)	C37 H67 O5	591.498	18.6528	2.29521e+07	2.2233e+07	2.2218e+07	2.75392e+06	2.35318e+06	3.00804e+06	1.56573e+07	1.56314e+07	2.24164e+07	2.17021e+07	3.76854e+07	2.98629e+07	2.61752e+07	1.0307e+07	1.7061e+07	2.13693e+07	1.72901e+07	3.54354e+07	6.6179	0.00257032	1.34464	10.998	0.00424297	1.18812	6.59794	0.0301937	1.20858	9.13045	0.0161417	1.18025	0.996984	0.992093	0.012001	0.83019	0.520277	0.666613
POS2253	TG(4:0/12:2/18:1)+H	TG(34:3)+H	TG	(4:0/12:2/18:1)	(4:0)	(12:2)	(18:1)	C37 H65 O6	605.478	9.36393	3.18815e+06	3.22286e+06	3.41331e+06	602353	1.12411e+06	888543	2.56738e+06	3.37008e+06	5.04463e+06	2.29541e+06	1.88448e+06	1.67693e+06	1.94771e+06	2.81201e+06	8.5929e+06	1.84065e+06	1.46972e+06	4.29756e+06	4.19963	0.0200716	1.23987	2.23969	0.0102201	1.1453	5.10615	0.162182	0.920373	2.90933	0.138116	0.891042	1.21586	0.738743	0.400684	1.29898	0.554364	0.615802
POS2255	TG(9:0/11:3/14:0)+H	TG(34:3)+H	TG	(9:0/11:3/14:0)	(9:0)	(11:3)	(14:0)	C37 H65 O6	605.478	10.5209	5.45574e+06	4.64796e+06	5.11675e+06	1.18363e+06	955848	846160	2.78481e+06	2.1155e+06	4.86818e+06	2.13088e+06	2.53588e+06	3.68447e+06	4.62496e+06	2.84302e+06	3.32881e+06	2.56138e+06	3.33513e+07	6.11078e+06	3.27183	0.0536243	1.13097	2.79714	0.0197906	1.10601	3.61624	0.00857033	1.30598	14.0752	0.251935	0.751608	1.10527	0.745342	0.390356	5.03201	0.313222	1.0026
POS2262	TG(14:0/10:1/10:3)+H	TG(34:4)+H	TG	(14:0/10:1/10:3)	(14:0)	(10:1)	(10:3)	C37 H63 O6	603.462	9.59458	1.57683e+06	2.016e+06	2.25132e+06	1.46795e+06	1.42984e+06	1.51671e+06	957264	888812	2.6699e+06	1.74958e+06	2.64686e+06	1.98052e+06	1.71072e+06	1.18739e+06	1.05559e+06	2.48215e+06	1.75383e+06	3.12489e+06	1.02299	0.956527	0.042662	1.44455	0.0726615	0.973061	0.895616	0.488635	0.504184	1.66743	0.0685906	1.02103	0.87549	0.776103	0.342422	1.15429	0.530954	0.650599
POS2263	TG(11:0/10:4/13:0)+Na	TG(34:4)+Na	TG	(11:0/10:4/13:0)	(11:0)	(10:4)	(13:0)	C37 H62 O6 Na1	625.444	15.2829	3.50071e+06	4.05076e+06	4.27364e+06	3.30131e+06	3.7827e+06	4.40208e+06	2.73065e+06	2.2931e+06	3.28233e+06	3.67253e+06	3.32164e+06	3.63182e+06	3.19348e+06	2.77746e+06	4.05371e+06	4.13018e+06	4.7724e+06	4.73316e+06	0.723142	0.0685691	1.07903	0.925117	0.443229	0.494608	0.872763	0.378735	0.626335	1.18715	0.132714	0.907157	1.20691	0.291949	1.1805	1.28324	0.0130587	1.81741
POS2266	TG(12:0e/10:2/12:4)+H	TG(34:6e)+H	TG	(12:0e/10:2/12:4)	(12:0e)	(10:2)	(12:4)	C37 H61 O5	585.451	12.721	5.5299e+06	6.42487e+06	7.96519e+06	1.6506e+06	2.54489e+06	2.89622e+06	3.42474e+06	2.28637e+06	5.79276e+06	9.82887e+06	8.97046e+06	9.65366e+06	5.95376e+06	6.37325e+06	9.67432e+06	1.20414e+07	1.04306e+07	1.14319e+07	1.62216	0.251209	0.796035	4.01215	9.64811e-05	1.23879	3.1024	0.0157484	1.26732	4.78077	0.000116984	1.31647	1.91252	0.0890971	1.6967	1.19157	0.0277973	1.72788
POS2268	TG(4:0/14:0/17:0)+NH4	TG(35:0)+NH4	TG	(4:0/14:0/17:0)	(4:0)	(14:0)	(17:0)	C38 H76 O6 N1	642.567	16.4587	1.63911e+07	1.46982e+07	1.32771e+07	446047	208407	948552	1.92671e+07	3.86674e+07	1.45213e+07	9.43822e+06	2.7117e+07	9.96396e+06	8.61883e+06	1.42948e+07	1.79096e+07	6.61294e+06	2.2841e+06	4.29874e+07	45.1999	0.033018	1.18026	29.0199	0.0615652	0.995728	25.4667	0.0085273	1.30672	32.367	0.263956	0.708393	0.563423	0.251124	1.26768	1.11534	0.905542	0.126601
POS2269	TG(4:0/13:0/18:1)+NH4	TG(35:1)+NH4	TG	(4:0/13:0/18:1)	(4:0)	(13:0)	(18:1)	C38 H74 O6 N1	640.551	15.7243	1.64413e+07	1.25162e+07	1.19587e+07	3.78137e+06	3.97155e+06	1.55419e+06	1.45915e+07	1.89686e+07	1.86058e+07	7.72214e+06	1.93346e+07	1.01283e+07	1.14346e+07	1.68455e+07	1.16637e+07	7.65207e+06	5.93996e+06	3.21545e+07	5.60496	0.000875959	1.36651	3.99533	0.0623011	0.996981	4.29176	0.00611879	1.32299	4.91523	0.226335	0.759423	0.765707	0.145205	1.52592	1.23024	0.771347	0.308484
POS2270	TG(35:1e)+K	TG(35:1e)+K	TG	(35:1e)	(35:1e)			C38 H72 O5 K1	647.501	16.071	6.22315e+06	6.16574e+06	5.42989e+06	1.41237e+07	8.14725e+06	6.84309e+06	3.9967e+06	5.21047e+06	7.54417e+06	5.66106e+06	7.55006e+06	3.5112e+06	5.04931e+06	3.58709e+06	6.79803e+06	6.85427e+06	3.35181e+06	1.57509e+07	0.575371	0.170738	0.922727	0.574374	0.177455	0.794128	0.530138	0.133336	0.968278	0.891565	0.819439	0.178074	0.921384	0.76868	0.353959	1.55224	0.470965	0.741888
POS2273	TG(35:2e)+K	TG(35:2e)+K	TG	(35:2e)	(35:2e)			C38 H70 O5 K1	645.485	15.3682	3.90364e+06	4.46637e+06	4.40279e+06	6.60877e+06	5.67188e+06	7.20819e+06	2.49695e+06	2.22622e+06	3.51098e+06	4.82738e+06	3.09984e+06	3.24326e+06	3.61392e+06	1.37166e+06	4.02152e+06	7.21272e+06	4.16168e+06	4.19254e+06	0.422506	0.00321321	1.34329	0.573173	0.0175831	1.12396	0.462167	0.0203374	1.24616	0.798762	0.302769	0.682897	1.09387	0.791543	0.318482	1.39358	0.272746	1.07664
POS2276	TG(35:4e)+NH4	TG(35:4e)+NH4	TG	(35:4e)	(35:4e)			C38 H70 O5 N1	620.525	9.958	1.28229e+06	1.27408e+06	1.29018e+06	198100	54712.9	70176.1	249304	210255	1.20038e+06	2.26271e+06	1.18952e+06	2.93595e+06	1.41001e+06	65207.9	313504	1.83737e+06	1.99096e+06	1.34477e+06	5.13929	0.244494	0.788209	19.7783	0.0166807	1.11067	5.53801	0.304993	0.7163	16.0164	0.00127586	1.29443	1.07758	0.938745	0.0930267	0.809795	0.498375	0.699768
POS2277	TG(35:4e)+K	TG(35:4e)+K	TG	(35:4e)	(35:4e)			C38 H66 O5 K1	641.454	13.549	1.3935e+06	1.05068e+06	1.17254e+06	238634	253394	228149	405247	361779	952225	2.80962e+06	1.06886e+06	1.81956e+06	1.39771e+06	171308	460755	3.73989e+06	1.66698e+06	969214	2.38726	0.154728	0.928043	7.912	0.03018	1.05816	2.81843	0.30366	0.718025	8.85349	0.0861209	1.00066	1.18061	0.81577	0.28106	1.119	0.827684	0.231676
POS2279	TG(35:6e)+Na	TG(35:6e)+Na	TG	(35:6e)	(35:6e)			C38 H62 O5 Na1	621.449	15.1992	1.83803e+07	1.99251e+07	1.93263e+07	3.25151e+06	5.67802e+06	2.89626e+06	2.79953e+07	5.37937e+07	3.16058e+07	4.27341e+06	1.09721e+07	6.61673e+06	8.94248e+06	6.89592e+07	8.87675e+06	3.90014e+06	3.60862e+06	10439708	9.58877	0.0139935	1.25871	1.84869	0.194425	0.787623	7.33806	0.280431	0.747978	1.51774	0.442185	0.513068	0.765277	0.702056	0.458428	0.82098	0.683228	0.430607
POS2280	TG(35:6p)+Na	TG(35:6p)+Na	TG	(35:6p)	(35:6p)			C38 H60 O5 Na1	619.433	14.153	2.99654e+06	2.85922e+06	3.21753e+06	1.16844e+06	2.26364e+06	1.62735e+06	2.78834e+06	6.15666e+06	9.03891e+06	989026	2.46254e+06	1.76479e+06	2.32495e+06	6.39036e+06	2.69567e+06	953822	1.31587e+06	2.46217e+06	3.55454	0.0785859	1.06772	1.03102	0.92626	0.08879	2.25539	0.188222	0.878112	0.935257	0.853505	0.132931	0.63451	0.38034	1.00602	0.90712	0.808171	0.25819
POS2283	TG(4:0/16:0/16:0)+Na	TG(36:0)+Na	TG	(4:0/16:0/16:0)	(4:0)	(16:0)	(16:0)	C39 H74 O6 Na1	661.538	16.9072	6.88813e+06	7.34222e+06	7.38682e+06	2.32388e+06	4.23252e+06	1.8111e+07	4.03942e+06	5.24136e+06	1.76612e+07	1.08075e+07	6.89633e+06	9.65217e+06	4.59633e+06	1.21435e+07	7.38943e+06	1.16062e+07	6.89609e+06	4.10211e+06	1.09221	0.914221	0.0819652	1.10899	0.869258	0.0967207	0.978186	0.975281	0.0235401	0.916369	0.905431	0.0928471	0.895601	0.856996	0.217721	0.826307	0.557485	0.611194
POS2284	TG(4:0/16:0/16:0)+NH4	TG(36:0)+NH4	TG	(4:0/16:0/16:0)	(4:0)	(16:0)	(16:0)	C39 H78 O6 N1	656.582	16.9072	1.33085e+08	1.30281e+08	1.2902e+08	1.26887e+07	1.89458e+07	1.85492e+07	4.38309e+08	1.65199e+08	3.68638e+08	5.40742e+07	1.4961e+08	1.1201e+08	9.68631e+07	2.47298e+08	2.22128e+08	4.9901e+07	6.07171e+07	1.86913e+08	19.3718	0.0199508	1.24805	6.29077	0.0336397	1.06783	11.2843	0.0209356	1.24407	5.92884	0.134401	0.896692	0.582515	0.224378	1.32781	0.942467	0.91296	0.116636
POS2285	TG(4:0/16:0/16:0)+K	TG(36:0)+K	TG	(4:0/16:0/16:0)	(4:0)	(16:0)	(16:0)	C39 H74 O6 K1	677.512	16.9072	3.17065e+06	3.82026e+06	3.84233e+06	1.48284e+06	2.76248e+06	2.76278e+06	2.65347e+06	3.14221e+06	3.40484e+06	4.57179e+06	3.12725e+06	3.92588e+06	2.42452e+06	6.61666e+06	3.95842e+06	3.67977e+06	3.37472e+06	2.29395e+06	1.31284	0.202584	0.872117	1.65878	0.061498	0.984291	1.85494	0.198376	0.862884	1.33395	0.262685	0.737769	1.41292	0.36633	1.03262	0.804173	0.269648	1.08247
POS2286	TG(14:0e/11:0/11:0)+H	TG(36:0e)+H	TG	(14:0e/11:0/11:0)	(14:0e)	(11:0)	(11:0)	C39 H77 O5	625.577	14.8627	5.09413e+07	4.52731e+07	4.02868e+07	3.02048e+07	2.22708e+07	2.13132e+07	3.61617e+07	3.04643e+07	3.84874e+07	4.48753e+07	4.65035e+07	4.26435e+07	4.39062e+07	3.72368e+07	3.8649e+07	4.53716e+07	3.72379e+07	5.64576e+07	1.42452	0.0473818	1.1364	1.8163	0.00269665	1.19404	1.62345	0.0115462	1.28838	1.88466	0.0252181	1.14366	1.13965	0.193046	1.40206	1.03764	0.781965	0.293945
POS2287	TG(14:0e/11:0/11:0)+NH4	TG(36:0e)+NH4	TG	(14:0e/11:0/11:0)	(14:0e)	(11:0)	(11:0)	C39 H80 O5 N1	642.603	14.8627	4.2628e+06	3.42815e+06	3.18449e+06	2.15209e+06	1.80361e+06	1.38929e+06	2.66984e+06	2.07526e+06	3.18758e+06	3.66573e+06	3.70296e+06	3.01745e+06	3.30648e+06	2.73085e+06	3.10012e+06	3.37227e+06	2.55079e+06	4.77777e+06	1.48414	0.0912874	1.04154	1.94315	0.00583097	1.1704	1.70954	0.0103631	1.29524	2.00203	0.0600287	1.04387	1.15187	0.330407	1.10252	1.0303	0.886074	0.152787
POS2288	TG(14:0e/11:0/11:0)+K	TG(36:0e)+K	TG	(14:0e/11:0/11:0)	(14:0e)	(11:0)	(11:0)	C39 H76 O5 K1	663.532	14.8627	1.20359e+07	1.10034e+07	8.9929e+06	6.44275e+06	5.99168e+06	4.25773e+06	9.27984e+06	1.06041e+07	1.19583e+07	1.19377e+07	1.28283e+07	1.09496e+07	1.17233e+07	9.26011e+06	1.13103e+07	1.22695e+07	1.07875e+07	1.14936e+07	1.90762	0.00776934	1.29732	2.13966	0.00179563	1.20839	1.93467	0.00679091	1.31827	2.06987	0.00167449	1.28616	1.01418	0.896409	0.157486	0.96738	0.604134	0.543121
POS2292	TG(14:0p/11:0/11:0)+Na	TG(36:0p)+Na	TG	(14:0p/11:0/11:0)	(14:0p)	(11:0)	(11:0)	C39 H74 O5 Na1	645.543	13.9224	1.12802e+07	1.07939e+07	1.05851e+07	4.87354e+06	5.02795e+06	4.1649e+06	1.06761e+07	9.13921e+06	1.02286e+07	1.27554e+07	1.32568e+07	1.14987e+07	1.27353e+07	1.06293e+07	1.09191e+07	1.26024e+07	1.16956e+07	1.35575e+07	2.13587	0.000543885	1.38087	2.6667	0.000183456	1.23686	2.43728	0.000689637	1.38389	2.6912	0.000188937	1.31301	1.14112	0.152671	1.50557	1.00919	0.88568	0.153318
POS2295	TG(4:0/14:0/18:1)+H	TG(36:1)+H	TG	(4:0/14:0/18:1)	(4:0)	(14:0)	(18:1)	C39 H73 O6	637.54	10.9427	1.11637e+06	1.18291e+06	1.16757e+06	259519	524443	444213	749475	330217	613634	507339	409418	577392	719214	528056	1.10008e+06	1.27248e+06	7.0533e+06	1.09218e+06	1.37873	0.348997	0.692665	1.21656	0.391314	0.549657	1.91125	0.11469	1.00342	7.66825	0.235948	0.773808	1.38624	0.355003	1.05438	6.30322	0.248714	1.12259
POS2296	TG(6:0/12:0/18:1)+Na	TG(36:1)+Na	TG	(6:0/12:0/18:1)	(6:0)	(12:0)	(18:1)	C39 H72 O6 Na1	659.522	11.4927	1.39878e+07	1.42638e+07	1.60996e+07	1.41584e+07	1.42816e+07	2.24351e+07	1.46959e+07	8.59914e+06	1.24594e+07	1.65358e+07	1.45674e+07	1.15495e+07	1.72243e+07	1.33227e+07	1.09339e+07	1.49605e+07	4.44764e+06	1.41775e+07	0.702789	0.197712	0.850138	0.83838	0.426398	0.518326	0.815348	0.395825	0.607578	0.660159	0.25595	0.75188	1.16016	0.496648	0.796503	0.787422	0.457515	0.762833
POS2297	TG(6:0/11:1/19:0)+NH4	TG(36:1)+NH4	TG	(6:0/11:1/19:0)	(6:0)	(11:1)	(19:0)	C39 H76 O6 N1	654.567	12.0989	6.3688e+06	5.94992e+06	6.04018e+06	3.99267e+06	1.57621e+06	1.44539e+06	2.14207e+06	2.27418e+06	4.47705e+06	3.86728e+06	5.4306e+06	3.25177e+06	4.57892e+06	2.75903e+06	4.12635e+06	6.09553e+06	2.44326e+07	7.15206e+06	1.26789	0.606509	0.352333	1.78916	0.154265	0.822559	1.63442	0.209349	0.846849	5.37194	0.163733	0.873217	1.28909	0.410854	0.949231	3.00249	0.233836	1.15191
POS2298	TG(4:0/14:0/18:1)+NH4	TG(36:1)+NH4	TG	(4:0/14:0/18:1)	(4:0)	(14:0)	(18:1)	C39 H76 O6 N1	654.567	14.646	5.46124e+06	4.67652e+06	3.44421e+06	4.28482e+06	5.27077e+06	4.94578e+06	6.21039e+06	2.30516e+06	4.50359e+06	3.69789e+06	3.71576e+06	4.63139e+06	8.85592e+06	721691	3.81864e+06	1.77343e+06	2.78552e+06	3.09383e+06	0.897787	0.693781	0.26062	0.830614	0.125173	0.858446	0.923792	0.884875	0.109033	0.527728	0.00981307	1.2193	1.02897	0.964115	0.0544776	0.635347	0.0439095	1.6537
POS2299	TG(18:0/8:0/10:1)+NH4	TG(36:1)+NH4	TG	(18:0/8:0/10:1)	(18:0)	(8:0)	(10:1)	C39 H76 O6 N1	654.567	15.2626	2.16601e+06	2.66101e+06	2.5728e+06	1.26523e+06	2.16641e+06	1.90036e+06	2.46197e+06	2.65005e+06	2.71336e+06	722249	1.53811e+06	1.17306e+06	1.65624e+06	4.17976e+06	2.60492e+06	965838	508188	1.85841e+06	1.46762	0.0402563	1.18761	0.643927	0.150575	0.810697	1.58307	0.256225	0.780525	0.624987	0.235788	0.768012	1.07866	0.795252	0.312742	0.970587	0.945338	0.0731986
POS23	Cer(d14:1/18:0+O)+H	Cer(d32:1+O)+H	Cer	(d14:1/18:0+O)	(d14:1)	(18:0+O)		C32 H64 O4 N1	526.483	11.9713	4.73024e+06	4.44711e+06	4.83836e+06	3.3841e+06	4.61757e+06	4.59066e+06	4.21636e+06	2.5982e+06	3.93668e+06	4.45943e+06	3.33737e+06	3.96216e+06	3.54517e+06	4.66755e+06	3.40457e+06	5.34371e+06	3.14201e+06	5.97711e+06	0.853793	0.394609	0.5681	0.933819	0.62176	0.324237	0.922569	0.599175	0.388115	1.14854	0.547689	0.401192	1.08055	0.675112	0.501226	1.22994	0.381988	0.884426
POS2304	TG(12:0e/11:1/13:0)+K	TG(36:1e)+K	TG	(12:0e/11:1/13:0)	(12:0e)	(11:1)	(13:0)	C39 H74 O5 K1	661.517	16.6852	7.40887e+07	8.11479e+07	8.39027e+07	5.94995e+07	7.68031e+07	7.94873e+07	7.92458e+07	7.04144e+07	9.87022e+07	6.8057e+07	7.67476e+07	5.00911e+07	9.55533e+07	6.48331e+07	9.55129e+07	8.16236e+07	7.25938e+07	8.60858e+07	1.15095	0.357181	0.671205	0.903173	0.526109	0.401679	1.18587	0.327571	0.688658	1.1136	0.332308	0.634998	1.03035	0.858443	0.215505	1.23298	0.160371	1.30957
POS2306	TG(20:1p/8:0/8:0)+H	TG(36:1p)+H	TG	(20:1p/8:0/8:0)	(20:1p)	(8:0)	(8:0)	C39 H73 O5	621.545	13.0122	7.27485e+06	8.00699e+06	8.25402e+06	4.32743e+06	3.49771e+06	2.71404e+06	7.80269e+06	5.91556e+06	7.48978e+06	9.09237e+06	1.10675e+07	9.44582e+06	8.30466e+06	7.03373e+06	8.00557e+06	1.00168e+07	7.66825e+06	1.16077e+07	2.01231	0.00889834	1.29479	2.80911	0.0011522	1.2176	2.21497	0.00210839	1.36112	2.77941	0.00717999	1.23053	1.10071	0.365803	1.03362	0.989427	0.939686	0.0807754
POS2309	TG(6:0/11:1/19:1)+NH4	TG(36:2)+NH4	TG	(6:0/11:1/19:1)	(6:0)	(11:1)	(19:1)	C39 H74 O6 N1	652.551	11.3091	4.39998e+06	4.93284e+06	4.58398e+06	4.3054e+06	2.49412e+06	2.86445e+06	3.37208e+06	2.51131e+06	5.00737e+06	4.1401e+06	7.09888e+06	4.13786e+06	5.94836e+06	2.29291e+06	2.88618e+06	4.54537e+06	3.36345e+06	6.91414e+06	1.12694	0.678748	0.287982	1.59115	0.167459	0.80887	1.15144	0.718392	0.268396	1.53384	0.219105	0.765042	1.02173	0.956154	0.0665706	0.963979	0.903928	0.128771
POS2314	TG(4:0/16:1/16:1)+NH4	TG(36:2)+NH4	TG	(4:0/16:1/16:1)	(4:0)	(16:1)	(16:1)	C39 H74 O6 N1	652.551	15.4083	3.22933e+07	3.30948e+07	3.32673e+07	2.00172e+07	2.8438e+07	2.81456e+07	3.18817e+07	3.796e+07	4.03188e+07	1.29671e+07	2.09158e+07	1.52371e+07	2.44982e+07	6.59074e+07	3.35222e+07	1.14061e+07	1.02387e+07	2.89831e+07	1.43811	0.0400567	1.17809	0.641247	0.0652867	0.966055	1.61784	0.287557	0.738842	0.660931	0.263552	0.735796	1.12497	0.738475	0.401104	1.0307	0.942143	0.0774811
POS2318	TG(16:1p/10:0/10:1)+H	TG(36:2p)+H	TG	(16:1p/10:0/10:1)	(16:1p)	(10:0)	(10:1)	C39 H71 O5	619.53	10.945	595195	686819	580582	618287	237420	383666	359627	130316	352021	238119	182326	320149	288672	303213	590566	610001	3.77913e+06	569164	0.679347	0.378887	0.644929	0.597556	0.231398	0.735128	0.954073	0.904315	0.0895958	4.00065	0.310712	0.679668	1.4044	0.411015	0.948935	6.69501	0.256902	1.10675
POS2319	TG(16:0p/10:1/10:1)+H	TG(36:2p)+H	TG	(16:0p/10:1/10:1)	(16:0p)	(10:1)	(10:1)	C39 H71 O5	619.53	12.2321	9.61777e+06	9.26942e+06	9.57833e+06	6.73833e+06	2.80596e+06	2.59029e+06	3.08529e+06	1.53665e+06	3.72261e+06	3.8773e+06	5.26605e+06	3.06221e+06	4.39067e+06	5.47721e+06	6.77004e+06	8.46415e+06	5.90925e+07	6.80328e+06	0.687668	0.446028	0.569418	1.00585	0.988122	0.00425686	1.37112	0.377415	0.628937	6.12794	0.294603	0.699842	1.99387	0.0430983	1.87909	6.09231	0.29409	1.03712
POS2325	TG(4:0/14:2/18:1)+H	TG(36:3)+H	TG	(4:0/14:2/18:1)	(4:0)	(14:2)	(18:1)	C39 H69 O6	633.509	10.8172	1.06226e+07	1.15231e+07	1.2547e+07	3.87556e+06	5.55314e+06	4.36682e+06	1.94866e+07	1.04751e+07	1.35217e+07	7.05089e+06	1.24848e+07	6.25159e+06	1.12031e+07	9.84243e+06	1.33224e+07	4.07347e+06	3.80456e+06	1.3074e+07	3.152	0.021301	1.24563	1.86925	0.119023	0.891542	2.49124	0.00370363	1.34379	1.51875	0.482713	0.465789	0.790368	0.343959	1.07584	0.812495	0.679273	0.43616
POS2327	TG(4:0/10:2/22:1)+H	TG(36:3)+H	TG	(4:0/10:2/22:1)	(4:0)	(10:2)	(22:1)	C39 H69 O6	633.509	12.003	1.60197e+07	1.90456e+07	2.01394e+07	6.78671e+06	4.67611e+06	6.41498e+06	4.5068e+06	3.57711e+06	8.06641e+06	7.68183e+06	8.66232e+06	5.14678e+06	7.92912e+06	1.1487e+07	1.37433e+07	1.04883e+07	9.38609e+07	1.23507e+07	0.903373	0.723176	0.27477	1.2021	0.383969	0.539407	1.85478	0.0483404	1.15275	6.52764	0.297003	0.696491	2.05317	0.0597107	1.806	5.43019	0.312826	1.00331
POS2329	TG(9:0/9:0/18:3)+NH4	TG(36:3)+NH4	TG	(9:0/9:0/18:3)	(9:0)	(9:0)	(18:3)	C39 H72 O6 N1	650.535	14.612	7.19205e+06	5.6842e+06	4.46972e+06	495082	515421	0	5.07635e+06	1.18343e+07	1.30453e+07	2.08689e+06	7.53416e+06	2.54889e+06	4.59011e+06	9.68955e+06	5.00129e+06	2.54318e+06	2.41649e+06	2.07722e+06	29.6446	0.0178001	1.2409	12.0434	0.100978	0.920831	19.0805	0.0207645	1.2444	6.96374	0.000777672	1.30354	0.643643	0.297038	1.16997	0.578219	0.383425	0.882041
POS2331	TG(16:0e/10:0/10:3)+K	TG(36:3e)+K	TG	(16:0e/10:0/10:3)	(16:0e)	(10:0)	(10:3)	C39 H70 O5 K1	657.485	12.0675	650839	727389	842208	1.41829e+06	1.76632e+06	1.67004e+06	1.54166e+06	417168	774156	2.22869e+06	2.35892e+06	1.56567e+06	319529	1.29929e+06	2.33232e+06	2.44947e+06	2.46025e+06	1.09487e+06	0.562961	0.111622	0.978722	1.2675	0.179794	0.792373	0.813887	0.636777	0.348711	1.23687	0.456129	0.524507	1.44573	0.576721	0.661047	0.975836	0.928043	0.0963903
POS2332	TG(12:0e/10:0/14:3)+K	TG(36:3e)+K	TG	(12:0e/10:0/14:3)	(12:0e)	(10:0)	(14:3)	C39 H70 O5 K1	657.485	14.9567	7.93368e+06	8.97478e+06	8.77447e+06	4.45461e+06	3.81244e+06	4.1788e+06	6.2901e+06	8.54614e+06	1.01885e+07	1.86344e+07	1.12548e+07	9.84894e+06	1.53565e+07	5.72379e+06	9.15378e+06	1.54561e+07	10874362	8.62284e+06	2.01069	0.0215554	1.22325	3.19288	0.0290707	1.06208	2.42925	0.103781	1.02378	2.80843	0.0205486	1.17337	1.20817	0.598067	0.625834	0.879591	0.662155	0.460275
POS2334	TG(16:0e/10:0/10:3)+H	TG(36:3e)+H	TG	(16:0e/10:0/10:3)	(16:0e)	(10:0)	(10:3)	C39 H71 O5	619.53	18.4065	1.52774e+08	2.22064e+08	1.47096e+08	1.61771e+07	1.36084e+07	1.26071e+07	1.25017e+08	119301763	1.55306e+08	1.59521e+08	2.27347e+08	1.98694e+08	1.82797e+08	6.67454e+07	1.12442e+08	1.52361e+08	9.4764e+07	2.18332e+08	9.42677	0.000446466	1.37937	13.8129	0.000776425	1.22482	8.53886	0.0343592	1.19445	10.9797	0.0168376	1.17718	0.90581	0.74197	0.395631	0.794889	0.38153	0.885187
POS2337	TG(36:3p)+H	TG(36:3p)+H	TG	(36:3p)	(36:3p)			C39 H69 O5	617.514	12.712	1.25419e+06	1.68099e+06	2.07469e+06	1.56049e+06	2.12587e+06	2.2317e+06	2.28377e+06	1.02579e+06	1.51944e+06	3.99948e+06	3.99856e+06	3.64273e+06	1.07487e+06	2.63316e+06	3.61521e+06	4.04144e+06	3.6555e+06	2.43295e+06	0.815976	0.437254	0.524464	1.96699	0.00135316	1.21319	1.23744	0.575066	0.413152	1.71169	0.0563577	1.07147	1.51651	0.370667	1.02435	0.870208	0.370066	0.904334
POS2342	TG(16:0p/10:0/10:3)+H	TG(36:3p)+H	TG	(16:0p/10:0/10:3)	(16:0p)	(10:0)	(10:3)	C39 H69 O5	617.514	18.7024	6.22608e+06	6.26575e+06	5.92906e+06	2.11918e+06	1.1038e+06	1.31174e+06	5.08107e+06	3.50744e+06	5.1464e+06	4.9135e+06	9.69151e+06	5.96413e+06	7.55339e+06	3.99905e+06	4.52523e+06	5.53507e+06	6.85776e+06	1.0947e+07	3.02883	0.00772946	1.29943	4.53592	0.0226447	1.09904	3.54546	0.0286832	1.2138	5.14691	0.0194275	1.16743	1.17057	0.560098	0.688709	1.1347	0.693681	0.415965
POS2343	TG(4:0/12:3/20:1)+H	TG(36:4)+H	TG	(4:0/12:3/20:1)	(4:0)	(12:3)	(20:1)	C39 H67 O6	631.493	10.7366	9.72085e+06	1.07182e+07	1.14557e+07	4.86501e+06	3.77865e+06	3.70831e+06	9.67491e+06	6.79379e+06	1.54181e+07	6.5479e+06	1.35527e+07	7.85772e+06	1.34875e+07	7.39933e+06	7.15615e+06	7.93669e+06	8.32224e+06	1.72486e+07	2.58152	0.0638996	1.10481	2.26347	0.0756945	0.966421	2.27032	0.0678391	1.1015	2.71273	0.0828494	0.991894	0.879453	0.715443	0.43729	1.19848	0.645533	0.483826
POS2349	TG(16:0e/10:2/10:2)+K	TG(36:4e)+K	TG	(16:0e/10:2/10:2)	(16:0e)	(10:2)	(10:2)	C39 H68 O5 K1	655.47	14.0907	6.19156e+07	6.6242e+07	6.96872e+07	3.83614e+07	3.67463e+07	4.027e+07	46188223	4.72238e+07	4.90018e+07	8.29089e+07	6.4541e+07	6.79204e+07	8.39607e+07	5.53946e+07	6.56834e+07	9.28439e+07	6.99874e+07	6.99069e+07	1.23433	0.00232919	1.34147	1.86665	0.00436348	1.17442	1.77711	0.0237635	1.23229	2.01718	0.00707783	1.23645	1.43974	0.0676972	1.77425	1.08064	0.574892	0.585623
POS2352	TG(16:0p/10:2/10:2)+H	TG(36:4p)+H	TG	(16:0p/10:2/10:2)	(16:0p)	(10:2)	(10:2)	C39 H67 O5	615.498	13.0348	5.08424e+06	6.93712e+06	6.90369e+06	464298	515461	805464	1.06411e+06	1.16008e+06	3.73582e+06	1.56761e+07	4.46717e+06	8.57981e+06	1.42832e+07	2.23106e+06	2.02904e+06	2.3316e+07	7.70129e+06	8.37985e+06	3.33852	0.18953	0.870968	16.0894	0.0518316	0.998117	10.3871	0.240185	0.802079	22.0685	0.0696996	1.03159	3.11129	0.368799	1.0279	1.37162	0.588454	0.565843
POS2357	TG(14:0p/10:3/12:2)+K	TG(36:5p)+K	TG	(14:0p/10:3/12:2)	(14:0p)	(10:3)	(12:2)	C39 H64 O5 K1	651.439	12.028	4.47444e+07	4.67855e+07	4.8903e+07	1.77152e+07	1.87223e+07	2.32481e+07	1.4191e+07	1.27158e+07	2.65605e+07	8.28973e+07	2.8551e+07	5.69727e+07	7.40796e+07	3.09008e+07	2.33361e+07	1.12501e+08	5.36494e+07	5.50038e+07	0.895815	0.682485	0.296273	2.8218	0.0833011	0.92951	2.14987	0.223522	0.825498	3.70531	0.0506196	1.07689	2.39991	0.202905	1.3782	1.3131	0.519959	0.667091
POS2362	TG(15:0/10:3/11:4)+H	TG(36:7)+H	TG	(15:0/10:3/11:4)	(15:0)	(10:3)	(11:4)	C39 H61 O6	625.446	5.11611	2.56886e+06	2.68379e+06	2.69356e+06	2.25157e+06	2.80273e+06	3.21853e+06	2.15686e+06	1.45556e+06	4.10491e+06	893903	2.57406e+06	1.85826e+06	1.76099e+06	2.54016e+06	2.81362e+06	1.4823e+06	1.78196e+06	3.59292e+06	0.932853	0.83643	0.139141	0.643821	0.155206	0.809421	0.860015	0.411819	0.588172	0.828879	0.546033	0.431373	0.92192	0.825399	0.26623	1.28744	0.567227	0.596856
POS2364	TG(4:0/16:0/17:0)+NH4	TG(37:0)+NH4	TG	(4:0/16:0/17:0)	(4:0)	(16:0)	(17:0)	C40 H80 O6 N1	670.598	17.3044	6.93161e+06	6.4439e+06	1.05959e+07	1.34779e+06	1.40278e+06	1.44122e+06	5.02078e+06	9.31897e+06	5.47646e+06	4.31594e+06	4.482e+06	2.3901e+07	3.71687e+06	3.46148e+06	3.91361e+06	1.94853e+06	3.06194e+06	1.8907e+07	4.72738	0.0187796	1.23429	7.80068	0.217632	0.739728	2.64611	6.69183e-05	1.40504	5.70578	0.296154	0.66976	0.559742	0.100933	1.65743	0.731446	0.74792	0.340684
POS2366	TG(14:0e/8:0/15:0)+Na	TG(37:0e)+Na	TG	(14:0e/8:0/15:0)	(14:0e)	(8:0)	(15:0)	C40 H78 O5 Na1	661.574	15.389	2.7394e+06	3.37382e+06	3.62936e+06	1.60338e+06	1.41136e+06	1.3968e+06	2.60004e+06	2.2268e+06	2.53143e+06	3.40543e+06	3.68284e+06	3.11294e+06	3.2824e+06	2.74398e+06	2.89139e+06	3.66422e+06	3.32653e+06	4.90399e+06	1.66796	0.00177284	1.3545	2.31239	0.000406096	1.22921	2.02146	0.000987731	1.37789	2.69627	0.00673465	1.23235	1.21194	0.0579709	1.81317	1.16601	0.32791	0.976632
POS2367	TG(4:0/15:0/18:1)+NH4	TG(37:1)+NH4	TG	(4:0/15:0/18:1)	(4:0)	(15:0)	(18:1)	C40 H78 O6 N1	668.582	16.6436	2.13964e+08	2.00482e+08	1.89001e+08	5.96845e+07	5.0456e+07	2.85813e+07	2.24739e+08	239745438	1.8213e+08	1.06118e+08	2.591e+08	1.40007e+08	1.58014e+08	1.76555e+08	1.91169e+08	1.18505e+08	7.33916e+07	5.90647e+08	4.66124	0.000981481	1.36465	3.642	0.0611349	0.998582	3.78988	0.000633746	1.3854	5.6411	0.264888	0.708084	0.813063	0.11085	1.62607	1.5489	0.619064	0.521626
POS2368	TG(4:0/15:0/18:1)+Na	TG(37:1)+Na	TG	(4:0/15:0/18:1)	(4:0)	(15:0)	(18:1)	C40 H74 O6 Na1	673.538	16.6436	1.12425e+08	1.09357e+08	1.14036e+08	4.15054e+07	4.13984e+07	1.79418e+07	136871319	1.52226e+08	104741783	6.32023e+07	1.55976e+08	9.92836e+07	9.7755e+07	1.19004e+08	1.19291e+08	8.0163e+07	5.18418e+07	3.10726e+08	3.90537	0.00367469	1.3313	3.15792	0.0613239	0.999995	3.33233	0.00177943	1.36556	4.39018	0.23864	0.742712	0.853269	0.287194	1.1904	1.39021	0.65636	0.468471
POS2370	TG(4:0/16:1/17:1)+NH4	TG(37:2)+NH4	TG	(4:0/16:1/17:1)	(4:0)	(16:1)	(17:1)	C40 H76 O6 N1	666.567	15.8606	6.64988e+06	6.09011e+06	5.70605e+06	3.71561e+06	4.60484e+06	4.1599e+06	4.64094e+06	5.93362e+06	9.67189e+06	4.0038e+06	6.3863e+06	4.52265e+06	5.1311e+06	5.87604e+06	5.91696e+06	5.4183e+06	4.30632e+06	7.98205e+06	1.62227	0.165934	0.909871	1.1949	0.350393	0.603344	1.35606	0.0149681	1.27085	1.41876	0.19424	0.805019	0.835905	0.509212	0.774855	1.18735	0.515423	0.673925
POS2372	TG(4:0/15:0/18:3)+H	TG(37:3)+H	TG	(4:0/15:0/18:3)	(4:0)	(15:0)	(18:3)	C40 H71 O6	647.525	16.47	1.14855e+07	1.47474e+07	1.23054e+07	2.0705e+06	1.40269e+06	1.54792e+06	1.32367e+07	2.98844e+07	1.14167e+07	6.02093e+06	1.78473e+07	1.21151e+07	9.6803e+06	1.26344e+07	1.33051e+07	4.51845e+06	1.95852e+06	2.50907e+07	10.8617	0.048452	1.13156	7.1664	0.0392673	1.05121	7.09401	0.000839484	1.38098	6.28698	0.293528	0.671607	0.653122	0.351178	1.06179	0.877286	0.864289	0.182152
POS2373	TG(37:3e)+K	TG(37:3e)+K	TG	(37:3e)	(37:3e)			C40 H72 O5 K1	671.501	18.6804	2.94882e+06	2.69998e+06	2.77621e+06	3.2e+06	2.24442e+06	3.88143e+06	4.03321e+06	2.31158e+06	2.29601e+06	1.70915e+06	2.27667e+06	2.34069e+06	2.8885e+06	5.82355e+06	2.35912e+06	1.92598e+06	1.14323e+06	3.01998e+06	0.926543	0.77504	0.217719	0.678383	0.124428	0.878659	1.18715	0.647136	0.338677	0.652936	0.20952	0.818437	1.28127	0.543615	0.716361	0.962488	0.898115	0.136585
POS2375	TG(4:0/11:3/22:1)+H	TG(37:4)+H	TG	(4:0/11:3/22:1)	(4:0)	(11:3)	(22:1)	C40 H69 O6	645.509	10.842	1.91718e+06	2.20011e+06	2.29105e+06	842806	1.00618e+06	1.13206e+06	1.24628e+06	1.49191e+06	2.69961e+06	2.26135e+06	2.69413e+06	4.42828e+06	1.80955e+06	2.12561e+06	1.26016e+06	1.49852e+06	1.54021e+06	1.80995e+06	1.82413	0.147532	0.93887	3.14781	0.0329608	1.06284	1.74278	0.0502708	1.14635	1.6265	0.00839483	1.223	0.955408	0.882982	0.177977	0.516709	0.0867901	1.50323
POS2376	TG(9:0/11:3/17:1)+H	TG(37:4)+H	TG	(9:0/11:3/17:1)	(9:0)	(11:3)	(17:1)	C40 H69 O6	645.509	11.736	1.93497e+06	2.08701e+06	2.14247e+06	2.59811e+06	3.00818e+06	3.25719e+06	1.48107e+06	978890	1.70384e+06	1.73176e+06	1.58062e+06	1.58544e+06	1.40019e+06	1.22386e+06	1.35057e+06	2.37194e+06	2.00146e+06	3.19027e+06	0.46977	0.00553782	1.3073	0.552584	0.00263829	1.19697	0.448426	0.00121558	1.37399	0.85335	0.340005	0.648572	0.954565	0.789297	0.321961	1.54429	0.0663867	1.56912
POS2378	TG(9:0/10:4/18:1)+H	TG(37:5)+H	TG	(9:0/10:4/18:1)	(9:0)	(10:4)	(18:1)	C40 H67 O6	643.493	10.0171	5.31151e+06	4.28039e+06	4.03408e+06	1.23104e+06	1.89338e+06	2.11648e+06	2.98885e+06	4.44425e+06	8.85688e+06	3.8472e+06	4.88443e+06	3.15741e+06	3.66805e+06	4.98918e+06	3.41576e+06	4.06106e+06	2.9134e+06	3.03054e+06	3.10824	0.107921	1.00908	2.26851	0.0175169	1.11679	2.30361	0.0148694	1.27089	1.90902	0.024468	1.15567	0.74113	0.485345	0.816121	0.841532	0.368634	0.906741
POS2380	TG(16:0e/10:1/11:4)+H	TG(37:5e)+H	TG	(16:0e/10:1/11:4)	(16:0e)	(10:1)	(11:4)	C40 H69 O5	629.514	15.345	1.06315e+07	1.16381e+07	1.1841e+07	1.58546e+07	1.33255e+07	1.77667e+07	6.53287e+06	5.95803e+06	9.92243e+06	1.16211e+07	8.23589e+06	8.14115e+06	9.07658e+06	4.60361e+06	9.95732e+06	1.72681e+07	9.08575e+06	1.14217e+07	0.47742	0.0101605	1.29286	0.596381	0.021417	1.10981	0.503496	0.0207705	1.24437	0.804646	0.328966	0.657355	1.05462	0.853199	0.223539	1.34922	0.292221	1.04053
POS2382	TG(37:5p)+Li	TG(37:5p)+Li	TG	(37:5p)	(37:5p)			C40 H66 O5 Li1	633.506	11.589	4.36179e+06	4.73562e+06	4.95033e+06	3.62248e+06	3.26089e+06	2.878e+06	4.15424e+06	3.53609e+06	5.18334e+06	3.48371e+06	5.56257e+06	3.69859e+06	5.17501e+06	4.22518e+06	3.54944e+06	4.38251e+06	4.88466e+06	6.64461e+06	1.31884	0.120015	0.985761	1.30564	0.225241	0.739727	1.32662	0.109565	1.01213	1.63008	0.0462811	1.0812	1.0059	0.971797	0.0428126	1.24849	0.329608	0.973657
POS2387	TG(37:7e)+Na	TG(37:7e)+Na	TG	(37:7e)	(37:7e)			C40 H64 O5 Na1	647.465	10.7514	2.15866e+06	2.5575e+06	2.80509e+06	1.09541e+06	729507	705349	2.18066e+06	1.7855e+06	3.4545e+06	1.71189e+06	3.79137e+06	2.08713e+06	3.24727e+06	1.52752e+06	1.75245e+06	2.08928e+06	2.10247e+06	4.34466e+06	2.93276	0.0348446	1.1824	2.99984	0.0609239	0.996998	2.57967	0.074044	1.087	3.37372	0.0579583	1.04795	0.879604	0.707246	0.450224	1.12463	0.765013	0.317173
POS2391	TG(19:0/9:0/10:0)+Li	TG(38:0)+Li	TG	(19:0/9:0/10:0)	(19:0)	(9:0)	(10:0)	C41 H78 O6 Li1	673.595	9.27146	2.27773e+06	2.6032e+06	2.48986e+06	4.46508e+06	2.3821e+06	1.15154e+07	109520	89603	82158.7	22021.9	30673.1	12097.6	24975.3	120042	59070.3	19857.4	22102.3	68080.6	0.0153182	0.0946415	1.04302	0.00352851	0.0919234	0.935964	0.0111143	0.093673	1.0446	0.00599264	0.0924873	0.99626	0.725561	0.424774	0.923799	1.69835	0.415081	0.830249
POS2392	TG(6:0/9:0/23:0)+Li	TG(38:0)+Li	TG	(6:0/9:0/23:0)	(6:0)	(9:0)	(23:0)	C41 H78 O6 Li1	673.595	11.6994	2.36124e+06	2.28902e+06	2.22513e+06	2.55095e+06	1.32885e+06	2.75531e+06	1.55516e+06	1.0148e+06	1.41057e+06	1.52735e+06	1.24857e+06	1.85871e+06	784547	1.46243e+06	3.68105e+06	1.1581e+06	652272	4.45622e+06	0.59992	0.135169	0.978627	0.698499	0.236288	0.732655	0.893433	0.822036	0.16773	0.944459	0.927772	0.0886596	1.48925	0.505938	0.780481	1.35213	0.675218	0.441861
POS2393	TG(4:0/16:0/18:0)+Na	TG(38:0)+Na	TG	(4:0/16:0/18:0)	(4:0)	(16:0)	(18:0)	C41 H78 O6 Na1	689.569	17.603	5.00762e+07	5.20802e+07	5.26302e+07	4.96055e+06	1.15379e+07	1.62675e+07	2.30232e+07	3.15314e+07	56897087	8.66159e+07	5.66314e+07	1.11799e+08	2.46034e+07	3.6618e+07	3.2768e+07	6.00733e+07	5.01954e+07	3.16496e+07	3.40144	0.0701652	1.09054	7.78385	0.0104062	1.14106	2.8685	0.0133884	1.27863	4.33126	0.0153012	1.19768	0.843321	0.617668	0.593783	0.556442	0.10412	1.4526
POS2394	TG(4:0/16:0/18:0)+NH4	TG(38:0)+NH4	TG	(4:0/16:0/18:0)	(4:0)	(16:0)	(18:0)	C41 H82 O6 N1	684.614	17.603	102360901	9.3439e+07	9.01107e+07	6.24517e+06	1.4732e+07	2.01886e+07	3.25279e+07	4.60537e+07	1.04714e+08	1.87538e+08	1.17614e+08	2.74661e+08	3.84531e+07	5.61876e+07	4.95799e+07	1.12108e+08	8.79019e+07	6.24497e+07	4.45263	0.103247	1.01903	14.0848	0.017004	1.11152	3.50341	0.00640808	1.32095	6.37566	0.00775658	1.23627	0.786818	0.59762	0.626568	0.452661	0.0905361	1.49193
POS2398	TG(18:0e/10:0/10:0)+K	TG(38:0e)+K	TG	(18:0e/10:0/10:0)	(18:0e)	(10:0)	(10:0)	C41 H80 O5 K1	691.564	15.88	2.15663e+07	2.4272e+07	2.56254e+07	2.02898e+07	1.5732e+07	1.42943e+07	2.27004e+07	1.98383e+07	2.08722e+07	2.64063e+07	2.50558e+07	2.25606e+07	2.59683e+07	2.44538e+07	2.41577e+07	2.66551e+07	2.66165e+07	3.21205e+07	1.26025	0.0935085	1.02348	1.47115	0.0206392	1.09481	1.48223	0.0129054	1.28109	1.69711	0.0104324	1.21173	1.17614	0.0209058	2.00241	1.15359	0.152361	1.32843
POS2400	TG(18:0p/9:0/11:0)+H	TG(38:0p)+H	TG	(18:0p/9:0/11:0)	(18:0p)	(9:0)	(11:0)	C41 H79 O5	651.592	15.075	7.43134e+06	7.19293e+06	6.84168e+06	3.59017e+06	2.68056e+06	2.82791e+06	5.30102e+06	5.24291e+06	5.8329e+06	7.56798e+06	8.6629e+06	6.76763e+06	7.14632e+06	5.75376e+06	6.38251e+06	7.41094e+06	6.33155e+06	8.27575e+06	1.79992	0.00201005	1.343	2.52769	0.00168717	1.20751	2.11929	0.00230485	1.35858	2.41995	0.00238253	1.27013	1.17743	0.0947106	1.6778	0.957376	0.698997	0.408537
POS2402	TG(20:0p/9:0/9:0)+K	TG(38:0p)+K	TG	(20:0p/9:0/9:0)	(20:0p)	(9:0)	(9:0)	C41 H78 O5 K1	689.548	17.5181	1.49078e+06	1.56108e+06	1.72089e+06	5.47644e+06	4.3189e+06	5.61083e+06	2.58585e+06	2.3976e+06	1.3368e+06	746526	960113	399422	1.90542e+06	1.71559e+06	2.41961e+06	870481	971928	1.4001e+06	0.410242	0.00584812	1.32431	0.136702	0.000552712	1.22915	0.392091	0.00247853	1.35642	0.210468	0.000777603	1.30443	0.955757	0.843297	0.238725	1.53961	0.175323	1.27539
POS2403	TG(6:0/11:1/21:0)+NH4	TG(38:1)+NH4	TG	(6:0/11:1/21:0)	(6:0)	(11:1)	(21:0)	C41 H80 O6 N1	682.598	16.3078	1.28367e+08	1.22172e+08	1.23656e+08	2.79907e+07	4.86774e+07	4.33871e+07	1.02612e+08	140495367	2.59355e+08	6.39758e+07	9.43471e+07	7.05501e+07	9.78578e+07	2.27904e+08	112180887	6.09744e+07	6.02099e+07	1.21119e+08	4.18526	0.0554239	1.12588	1.9064	0.0310057	1.07716	3.64785	0.0636386	1.1119	2.01827	0.125758	0.913464	0.871593	0.748653	0.38518	1.05868	0.849932	0.201546
POS2404	TG(4:0/16:0/18:1)+Na	TG(38:1)+Na	TG	(4:0/16:0/18:1)	(4:0)	(16:0)	(18:1)	C41 H76 O6 Na1	687.553	17.0066	4.46811e+08	4.71322e+08	4.8589e+08	209173578	2.92975e+08	234295412	5.74322e+08	5.08417e+08	4.09307e+08	2.23358e+08	4.19199e+08	3.68627e+08	4.33048e+08	7.12904e+08	7.04102e+08	2.67365e+08	3.45042e+08	658718265	2.02601	0.00956123	1.2998	1.37306	0.224093	0.749899	2.51214	0.0175233	1.25891	1.72603	0.218383	0.774197	1.23994	0.313605	1.13615	1.25707	0.550982	0.620803
POS2405	TG(4:0/16:0/18:1)+NH4	TG(38:1)+NH4	TG	(4:0/16:0/18:1)	(4:0)	(16:0)	(18:1)	C41 H80 O6 N1	682.598	17.0066	1495923954	1455654636	1358252973	3.58868e+08	5.82479e+08	5.50446e+08	1857152298	1401948884	1112485643	6.66337e+08	1343209402	1239643040	1201452091	2390321938	2156406567	6.86435e+08	3.98891e+08	2406159165	2.93043	0.0135235	1.27736	2.17804	0.0574933	1.00931	3.8532	0.0185896	1.25408	2.34046	0.350084	0.605893	1.3149	0.339347	1.08488	1.07457	0.908657	0.122416
POS2406	TG(4:0/16:0/18:1)+H	TG(38:1)+H	TG	(4:0/16:0/18:1)	(4:0)	(16:0)	(18:1)	C41 H77 O6	665.571	17.0066	3.42155e+06	3.7303e+06	3.39646e+06	698081	1.24661e+06	1.30447e+06	4.35056e+06	5.64444e+06	2.99686e+06	2.10781e+06	3.51302e+06	3.40277e+06	3.39644e+06	6.90243e+06	6.02786e+06	1.89559e+06	1.17425e+06	7.34012e+06	3.99853	0.0146219	1.26096	2.77721	0.01722	1.12235	5.02492	0.0152284	1.26956	3.2039	0.289325	0.677339	1.25669	0.441229	0.894087	1.15364	0.828425	0.230671
POS2409	TG(18:0e/10:0/10:1)+Na	TG(38:1e)+Na	TG	(18:0e/10:0/10:1)	(18:0e)	(10:0)	(10:1)	C41 H78 O5 Na1	673.574	17.5214	1.12137e+07	1.13078e+07	1.14243e+07	1.7909e+07	1.60789e+07	2.10217e+07	1.24516e+07	1.21677e+07	1.02219e+07	6.9296e+06	8.14344e+06	5.05266e+06	1.01812e+07	1.04452e+07	1.29587e+07	7.39796e+06	6.81488e+06	1.01062e+07	0.633367	0.0137915	1.27399	0.365858	0.00239023	1.20272	0.610533	0.0134877	1.27791	0.442088	0.00439158	1.26554	0.963949	0.729537	0.415121	1.20836	0.360611	0.920284
POS2410	TG(18:1p/10:0/10:0)+Li	TG(38:1p)+Li	TG	(18:1p/10:0/10:0)	(18:1p)	(10:0)	(10:0)	C41 H76 O5 Li1	655.585	11.712	4.6777e+06	4.66579e+06	4.27739e+06	5.34361e+06	3.11217e+06	5.73071e+06	2.9658e+06	1.99445e+06	2.99942e+06	3.0679e+06	2.56388e+06	3.48811e+06	1.60749e+06	2.97291e+06	7.45224e+06	2.27039e+06	1.24678e+06	9.46604e+06	0.561074	0.0777876	1.08829	0.642857	0.120596	0.892945	0.848176	0.730708	0.255856	0.915182	0.889573	0.121821	1.5117	0.491707	0.805062	1.42362	0.646346	0.482671
POS2412	TG(38:1p)+Li	TG(38:1p)+Li	TG	(38:1p)	(38:1p)			C41 H76 O5 Li1	655.585	21.791	1.67143e+06	1.50568e+06	1.39428e+06	401465	535053	889743	607528	557327	1.23705e+06	1.76945e+06	1.11792e+06	1.30418e+06	957358	852386	1.87934e+06	1.55965e+06	937451	3.61003e+06	1.3152	0.505726	0.488574	2.29515	0.0313032	1.05476	2.02002	0.157217	0.928381	3.34406	0.15697	0.856935	1.5359	0.336021	1.09142	1.45702	0.48477	0.720585
POS2413	TG(4:0/16:1/18:1)+NH4	TG(38:2)+NH4	TG	(4:0/16:1/18:1)	(4:0)	(16:1)	(18:1)	C41 H78 O6 N1	680.582	16.3075	1152918984	1105328027	1079434576	2.86448e+08	4.60242e+08	4.61327e+08	8.99527e+08	1290883968	2329155260	5.68178e+08	7.96987e+08	6.30091e+08	9.18777e+08	1971035204	1032535117	5.37455e+08	5.56777e+08	1075562895	3.74131	0.0623622	1.10757	1.65168	0.0430082	1.04304	3.24693	0.0556107	1.13234	1.79616	0.159129	0.858046	0.867859	0.731725	0.411686	1.08748	0.773599	0.305397
POS2414	TG(4:0/16:1/18:1)+Na	TG(38:2)+Na	TG	(4:0/16:1/18:1)	(4:0)	(16:1)	(18:1)	C41 H74 O6 Na1	685.538	16.3075	3.24808e+08	3.30637e+08	3.3111e+08	188925788	2.79278e+08	2.8639e+08	353531972	4.35084e+08	5.8895e+08	1.60704e+08	1.84405e+08	1.22559e+08	319606152	6.53345e+08	4.20599e+08	1.95452e+08	2.41855e+08	3.58027e+08	1.82557	0.0519574	1.13933	0.619762	0.0573465	0.989757	1.84676	0.109144	1.01335	1.05399	0.825296	0.145956	1.0116	0.96686	0.0503102	1.70064	0.101708	1.45941
POS2418	TG(16:0p/11:1/11:1)+H	TG(38:2p)+H	TG	(16:0p/11:1/11:1)	(16:0p)	(11:1)	(11:1)	C41 H75 O5	647.561	14.871	1.08955e+08	8.51106e+07	6.94323e+07	6.07588e+07	5.06679e+07	3.6476e+07	7.42304e+07	8.64368e+07	9.8953e+07	9.77545e+07	1.01679e+08	9.03498e+07	8.96154e+07	7.07963e+07	8.56945e+07	1.00314e+08	7.98174e+07	8.73594e+07	1.75535	0.0205843	1.22754	1.95928	0.00371317	1.18775	1.66397	0.0226632	1.23695	1.80856	0.0125175	1.20681	0.947947	0.648435	0.543971	0.923072	0.338709	0.957809
POS2419	TG(14:0p/12:1/12:1)+H	TG(38:2p)+H	TG	(14:0p/12:1/12:1)	(14:0p)	(12:1)	(12:1)	C41 H75 O5	647.561	17.3866	7.10478e+07	7.01506e+07	6.46702e+07	128490573	9.46251e+07	9.45543e+07	9.27004e+07	8.72837e+07	6.81448e+07	6.29469e+07	5.7505e+07	5.13249e+07	5.37694e+07	1.19093e+08	1.03982e+08	4.04283e+07	6.29754e+07	4.57517e+07	0.78109	0.161924	0.93547	0.54074	0.0145493	1.13051	0.871483	0.581926	0.404892	0.469529	0.0130701	1.20241	1.11573	0.673643	0.503571	0.868309	0.376566	0.893453
POS2420	TG(4:0/12:3/22:0)+H	TG(38:3)+H	TG	(4:0/12:3/22:0)	(4:0)	(12:3)	(22:0)	C41 H73 O6	661.54	12.1981	5.27488e+06	7.25835e+06	7.55968e+06	2.92562e+06	2.99801e+06	3.17949e+06	4.67115e+06	599740	7.7952e+06	6.25282e+06	9.82831e+06	4.14204e+06	8.18436e+06	3.87207e+06	4.60895e+06	7.50988e+06	1.24632e+07	8.49443e+06	1.43534	0.560693	0.436902	2.22157	0.0894858	0.93641	1.83073	0.131777	0.971065	3.12722	0.0130711	1.20897	1.27547	0.652874	0.536832	1.40767	0.288329	1.04767
POS2425	TG(16:0e/10:3/12:0)+H	TG(38:3e)+H	TG	(16:0e/10:3/12:0)	(16:0e)	(10:3)	(12:0)	C41 H75 O5	647.561	18.9491	2.83676e+07	2.65486e+07	2.75334e+07	8.14345e+06	5.42262e+06	6.32647e+06	1.91838e+07	1.53618e+07	2.32225e+07	2.87057e+07	3.60343e+07	3.3733e+07	3.51685e+07	1.14165e+07	1.9882e+07	3.23231e+07	2.19969e+07	4.58657e+07	2.90401	0.00631174	1.30999	4.95025	0.00034311	1.23251	3.3413	0.0907067	1.05047	5.03635	0.0183502	1.16997	1.15058	0.711919	0.442846	1.01739	0.940954	0.0790751
POS2426	TG(18:1p/10:1/10:1)+H	TG(38:3p)+H	TG	(18:1p/10:1/10:1)	(18:1p)	(10:1)	(10:1)	C41 H73 O5	645.545	16.6833	4.73779e+08	4.68919e+08	4.83026e+08	2.92757e+08	3.94478e+08	4.15273e+08	4.51648e+08	4.04983e+08	6.20114e+08	4.08622e+08	4.72816e+08	2.89585e+08	5.55538e+08	3.42084e+08	5.54989e+08	4.78826e+08	3.94794e+08	5.31512e+08	1.33944	0.173867	0.910589	1.06215	0.745581	0.221717	1.31755	0.220799	0.83025	1.27449	0.140198	0.890083	0.983657	0.937588	0.0947861	1.19992	0.307792	1.01232
POS2428	TG(8:0/12:3/18:1)+H	TG(38:4)+H	TG	(8:0/12:3/18:1)	(8:0)	(12:3)	(18:1)	C41 H71 O6	659.525	12.0948	1.77996e+07	1.93619e+07	2.10447e+07	1.0527e+07	7.11677e+06	4.65263e+06	9.92038e+06	6.63432e+06	1.86042e+07	1.944e+07	2.34024e+07	1.17346e+07	2.18885e+07	8.77026e+06	1.2214e+07	2.57334e+07	1.4287e+08	2.79873e+07	1.57689	0.339409	0.665779	2.4478	0.0481816	1.01943	1.92286	0.184312	0.884195	8.81716	0.207817	0.810811	1.2194	0.653384	0.536012	3.60207	0.289743	1.04507
POS2430	TG(4:0/12:3/22:1)+H	TG(38:4)+H	TG	(4:0/12:3/22:1)	(4:0)	(12:3)	(22:1)	C41 H71 O6	659.525	14.175	2.40037e+06	2.45111e+06	3.09524e+06	2.52235e+06	2.01234e+06	2.48896e+06	2.01202e+06	1.66733e+06	1.54373e+06	4.10111e+06	2.94066e+06	2.92333e+06	3.97937e+06	1.85511e+06	1.91483e+06	2.99862e+06	3.47658e+06	3.81341e+06	0.743642	0.0500525	1.15214	1.41879	0.0813788	0.929588	1.10332	0.752976	0.234504	1.46485	0.0194797	1.16593	1.48366	0.302585	1.15857	1.03246	0.824608	0.23585
POS2431	TG(9:0/11:3/18:1)+NH4	TG(38:4)+NH4	TG	(9:0/11:3/18:1)	(9:0)	(11:3)	(18:1)	C41 H74 O6 N1	676.551	14.6949	2.55819e+07	2.23784e+07	1.95444e+07	2.33773e+06	3.60279e+06	3.10677e+06	1.43319e+07	2.55333e+07	4.52326e+07	1.47272e+07	3.28449e+07	1.61162e+07	2.10617e+07	3.00816e+07	3.1852e+07	1.27992e+07	1.869e+07	1.8123e+07	9.4059	0.0485942	1.14048	7.03949	0.0354436	1.06103	9.17351	0.00184046	1.36476	5.48366	0.00210963	1.28006	0.975293	0.945479	0.082791	0.778985	0.485786	0.719023
POS2433	TG(16:0/11:2/11:2)+H	TG(38:4)+H	TG	(16:0/11:2/11:2)	(16:0)	(11:2)	(11:2)	C41 H71 O6	659.525	16.2466	9.98695e+08	9.84489e+08	9.61804e+08	4.6818e+08	581321321	3.9855e+08	1334480548	1433099152	9.32236e+08	6.26128e+08	9.37545e+08	7.57126e+08	9.72305e+08	1418837899	8.50782e+08	6.12934e+08	4.59285e+08	1120725258	2.55503	0.00982115	1.28975	1.60271	0.0500458	1.02906	2.23882	0.0296912	1.21017	1.51441	0.296181	0.673264	0.87624	0.544643	0.714629	0.944909	0.855381	0.19418
POS2435	TG(38:4e)+NH4	TG(38:4e)+NH4	TG	(16:0e/11:0/11:4)	(16:0e)	(11:0)	(11:4)	C41 H76 O5 N1	662.572	13.9449	2.49778e+06	2.3683e+06	2.24446e+06	1.26925e+06	1.38527e+06	1.48552e+06	1.55962e+06	1.21686e+06	1.18705e+06	3.10115e+06	2.10364e+06	1.86321e+06	3.52442e+06	1.93649e+06	2.10081e+06	3.4649e+06	2.17596e+06	2.18307e+06	0.957364	0.685183	0.275909	1.70723	0.0639162	0.972131	1.82648	0.0881212	1.05575	1.88982	0.0470601	1.08664	1.90782	0.0815988	1.7228	1.10695	0.682327	0.431872
POS2439	TG(4:0/12:3/22:2)+H	TG(38:5)+H	TG	(4:0/12:3/22:2)	(4:0)	(12:3)	(22:2)	C41 H69 O6	657.509	11.309	3.12526e+06	3.5326e+06	3.74135e+06	3.14237e+06	1.77275e+06	2.15994e+06	2.35101e+06	1.50283e+06	2.92275e+06	3.54153e+06	4.99391e+06	3.09218e+06	4.80844e+06	1.65968e+06	2.55855e+06	4.22046e+06	4.01247e+06	6.092e+06	0.957813	0.872112	0.140067	1.64346	0.0973422	0.915905	1.27584	0.558782	0.428939	2.02471	0.0358364	1.10676	1.33204	0.504213	0.783451	1.23197	0.3625	0.917084
POS2441	TG(15:0/11:2/12:3)+H	TG(38:5)+H	TG	(15:0/11:2/12:3)	(15:0)	(11:2)	(12:3)	C41 H69 O6	657.509	15.3885	1.15446e+07	1.42159e+07	1.67226e+07	7.97195e+06	1.29623e+07	1.27261e+07	1.35045e+07	1.65595e+07	1.74127e+07	5.29301e+06	9.3783e+06	6.55569e+06	9.84447e+06	3.03574e+07	1.44976e+07	5.47058e+06	4.2665e+06	1.35311e+07	1.41047	0.0839895	1.07167	0.630625	0.110111	0.879342	1.62504	0.335942	0.677916	0.691265	0.357196	0.624512	1.15213	0.722674	0.425905	1.09616	0.839514	0.215643
POS2444	TG(18:2p/10:1/10:2)+Li	TG(38:5p)+Li	TG	(18:2p/10:1/10:2)	(18:2p)	(10:1)	(10:2)	C41 H68 O5 Li1	647.522	11.72	1.0238e+07	9.39071e+06	9.37474e+06	6.7139e+06	1.40242e+07	8.84176e+06	1.42205e+07	8.84768e+06	1.06726e+07	7.91127e+06	6.4066e+06	5.99185e+06	8.52134e+06	7.63808e+06	6.24177e+06	7.16701e+06	7.18762e+06	10181455	1.14067	0.632508	0.397173	0.686606	0.241206	0.693772	0.757312	0.351283	0.659747	0.829486	0.520673	0.432039	0.663919	0.0917459	1.68772	1.2081	0.290927	1.0429
POS2445	TG(38:5p)+NH4	TG(38:5p)+NH4	TG	(38:5p)	(38:5p)			C41 H72 O5 N1	658.541	12.011	1.28789e+06	1.07904e+06	932352	317368	317950	453620	120112	67313.5	408906	2.80887e+06	436846	1.10107e+06	2.50593e+06	461047	334746	4.38839e+06	1.31842e+06	1.25336e+06	0.547626	0.227958	0.810436	3.99177	0.199823	0.744987	3.03206	0.354557	0.654955	6.3917	0.131706	0.913778	5.53674	0.273804	1.21863	1.60122	0.525055	0.659434
POS2447	TG(18:1p/10:2/10:2)+Na	TG(38:5p)+Na	TG	(18:1p/10:2/10:2)	(18:1p)	(10:2)	(10:2)	C41 H68 O5 Na1	663.496	16.5876	2.65758e+06	4.33151e+06	3.11271e+06	328935	303156	2.53237e+06	3.55501e+06	7.95081e+06	2.48683e+06	1.36275e+06	4.56856e+06	1.84345e+06	2.02254e+06	4.57597e+06	3.28917e+06	1.18526e+06	469763	7.0841e+06	4.42181	0.119541	0.973703	2.4569	0.283589	0.66276	3.1246	0.0982724	1.03496	2.76165	0.450072	0.492329	0.706634	0.495584	0.798344	1.12404	0.896553	0.138687
POS2448	TG(14:0e/12:3/12:3)+H	TG(38:6e)+H	TG	(14:0e/12:3/12:3)	(14:0e)	(12:3)	(12:3)	C41 H69 O5	641.514	12.0047	874837	955371	1.05491e+06	1.58692e+06	1.78419e+06	1.8501e+06	1.81583e+06	540199	988886	2.86019e+06	2.61323e+06	2.05167e+06	540937	1.65969e+06	2.77285e+06	3.15807e+06	2.80946e+06	1.38478e+06	0.640639	0.176806	0.869298	1.44125	0.0380987	1.04143	0.952552	0.904909	0.0888558	1.40816	0.264716	0.73581	1.48688	0.506459	0.779585	0.977039	0.927279	0.0974146
POS2453	TG(4:0/16:0/19:0)+NH4	TG(39:0)+NH4	TG	(4:0/16:0/19:0)	(4:0)	(16:0)	(19:0)	C42 H84 O6 N1	698.629	18.09	9.09666e+06	8.58532e+06	8.30979e+06	2.18063e+06	2.75882e+06	2.34161e+06	4.9156e+06	4.22929e+06	4.03464e+06	8.45557e+06	6.89524e+06	1.15106e+07	5.01835e+06	4.96844e+06	6.23358e+06	6.51063e+06	4.04668e+06	1.01866e+07	1.81011	0.00347371	1.34604	3.68922	0.00879591	1.15225	2.22775	0.00265517	1.35475	2.84902	0.0664857	1.02779	1.23073	0.108652	1.63291	0.772257	0.414221	0.831638
POS2456	TG(4:0/17:0/18:1)+NH4	TG(39:1)+NH4	TG	(4:0/17:0/18:1)	(4:0)	(17:0)	(18:1)	C42 H82 O6 N1	696.614	17.3547	6.63525e+07	6.95033e+07	5.98484e+07	3.70163e+07	3.2385e+07	3.45261e+07	4.95341e+07	6.3849e+07	3.43347e+07	3.92965e+07	3.3832e+07	2.04535e+08	3.51727e+07	3.7065e+07	5.3654e+07	2.01944e+07	43159543	4.94521e+07	1.42136	0.165859	0.892093	2.67171	0.359709	0.57537	1.21134	0.29085	0.735675	1.08543	0.758556	0.208747	0.852245	0.520769	0.755081	0.406268	0.387442	0.87539
POS2459	TG(4:0/17:1/18:1)+NH4	TG(39:2)+NH4	TG	(4:0/17:1/18:1)	(4:0)	(17:1)	(18:1)	C42 H80 O6 N1	694.598	16.7078	3.40394e+07	3.15754e+07	2.98105e+07	1.33468e+07	1.27961e+07	1.21242e+07	2.53912e+07	2.39614e+07	2.79647e+07	1.95349e+07	3.08622e+07	2.02679e+07	2.91321e+07	2.21237e+07	3.65458e+07	2.36599e+07	2.82647e+07	7.86676e+07	2.02046	0.000441906	1.37976	1.84662	0.0425085	1.04137	2.29443	0.0168009	1.26235	3.41264	0.155674	0.861933	1.1356	0.46443	0.852794	1.84804	0.329197	0.974376
POS2460	TG(4:0/17:1/18:1)+Na	TG(39:2)+Na	TG	(4:0/17:1/18:1)	(4:0)	(17:1)	(18:1)	C42 H76 O6 Na1	699.553	16.7078	1.57404e+07	1.59101e+07	1.61845e+07	1.00411e+07	9.67037e+06	8.02253e+06	1.59143e+07	1.5753e+07	1.36298e+07	1.05257e+07	1.55715e+07	1.1046e+07	1.54298e+07	1.41405e+07	2.01912e+07	1.32859e+07	1.71763e+07	3.57325e+07	1.63327	0.00369477	1.33184	1.33927	0.14198	0.855085	1.79424	0.0194149	1.25077	2.38677	0.138986	0.890363	1.09856	0.494475	0.800264	1.78215	0.244765	1.1303
POS2461	TG(16:0/11:1/12:1)+NH4	TG(39:2)+NH4	TG	(16:0/11:1/12:1)	(16:0)	(11:1)	(12:1)	C42 H80 O6 N1	694.598	17.0684	6.96324e+06	6.60202e+06	6.31481e+06	3.78342e+06	4.72385e+06	6.17854e+06	7.90271e+06	8.64442e+06	4.04087e+06	2.65198e+06	4.90535e+06	1.52114e+07	5.12359e+06	5.39023e+06	8.10357e+06	1.25902e+06	1.86331e+06	5.69125e+06	1.4019	0.283119	0.740236	1.55039	0.530482	0.410496	1.26771	0.328888	0.687419	0.600142	0.275978	0.724102	0.904284	0.721263	0.428125	0.387091	0.320716	0.989298
POS2464	TG(16:0/11:1/12:2)+H	TG(39:3)+H	TG	(16:0/11:1/12:2)	(16:0)	(11:1)	(12:2)	C42 H75 O6	675.556	17.307	3.27524e+06	3.47171e+06	3.46567e+06	1.28253e+06	1.07006e+06	1.33177e+06	3.06022e+06	5.00216e+06	2.07777e+06	2.25053e+06	2.28726e+06	1.04281e+07	2.01861e+06	2.49115e+06	4.43476e+06	2.1261e+06	2.77219e+06	3.6014e+06	2.75222	0.0672192	1.08314	4.06201	0.239118	0.712236	2.4277	0.077854	1.07928	2.30697	0.0209359	1.16165	0.882089	0.742875	0.394215	0.567938	0.477438	0.731876
POS2466	TG(11:0/14:2/14:3)+Na	TG(39:5)+Na	TG	(11:0/14:2/14:3)	(11:0)	(14:2)	(14:3)	C42 H70 O6 Na1	693.506	10.3574	337049	402189	521580	176256	87845.1	128061	188611	74981.5	214461	330013	321290	124224	489044	2.55078e+06	269131	149948	902712	356847	1.21902	0.596738	0.379077	1.97757	0.150095	0.822423	8.43773	0.252154	0.785699	3.5942	0.207838	0.806694	6.92174	0.2646	1.23833	1.81748	0.418203	0.825214
POS2467	TG(39:5)+Li	TG(39:5)+Li	TG	(39:5)	(39:5)			C42 H70 O6 Li1	677.533	10.645	436200	438486	396920	326966	297685	266372	373436	195818	462045	315198	364876	140503	461422	2.25495e+06	410596	163588	1.54723e+06	376764	1.15743	0.591176	0.40287	0.920939	0.754984	0.204918	3.50941	0.286635	0.73987	2.34291	0.406598	0.572187	3.03206	0.317051	1.1292	2.54404	0.387035	0.876063
POS2468	TG(18:1/10:2/11:2)+Li	TG(39:5)+Li	TG	(18:1/10:2/11:2)	(18:1)	(10:2)	(11:2)	C42 H70 O6 Li1	677.533	10.94	1.61771e+06	1.64984e+06	1.83458e+06	566104	829223	763700	1.07432e+06	568577	778145	821908	576116	837363	913346	885476	1.62476e+06	1.8795e+06	1.13349e+07	1.6483e+06	1.12136	0.627942	0.392146	1.03537	0.836818	0.137095	1.58571	0.17303	0.902839	6.88398	0.255307	0.748727	1.41409	0.302974	1.15777	6.64883	0.257739	1.10514
POS2470	TG(16:0/11:1/12:4)+Li	TG(39:5)+Li	TG	(16:0/11:1/12:4)	(16:0)	(11:1)	(12:4)	C42 H70 O6 Li1	677.533	13.4978	3.18092e+06	2.79105e+06	2.25496e+06	1.40325e+06	2.02704e+06	918169	5.62275e+06	1.17502e+07	6.32509e+06	39817.9	662561	105816	561856	7.6947e+06	1.4933e+06	12234	70598.3	359054	5.44976	0.030313	1.19106	0.185858	0.0351331	1.0393	2.24214	0.470524	0.522855	0.101619	0.0183275	1.17267	0.41142	0.191295	1.40635	0.546758	0.615757	0.526376
POS2471	TG(39:5p)+Li	TG(39:5p)+Li	TG	(39:5p)	(39:5p)			C42 H70 O5 Li1	661.538	12.539	2.53812e+06	2.5335e+06	2.39857e+06	1.97818e+06	1.52602e+06	1.45122e+06	2.32903e+06	1.70782e+06	2.29445e+06	2.07288e+06	3.14602e+06	1.83679e+06	2.87572e+06	1.51753e+06	1.89011e+06	6.4872e+06	5.72735e+06	3.71424e+06	1.27765	0.152792	0.922863	1.42383	0.182974	0.789412	1.26798	0.368713	0.638423	3.21442	0.0122875	1.21289	0.992427	0.97352	0.040197	2.25758	0.0324555	1.70472
POS2473	TG(39:6)+Li	TG(39:6)+Li	TG	(39:6)	(39:6)			C42 H68 O6 Li1	675.517	10.548	1.2512e+06	1.62212e+06	1.68538e+06	770532	214918	190984	22037.1	78169.2	139608	278789	135596	263381	380264	874231	1.35945e+06	1.13125e+06	1.434e+07	515605	0.203848	0.179868	0.913083	0.576119	0.441325	0.50366	2.22192	0.231775	0.815109	13.5892	0.335451	0.652306	10.8999	0.0498352	1.8481	23.5875	0.321016	0.988766
POS2476	TG(18:4/9:0/12:2)+Li	TG(39:6)+Li	TG	(18:4/9:0/12:2)	(18:4)	(9:0)	(12:2)	C42 H68 O6 Li1	675.517	12.719	3.18165e+06	3.89714e+06	4.44146e+06	1.03967e+06	983337	573259	5.40959e+06	8.48951e+06	5.84449e+06	288688	2.12744e+06	1.29254e+06	3.52589e+06	8.89072e+06	2.63239e+06	330244	1.40128e+06	1.84593e+06	7.60462	0.00420356	1.32188	1.42847	0.538197	0.417468	5.79641	0.101569	1.02801	1.37792	0.5275	0.43215	0.762221	0.512261	0.769626	0.964618	0.952928	0.0630276
POS2480	TG(6:0/11:3/22:4)+Li	TG(39:7)+Li	TG	(6:0/11:3/22:4)	(6:0)	(11:3)	(22:4)	C42 H66 O6 Li1	673.501	8.93	1.49949e+06	1.61514e+06	1.95493e+06	456506	596952	579694	1.92415e+06	1.48846e+06	2.16818e+06	1.27679e+06	1.48696e+06	1.49304e+06	1.74715e+06	3.96665e+06	1.34724e+06	832321	928042	1.21197e+06	3.41719	0.00295496	1.34723	2.60649	0.000474556	1.23129	4.32357	0.0908609	1.04995	1.82	0.0217561	1.16068	1.26524	0.587895	0.642572	0.698257	0.0333141	1.70063
POS2481	TG(16:0/11:4/12:3)+Li	TG(39:7)+Li	TG	(16:0/11:4/12:3)	(16:0)	(11:4)	(12:3)	C42 H66 O6 Li1	673.501	11.9741	2.65777e+06	4.1641e+06	3.2001e+06	3.15174e+06	2.08742e+06	1.60807e+06	3.79184e+06	7.69923e+06	4.40656e+06	177026	1.16022e+06	643469	1.2539e+06	6.03356e+06	1.19585e+06	162768	209356	1.26499e+06	2.32176	0.0804462	1.04586	0.289272	0.0392002	1.03863	1.23894	0.759908	0.228018	0.239091	0.0403787	1.11034	0.533621	0.286284	1.1923	0.826526	0.815013	0.248883
POS2482	TG(14:0e/11:3/14:4)+Na	TG(39:7e)+Na	TG	(14:0e/11:3/14:4)	(14:0e)	(11:3)	(14:4)	C42 H68 O5 Na1	675.496	12.0735	5.4764e+06	3.94661e+06	4.6421e+06	2.2492e+06	1.79312e+06	1.91491e+06	2.70857e+06	1.61213e+06	3.84027e+06	3.86214e+06	5.69846e+06	2.92564e+06	4.11563e+06	5.07742e+06	4.34922e+06	5.55635e+06	2.80841e+07	6.43904e+06	1.36993	0.326486	0.686834	2.09598	0.0578378	0.999601	2.27325	0.0013898	1.3711	6.72788	0.197525	0.824653	1.65939	0.0637919	1.78955	3.2099	0.282407	1.05861
POS2483	TG(39:7e)+Na	TG(39:7e)+Na	TG	(39:7e)	(39:7e)			C42 H68 O5 Na1	675.496	16.249	2.91298e+08	3.04643e+08	3.05358e+08	1.63715e+08	1.96616e+08	1.4162e+08	3.91149e+08	4.07561e+08	2.87176e+08	2.1238e+08	2.94774e+08	2.45147e+08	3.1134e+08	4.10031e+08	2.80219e+08	2.1519e+08	1.65135e+08	3.40615e+08	2.16333	0.00894092	1.29616	1.49875	0.0441855	1.04344	1.99539	0.0169529	1.26101	1.43627	0.252084	0.728966	0.922371	0.632311	0.570004	0.958313	0.864401	0.182
POS2484	TG(39:7p)+Na	TG(39:7p)+Na	TG	(39:7p)	(39:7p)			C42 H66 O5 Na1	673.48	11.314	4.60986e+06	6.18974e+06	7.11595e+06	4.6291e+06	2.92538e+06	3.35283e+06	3.8827e+06	2.68139e+06	5.36995e+06	5.42269e+06	9.30559e+06	5.46087e+06	6.47685e+06	2.79037e+06	3.73069e+06	6.18509e+06	4.97695e+06	9.10422e+06	1.09413	0.731758	0.239942	1.85098	0.0893725	0.93581	1.19167	0.598021	0.388537	1.85804	0.0785416	0.99827	1.08915	0.806038	0.296073	1.00382	0.989156	0.0145152
POS2486	TG(39:8e)+Na	TG(39:8e)+Na	TG	(39:8e)	(39:8e)			C42 H66 O5 Na1	673.48	15.397	5.15219e+06	6.20702e+06	7.1952e+06	3.60622e+06	5.98763e+06	5.45055e+06	6.39915e+06	8.54612e+06	8.19305e+06	2.42211e+06	4.40883e+06	2.70326e+06	4.38129e+06	1.30851e+07	6.49224e+06	2.54317e+06	2.05436e+06	5.85372e+06	1.538	0.051324	1.14582	0.633737	0.125762	0.851703	1.59253	0.335816	0.678092	0.694693	0.333837	0.648968	1.03545	0.924327	0.114957	1.09618	0.831372	0.226675
POS2487	TG(18:0p/10:4/11:4)+H	TG(39:8p)+H	TG	(18:0p/10:4/11:4)	(18:0p)	(10:4)	(11:4)	C42 H65 O5	649.483	11.329	2.17066e+06	2.11738e+06	3.00826e+06	1.67151e+06	1.4014e+06	1.39077e+06	1.48785e+06	1.91894e+06	3.05294e+06	2.09201e+06	3.11775e+06	1.18844e+06	1.67996e+06	2.12889e+06	1.21408e+06	2.12462e+06	1.19569e+06	2.51109e+06	1.44718	0.234463	0.795807	1.43339	0.317303	0.624194	1.12529	0.541453	0.446576	1.30641	0.319055	0.640269	0.777577	0.422298	0.928302	0.911414	0.795026	0.276103
POS2491	TG(39:9p)+H	TG(39:9p)+H	TG	(39:9p)	(39:9p)			C42 H63 O5	647.467	15.269	8.32089e+07	9.52869e+07	1.00283e+08	3.24964e+07	6.05123e+07	5.55347e+07	1.07976e+08	115016127	1.19446e+08	4.73088e+07	9.37086e+07	6.09476e+07	8.78068e+07	154516385	7.55126e+07	4.80982e+07	3.38873e+07	1.04761e+08	2.30531	0.00221012	1.35846	1.35964	0.334683	0.620167	2.13968	0.095912	1.03945	1.25719	0.613824	0.33684	0.928155	0.757201	0.371837	0.924648	0.852901	0.197532
POS2492	TG(16:0/10:0/14:0)+Na	TG(40:0)+Na	TG	(16:0/10:0/14:0)	(16:0)	(10:0)	(14:0)	C43 H82 O6 Na1	717.6	18.3339	1.09919e+08	113192668	1.15268e+08	1.38807e+07	4.81707e+07	6.53595e+07	5.88336e+07	9.66034e+07	1.32382e+08	1.76843e+08	1.28927e+08	183824743	5.68648e+07	1.03553e+08	9.28438e+07	1.38374e+08	1.02566e+08	7.06205e+07	2.25898	0.109606	1.0106	3.84264	0.0062515	1.16544	1.98776	0.112608	1.0069	2.44532	0.0681063	1.03954	0.879934	0.674882	0.501594	0.636365	0.0852865	1.50783
POS2493	TG(16:0/10:0/14:0)+NH4	TG(40:0)+NH4	TG	(16:0/10:0/14:0)	(16:0)	(10:0)	(14:0)	C43 H86 O6 N1	712.645	18.3339	5.21045e+08	5.07526e+08	488865930	2.718e+07	9.16782e+07	1.29105e+08	2.39917e+08	3.77196e+08	5.95821e+08	8.44274e+08	6.7832e+08	9.84276e+08	258490263	3.6839e+08	3.32089e+08	6.3618e+08	4.39694e+08	3.48139e+08	4.89158	0.0406093	1.16638	10.1098	0.00128067	1.2113	3.86738	0.00571861	1.32618	5.74283	0.0121175	1.21055	0.79062	0.479063	0.827084	0.568045	0.0422497	1.66067
POS2494	TG(4:0/16:0/20:0)+NH4	TG(40:0)+NH4	TG	(4:0/16:0/20:0)	(4:0)	(16:0)	(20:0)	C43 H86 O6 N1	712.645	18.595	1.49155e+07	1.34348e+07	1.40961e+07	1.33817e+06	2.6952e+06	2.27699e+06	1.79856e+07	1.82618e+07	1.84476e+07	547306	1.50459e+07	1.8389e+07	1.35541e+07	1.17244e+07	1.59255e+07	1.23668e+07	862925	1.27994e+07	8.66751	2.82835e-06	1.40324	5.38515	0.168254	0.816875	6.52958	0.000814654	1.38149	4.12482	0.16968	0.841206	0.75334	0.0212861	1.99988	0.765962	0.71365	0.38812
POS2497	TG(16:0/10:1/14:0)+H	TG(40:1)+H	TG	(16:0/10:1/14:0)	(16:0)	(10:1)	(14:0)	C43 H81 O6	693.603	15.4089	3.84604e+06	3.96699e+06	3.49885e+06	0	0	0	495180	1.68626e+06	6.88396e+06	6.00039e+06	7.39561e+06	1.08491e+07	1.51732e+06	812894	830349	3.7293e+06	2.33546e+06	1.45827e+06	#DIV/0!	0.198263	0.855233	#DIV/0!	0.00496685	1.17953	#DIV/0!	0.0104817	1.29422	#DIV/0!	0.0192276	1.17987	0.34864	0.37539	1.01538	0.31029	0.0245511	1.74512
POS2498	TG(18:0/10:0/12:1)+NH4	TG(40:1)+NH4	TG	(18:0/10:0/12:1)	(18:0)	(10:0)	(12:1)	C43 H84 O6 N1	710.629	17.0252	4.29105e+07	5.16744e+07	6.10667e+07	1.81412e+07	3.19207e+07	2.98735e+07	6.41078e+07	5.82239e+07	6.07772e+07	4.04481e+07	5.74616e+07	5.24305e+07	5.67143e+07	7.3963e+07	6.82922e+07	3.96134e+07	3.325e+07	8.12501e+07	2.29071	0.0017373	1.36684	1.88077	0.0239639	1.09954	2.48913	0.00395752	1.34117	1.92798	0.18932	0.812012	1.08662	0.379308	1.00797	1.0251	0.940657	0.0794736
POS25	Cer(d16:1/16:1)+H	Cer(d32:2)+H	Cer	(d16:1/16:1)	(d16:1)	(16:1)		C32 H62 O3 N1	508.472	10.7023	2.88132e+07	3.05209e+07	2.88171e+07	2.0428e+07	2.89336e+07	3.04297e+07	4.00757e+07	1.65601e+07	3.57766e+07	2.18548e+07	3.26779e+07	2.27602e+07	2.67233e+07	3.40245e+07	2.72426e+07	2.22871e+07	2.05185e+07	3.55141e+07	1.15818	0.621356	0.392688	0.968688	0.866859	0.0938661	1.10276	0.522354	0.467066	0.981555	0.935148	0.0712088	0.95215	0.855714	0.219685	1.01328	0.956272	0.0585479
POS2500	TG(4:0/18:0/18:1)+NH4	TG(40:1)+NH4	TG	(4:0/18:0/18:1)	(4:0)	(18:0)	(18:1)	C43 H84 O6 N1	710.629	17.6487	1.80897e+08	1.71881e+08	1.75697e+08	3.20334e+07	6.06348e+07	7.23495e+07	1.98795e+08	1.75034e+08	1.6581e+08	1.57214e+08	2.01374e+08	2.04893e+08	3.43436e+08	195482521	1.90913e+08	144382139	1.14967e+08	2.5788e+08	3.27018	0.00128554	1.36915	3.41467	0.00240951	1.20378	4.42275	0.0216718	1.24049	3.13439	0.0601597	1.04236	1.35245	0.282133	1.20101	0.917917	0.755322	0.330492
POS2501	TG(4:0/18:0/18:1)+K	TG(40:1)+K	TG	(4:0/18:0/18:1)	(4:0)	(18:0)	(18:1)	C43 H80 O6 K1	731.559	17.6487	3.03906e+07	3.29431e+07	3.31095e+07	1.0804e+07	1.15141e+07	1.47485e+07	1.54521e+07	1.68575e+07	3.1935e+07	5.04896e+07	3.16712e+07	6.4149e+07	2.67702e+07	3.55571e+07	2.11291e+07	4.08995e+07	3.51094e+07	2.4019e+07	1.73322	0.169552	0.901714	3.94721	0.0185227	1.10363	2.25152	0.0240435	1.23095	2.69859	0.0146611	1.20012	1.29904	0.395974	0.976738	0.683671	0.220606	1.17862
POS2503	TG(16:0/10:0/14:1)+H	TG(40:1)+H	TG	(16:0/10:0/14:1)	(16:0)	(10:0)	(14:1)	C43 H81 O6	693.603	20.5554	1.05482e+07	9.70328e+06	9.89957e+06	35721.3	67752.8	67944.7	1.55151e+06	2.15079e+06	11002730	2.74119e+07	1.23827e+07	2.60297e+07	6.01894e+06	2.47736e+06	3.69596e+06	1.48823e+07	8.41235e+06	3.17333e+06	85.7842	0.188026	0.872691	383.997	0.0103152	1.1381	71.1256	0.0181926	1.25551	154.405	0.0607793	1.05792	0.829122	0.808028	0.293	0.4021	0.0891638	1.49605
POS2504	TG(6:0/12:4/22:6)+Li	TG(40:10)+Li	TG	(6:0/12:4/22:6)	(6:0)	(12:4)	(22:6)	C43 H62 O6 Li1	681.47	11.273	3.27327e+06	3.1968e+06	3.37996e+06	4.10866e+06	2.93667e+06	2.676e+06	2.78169e+06	2.74229e+06	3.04121e+06	3.6717e+06	3.22446e+06	2.76325e+06	2.17829e+06	4.04943e+06	5.78946e+06	2.05954e+06	2.06883e+06	2.28927e+06	0.881073	0.440473	0.580101	0.993633	0.96983	0.0380838	1.23617	0.536063	0.453847	0.660161	0.0693947	1.03523	1.40303	0.333423	1.09655	0.664392	0.0166604	1.79229
POS2508	TG(4:0/18:1/18:1)+NH4	TG(40:2)+NH4	TG	(4:0/18:1/18:1)	(4:0)	(18:1)	(18:1)	C43 H82 O6 N1	708.614	17.0615	1.98227e+08	1.89657e+08	1.82937e+08	5.71738e+07	9.5913e+07	1.14566e+08	1.63106e+08	1.52399e+08	1.9753e+08	1.11961e+08	1.57591e+08	1.53072e+08	1.83815e+08	2.97789e+08	2.55531e+08	1.06023e+08	1.08277e+08	2.77453e+08	1.91679	0.019627	1.25142	1.579	0.081267	0.956165	2.75407	0.0137621	1.27674	1.83728	0.275811	0.694755	1.43681	0.106236	1.6405	1.16357	0.714197	0.387359
POS2509	TG(4:0/18:1/18:1)+Na	TG(40:2)+Na	TG	(4:0/18:1/18:1)	(4:0)	(18:1)	(18:1)	C43 H78 O6 Na1	713.569	17.0615	6.90758e+07	7.23159e+07	7.59716e+07	3.40539e+07	5.30233e+07	5.24173e+07	6.50321e+07	6.50936e+07	7.79363e+07	4.61451e+07	5.66712e+07	5.1149e+07	7.67514e+07	1.05374e+08	1.06904e+08	5.14968e+07	5.56161e+07	9.11727e+07	1.49154	0.0390444	1.18822	1.10374	0.524564	0.428792	2.07198	0.0127304	1.28223	1.42146	0.235519	0.750641	1.38915	0.0652538	1.78377	1.28786	0.317832	0.994403
POS251	DG(10:0p/11:4)+Na	DG(21:4p)+Na	DG	(10:0p/11:4)	(10:0p)	(11:4)		C24 H38 O4 Na1	413.266	19.4579	1.66755e+07	2.79727e+07	2.19129e+07	2.73057e+07	2.37249e+07	2.55308e+07	2.16481e+07	2.28904e+07	2.16168e+07	2.06261e+07	1.95047e+07	2.03866e+07	1.92635e+07	2.39573e+07	2.21526e+07	2.19487e+07	2.25251e+07	1.85195e+07	0.864082	0.0358922	1.20651	0.790444	0.0079679	1.1663	0.85387	0.0951683	1.04121	0.822782	0.0494187	1.07764	0.988182	0.864243	0.206626	1.04091	0.55886	0.609167
POS2511	TG(18:2p/11:0/11:0)+H	TG(40:2p)+H	TG	(18:2p/11:0/11:0)	(18:2p)	(11:0)	(11:0)	C43 H79 O5	675.592	15.8829	2.93263e+08	3.0218e+08	289342299	2.55513e+08	1.99579e+08	1.8176e+08	274104641	2.4825e+08	2.53126e+08	2.99185e+08	2.92803e+08	261248635	2.98899e+08	2.87841e+08	2.83595e+08	3.04273e+08	2.89184e+08	356618219	1.21768	0.121731	0.96578	1.33977	0.0454241	1.02022	1.36662	0.0265037	1.22199	1.49183	0.025844	1.14422	1.12232	0.02592	1.97053	1.11349	0.242512	1.13473
POS2512	TG(6:0/12:3/22:0)+NH4	TG(40:3)+NH4	TG	(6:0/12:3/22:0)	(6:0)	(12:3)	(22:0)	C43 H80 O6 N1	706.598	13.496	280931706	278088236	2.60007e+08	2.60551e+08	2.7013e+08	4.20619e+08	2.44796e+08	1.58302e+08	1.78246e+08	1.44246e+08	1.78665e+08	1.66234e+08	2.73084e+08	3.22764e+08	1.97953e+08	1.44606e+08	1.80045e+08	3.16142e+08	0.611105	0.100871	1.01642	0.514186	0.043348	1.03405	0.834439	0.453307	0.542691	0.673598	0.232486	0.781664	1.36546	0.188455	1.41334	1.31003	0.39617	0.861021
[truncated: 1,307 more rows]

## Sheet: 0h VS CK 24h
name	LipidIon	lipidGroup	Class	FattyAcid	FA1	FA2	FA3	IonFormula	CalMz	RT	QC	QC	QC	0h-1	0h-2	0h-3	CK_24-1	CK_24-2	CK_24-3	CK_48-1	CK_48-2	CK_48-3	CBSV_24-1	CBSV_24-2	CBSV_24-3	CBSV_48-1	CBSV_48-2	CBSV_48-3	Ratio(CK_24h/0h)	Pvalue(CK_24h/0h)	VIP(CK_24h/0h)	Ratio(CK_48h/0h)	Pvalue(CK_48h/0h)	VIP(CK_48h/0h)	Ratio(CSBV_24h/0h)	Pvalue(CSBV_24h/0h)	VIP(CSBV_24h/0h)	Ratio(CSBV_48h/0h)	Pvalue(CSBV_48h/0h)	VIP(CSBV_48h/0h)	Ratio(CSBV_24h/CK_24h)	Pvalue(CSBV_24h/CK_24h)	VIP(CSBV_24h/CK_24h)	Ratio(CSBV_48h/CK_48h)	Pvalue(CSBV_48h/CK_48h)	VIP(CSBV_48h/CK_48h)
[truncated: 830 more rows]

[truncated: 5 more sheets: 0h VS CK 48h, 0h VS CSBV 24h, 0h VS CSBV 48h, CK 24h VS CSBV 24h, CK 48h VS CSBV 48h]
